# Supplementary material for: Blood protein assessment of leading incident diseases and mortality in the UK Biobank
Source: Nat Aging. 2024 Jul 10;4(7):939–48. doi: 10.1038/s43587-024-00655-7 (PMC11257969; doi:10.1038/s43587-024-00655-7)
Supplement: Supplementary file 3 — Supplementary Tables 1–18 Supplementary Table 1. Protein annotations for the 1,472 Olink analytes available in the UK Biobank PPP sample. Supplementary Table 2. Demographic and phenotypic information for the 47,600 individuals with complete protein information used in the analyses. Supplementary Table 3. Principal component analyses for the 1,468 protein analytes used in the study. Supplementary Table 4. Minimally adjusted Cox PH associations between protein analytes and 24 incident outcomes in the UK Biobank PPP sample. Supplementary Table 5. Retained Cox PH associations between protein analytes and 24 incident outcomes in the UK Biobank PPP sample after adjustment for age, sex and a further six lifestyle covariates. Supplementary Table 6. Summary of protein analytes that were associated with incident outcomes in the UK Biobank PPP sample (n = 47,600). Supplementary Table 7. Protein analyte associations with multimorbidity status (binary trait, based on having three or more morbidities diagnosed over the 16-year follow-up period). Supplementary Table 8. Cox PH sensitivity analyses: restricting case follow-up to successive yearly intervals. Supplementary Table 9. Summary table for the Cox PH sensitivity analyses: restricting case follow-up to 10- and 5-year onset. Supplementary Table 10. Sensitivity analyses for ischemic heart disease with and without adjustment for blood pressure-lowering medication use. Supplementary Table 11. Median ProteinScore selection from 50 randomly sampled iterations. Supplementary Table 12. Coefficient weights for protein analytes selected as informative features for ProteinScores in UK Biobank PPP. Supplementary Table 13. Proteins selected as informative features for 19 ProteinScores developed in the UK Biobank PPP sample. Supplementary Table 14. Performance of the 19 ProteinScores in the test sample. Supplementary Table 15. Type 2 diabetes ProteinScore performance against HbA1c and a polygenic risk score (PRS) in 10-year Cox PH models i [file 43587_2024_655_MOESM3_ESM.xlsx]

## Sheet: Description of Tables
Description of Supplementary Tables
Table															Part of the study
Supplementary Table 1. Protein annotations for the 1,472 Olink analytes available in the UK Biobank PPP sample.															Proteins
Supplementary Table 2. Demographic and phenotypic information for the 47,600 individuals with complete protein information used in analyses.															Population
Supplementary Table 3. Principal components analyses for the 1,468 protein analytes used in the study.															PCA
Supplementary Table 4. Minimally-adjusted Cox PH associations between protein analytes and 24 incident outcomes in the UK Biobank PPP sample.															Individual Cox
Supplementary Table 5. Retained Cox PH associations between protein analytes and 24 incident outcomes in the UK Biobank PPP sample after adjustment for age, sex and a further six lifestyle covariates.															Individual Cox
Supplementary Table 6. Summary of protein analytes that were associated with incident outcomes in the UK Biobank PPP sample (N=47,600).															Individual Cox
Supplementary Table 7. Protein analyte associations with multimorbidity status (binary trait, based on having 3 or more morbidities diagnosed over the 16-year follow-up period).															Multimorbidity
Supplementary Table 8. Cox PH sensitivity analyses: restricting case follow-up to successive yearly intervals.															Sensitivity Cox
Supplementary Table 9. Summary table for the Cox PH sensitivity analyses: restricting case follow-up to 10-year and 5-year onset.															Sensitivity Cox
Supplementary Table 10. Sensitivity analyses for ischaemic heart disease with/out adjustment for blood-pressure lowering medication use.															Sensitivity Cox
Supplementary Table 11. Median ProteinScore selection from 50 randomly sampled iterations.															ProteinScore selection
Supplementary Table 12. Coefficient weights for protein analytes selected as informative features for ProteinScores in UK Biobank PPP.															ProteinScore features
Supplementary Table 13. Proteins selected as informative features for 19 ProteinScores developed in the UK Biobank PPP sample.															Feature selection
Supplementary Table 14. Performance of the 19 ProteinScores in the test sample.															ProteinScore performance
Supplementary Table 15. Type 2 diabetes ProteinScore performance against HbA1c and a polygenic risk score (PRS) in 10-year Cox PH models in the test sample.															ProteinScore clinical value
Supplementary Table 16. Preliminary analyses comparing metabolomics and proteomics data sources in a subset of the type 2 diabetes and death test samples with both omics measures available.															Metabolomics
Supplementary Table 17. Features selected for metabolomic, proteomic and joint (metabolomic and proteomic) scores.															Metabolomics
Supplementary Table 18. Correlations between ProteinScores in the respective test sets and a range of lifestyle and clinical measures included in the extended set.															Correlations

## Sheet: Supplementary Table 1
Supplementary Table 1. Protein annotations for the 1,472 Olink analytes available in the UK Biobank PPP sample.
The protein identifier is given in each case, with the Olink panel. Four proteins that were excluded due to having >10% missingness and are emboldened.
The 1,468 analytes that were retained for analyses corresponded to 1,459 unique proteins, due to multiple analyte measurements for CXCL8 (x3), IL6 (x3) and TNF (x3).
UK Biobank PPP protein ID	Olink Panel	Protein group
AARSD1.Q9BTE6.OID21311.v1	Oncology	AARSD1
ABHD14B.Q96IU4.OID20921.v1	Neurology	ABHD14B
ABL1.P00519.OID21280.v1	Oncology	ABL1
ACAA1.P09110.OID21269.v1	Oncology	ACAA1
ACAN.P16112.OID20159.v1	Cardiometabolic	ACAN
ACE2.Q9BYF1.OID20105.v1	Cardiometabolic	ACE2
ACOX1.Q15067.OID20124.v1	Cardiometabolic	ACOX1
ACP5.P13686.OID20314.v1	Cardiometabolic	ACP5
ACP6.Q9NPH0.OID21432.v1	Oncology	ACP6
ACTA2.P62736.OID20079.v1	Cardiometabolic	ACTA2
ACTN4.O43707.OID20435.v1	Inflammation	ACTN4
ACVRL1.P37023.OID20999.v1	Neurology	ACVRL1
ACY1.Q03154.OID20137.v1	Cardiometabolic	ACY1
ADA.P00813.OID20645.v1	Inflammation	ADA
ADA2.Q9NZK5.OID20394.v1	Cardiometabolic	ADA2
ADAM15.Q13444.OID20109.v1	Cardiometabolic	ADAM15
ADAM22.Q9P0K1.OID21001.v1	Neurology	ADAM22
ADAM23.O75077.OID20651.v1	Inflammation	ADAM23
ADAM8.P78325.OID21039.v1	Neurology	ADAM8
ADAMTS13.Q76LX8.OID20249.v1	Cardiometabolic	ADAMTS13
ADAMTS15.Q8TE58.OID21275.v1	Oncology	ADAMTS15
ADAMTS16.Q8TE57.OID20089.v1	Cardiometabolic	ADAMTS16
ADAMTS8.Q9UP79.OID21502.v1	Oncology	ADAMTS8
ADCYAP1R1.P41586.OID21188.v1	Oncology	ADCYAP1R1
ADGRB3.O60242.OID20974.v1	Neurology	ADGRB3
ADGRE2.Q9UHX3.OID20755.v1	Inflammation	ADGRE2
ADGRE5.P48960.OID20260.v1	Cardiometabolic	ADGRE5
ADGRG1.Q9Y653.OID21294.v1	Oncology	ADGRG1
ADGRG2.Q8IZP9.OID20189.v1	Cardiometabolic	ADGRG2
ADH4.P08319.OID20117.v1	Cardiometabolic	ADH4
ADM.P35318.OID21467.v1	Oncology	ADM
AFP.P02771.OID20978.v1	Neurology	AFP
AGER.Q15109.OID20756.v1	Inflammation	AGER
AGR2.O95994.OID20896.v1	Neurology	AGR2
AGR3.Q8TD06.OID21243.v1	Oncology	AGR3
AGRN.O00468.OID20786.v1	Inflammation	AGRN
AGRP.O00253.OID20658.v1	Inflammation	AGRP
AGXT.P21549.OID20139.v1	Cardiometabolic	AGXT
AHCY.P23526.OID20199.v1	Cardiometabolic	AHCY
AHSP.Q9NZD4.OID21078.v1	Neurology	AHSP
AIF1.P55008.OID21234.v1	Oncology	AIF1
AIFM1.O95831.OID21287.v1	Oncology	AIFM1
AK1.P00568.OID20122.v1	Cardiometabolic	AK1
AKR1B1.P15121.OID21244.v1	Oncology	AKR1B1
AKR1C4.P17516.OID20062.v1	Cardiometabolic	AKR1C4
AKT1S1.Q96B36.OID20895.v1	Neurology	AKT1S1
AKT3.Q9Y243.OID21197.v1	Oncology	AKT3
ALCAM.Q13740.OID20273.v1	Cardiometabolic	ALCAM
ALDH1A1.P00352.OID21128.v1	Neurology	ALDH1A1
ALDH3A1.P30838.OID20512.v1	Inflammation	ALDH3A1
ALPP.P05187.OID21383.v1	Oncology	ALPP
AMBN.Q9NP70.OID20437.v1	Inflammation	AMBN
AMBP.P02760.OID21413.v1	Oncology	AMBP
AMFR.Q9UKV5.OID20806.v1	Neurology	AMFR
AMIGO2.Q86SJ2.OID21370.v1	Oncology	AMIGO2
AMN.Q9BXJ7.OID20492.v1	Inflammation	AMN
AMY2A.P04746.OID20333.v1	Cardiometabolic	AMY2A
AMY2B.P19961.OID20340.v1	Cardiometabolic	AMY2B
ANG.P03950.OID20403.v1	Cardiometabolic	ANG
ANGPT1.Q15389.OID20740.v1	Inflammation	ANGPT1
ANGPT2.O15123.OID21463.v1	Oncology	ANGPT2
ANGPTL1.O95841.OID20211.v1	Cardiometabolic	ANGPTL1
ANGPTL2.Q9UKU9.OID20726.v1	Inflammation	ANGPTL2
ANGPTL3.Q9Y5C1.OID20407.v1	Cardiometabolic	ANGPTL3
ANGPTL4.Q9BY76.OID20703.v1	Inflammation	ANGPTL4
ANGPTL7.O43827.OID21412.v1	Oncology	ANGPTL7
ANKRD54.Q6NXT1.OID21162.v1	Oncology	ANKRD54
ANPEP.P15144.OID20350.v1	Cardiometabolic	ANPEP
ANXA10.Q9UJ72.OID20886.v1	Neurology	ANXA10
ANXA11.P50995.OID20583.v1	Inflammation	ANXA11
ANXA3.P12429.OID21036.v1	Neurology	ANXA3
ANXA4.P09525.OID20123.v1	Cardiometabolic	ANXA4
ANXA5.P08758.OID20810.v1	Neurology	ANXA5
AOC1.P19801.OID20452.v1	Inflammation	AOC1
AOC3.Q16853.OID20389.v1	Cardiometabolic	AOC3
APBB1IP.Q7Z5R6.OID21359.v1	Oncology	APBB1IP
APEX1.P27695.OID21434.v1	Oncology	APEX1
APLP1.P51693.OID20164.v1	Cardiometabolic	APLP1
APOH.P02749.OID21072.v1	Neurology	APOH
APOM.O95445.OID20374.v1	Cardiometabolic	APOM
APP.P05067.OID21070.v1	Neurology	APP
APRT.P07741.OID20927.v1	Neurology	APRT
AREG.P15514.OID21357.v1	Oncology	AREG
ARG1.P05089.OID21445.v1	Oncology	ARG1
ARHGAP1.Q07960.OID21202.v1	Oncology	ARHGAP1
ARHGAP25.P42331.OID21255.v1	Oncology	ARHGAP25
ARHGEF12.Q9NZN5.OID20554.v1	Inflammation	ARHGEF12
ARID4B.Q4LE39.OID20803.v1	Neurology	ARID4B
ARNT.P27540.OID20432.v1	Inflammation	ARNT
ARSA.P15289.OID21138.v1	Neurology	ARSA
ARSB.P15848.OID21331.v1	Oncology	ARSB
ART3.Q13508.OID20346.v1	Cardiometabolic	ART3
ARTN.Q5T4W7.OID20446.v1	Inflammation	ARTN
ASAH2.Q9NR71.OID20996.v1	Neurology	ASAH2
ASGR1.P07306.OID20990.v1	Neurology	ASGR1
ATF2.P15336.OID20798.v1	Neurology	ATF2
ATG4A.Q8WYN0.OID21246.v1	Oncology	ATG4A
ATOX1.O00244.OID21476.v1	Oncology	ATOX1
ATP5IF1.Q9UII2.OID20760.v1	Inflammation	ATP5IF1
ATP5PO.P48047.OID20811.v1	Neurology	ATP5PO
ATP6AP2.O75787.OID21178.v1	Oncology	ATP6AP2
ATP6V1D.Q9Y5K8.OID21341.v1	Oncology	ATP6V1D
ATP6V1F.Q16864.OID20843.v1	Neurology	ATP6V1F
ATXN10.Q9UBB4.OID20865.v1	Neurology	ATXN10
AXIN1.O15169.OID20582.v1	Inflammation	AXIN1
AXL.P30530.OID20363.v1	Cardiometabolic	AXL
AZU1.P20160.OID20309.v1	Cardiometabolic	AZU1
B4GALT1.P15291.OID20780.v1	Inflammation	B4GALT1
B4GAT1.O43505.OID21127.v1	Neurology	B4GAT1
BACH1.O14867.OID20505.v1	Inflammation	BACH1
BAG3.O95817.OID20972.v1	Neurology	BAG3
BAG6.P46379.OID20114.v1	Cardiometabolic	BAG6
BAIAP2.Q9UQB8.OID21250.v1	Oncology	BAIAP2
BAMBI.Q13145.OID21267.v1	Oncology	BAMBI
BANK1.Q8NDB2.OID20594.v1	Inflammation	BANK1
BAX.Q07812.OID20856.v1	Neurology	BAX
BCAM.P50895.OID21076.v1	Neurology	BCAM
BCAN.Q96GW7.OID20998.v1	Neurology	BCAN
BCL2L11.O43521-2.OID20513.v1	Inflammation	BCL2L11
BCR.P11274.OID20558.v1	Inflammation	BCR
BGN.P21810.OID21198.v1	Oncology	BGN
BID.P55957.OID20517.v1	Inflammation	BID
BIN2.Q9UBW5.OID21067.v1	Neurology	BIN2
BIRC2.Q13490.OID21217.v1	Oncology	BIRC2
BLMH.Q13867.OID20336.v1	Cardiometabolic	BLMH
BLVRB.P30043.OID21141.v1	Neurology	BLVRB
BMP4.P12644.OID20994.v1	Neurology	BMP4
BMP6.P22004.OID20111.v1	Cardiometabolic	BMP6
BOC.Q9BWV1.OID20116.v1	Cardiometabolic	BOC
BPIFB1.Q8TDL5.OID20308.v1	Cardiometabolic	BPIFB1
BRK1.Q8WUW1.OID20883.v1	Neurology	BRK1
BSG.P35613.OID20626.v1	Inflammation	BSG
BST1.Q10588.OID21051.v1	Neurology	BST1
BST2.Q10589.OID21029.v1	Neurology	BST2
BTC.P35070.OID21199.v1	Oncology	BTC
BTN2A1.Q7KYR7.OID20713.v1	Inflammation	BTN2A1
BTN3A2.P78410.OID20540.v1	Inflammation	BTN3A2
C19orf12.Q9NSK7.OID20804.v1	Neurology	C19orf12
C1QA.P02745.OID20654.v1	Inflammation	C1QA
C1QTNF1.Q9BXJ1.OID20367.v1	Cardiometabolic	C1QTNF1
C2.P06681.OID20410.v1	Cardiometabolic	C2
C2CD2L.O14523.OID20864.v1	Neurology	C2CD2L
C4BPB.P20851.OID21481.v1	Oncology	C4BPB
CA1.P00915.OID20409.v1	Cardiometabolic	CA1
CA11.O75493.OID21195.v1	Oncology	CA11
CA12.O43570.OID21344.v1	Oncology	CA12
CA13.Q8N1Q1.OID20225.v1	Cardiometabolic	CA13
CA14.Q9ULX7.OID21401.v1	Oncology	CA14
CA2.P00918.OID21149.v1	Neurology	CA2
CA3.P07451.OID20271.v1	Cardiometabolic	CA3
CA4.P22748.OID20241.v1	Cardiometabolic	CA4
CA5A.P35218.OID20075.v1	Cardiometabolic	CA5A
CA6.P23280.OID21096.v1	Neurology	CA6
CA9.Q16790.OID21417.v1	Oncology	CA9
CALB1.P05937.OID21306.v1	Oncology	CALB1
CALB2.P22676.OID20801.v1	Neurology	CALB2
CALCA.P01258.OID20983.v1	Neurology	CALCA
CALCOCO1.Q9P1Z2.OID21387.v1	Oncology	CALCOCO1
CAMKK1.Q8N5S9.OID21182.v1	Oncology	CAMKK1
CANT1.Q8WVQ1.OID20181.v1	Cardiometabolic	CANT1
CAPG.P40121.OID21431.v1	Oncology	CAPG
CARHSP1.Q9Y2V2.OID20859.v1	Neurology	CARHSP1
CASP1.P29466.OID20854.v1	Neurology	CASP1
CASP10.Q92851.OID20893.v1	Neurology	CASP10
CASP2.P42575.OID20555.v1	Inflammation	CASP2
CASP3.P42574.OID20305.v1	Cardiometabolic	CASP3
CASP8.Q14790.OID21414.v1	Oncology	CASP8
CBLIF.P27352.OID20179.v1	Cardiometabolic	CBLIF
CBLN4.Q9NTU7.OID21386.v1	Oncology	CBLN4
CC2D1A.Q6P1N0.OID20958.v1	Neurology	CC2D1A
CCDC80.Q76M96.OID20226.v1	Cardiometabolic	CCDC80
CCL11.P51671.OID20668.v1	Inflammation	CCL11
CCL13.Q99616.OID20655.v1	Inflammation	CCL13
CCL14.Q16627.OID20401.v1	Cardiometabolic	CCL14
CCL15.Q16663.OID20328.v1	Cardiometabolic	CCL15
CCL16.O15467.OID20334.v1	Cardiometabolic	CCL16
CCL17.Q92583.OID20745.v1	Inflammation	CCL17
CCL18.P55774.OID20395.v1	Cardiometabolic	CCL18
CCL19.Q99731.OID21030.v1	Neurology	CCL19
CCL2.P13500.OID21004.v1	Neurology	CCL2
CCL20.P78556.OID20671.v1	Inflammation	CCL20
CCL21.O00585.OID20686.v1	Inflammation	CCL21
CCL22.O00626.OID20765.v1	Inflammation	CCL22
CCL23.P55773.OID20693.v1	Inflammation	CCL23
CCL24.O00175.OID20772.v1	Inflammation	CCL24
CCL25.O15444.OID20674.v1	Inflammation	CCL25
CCL26.Q9Y258.OID20546.v1	Inflammation	CCL26
CCL27.Q9Y4X3.OID20121.v1	Cardiometabolic	CCL27
CCL28.Q9NRJ3.OID20569.v1	Inflammation	CCL28
CCL3.P10147.OID20610.v1	Inflammation	CCL3
CCL4.P13236.OID20695.v1	Inflammation	CCL4
CCL5.P13501.OID20412.v1	Cardiometabolic	CCL5
CCL7.P80098.OID20523.v1	Inflammation	CCL7
CCL8.P80075.OID21466.v1	Oncology	CCL8
CCN1.O00622.OID21368.v1	Oncology	CCN1
CCN2.P29279.OID20709.v1	Inflammation	CCN2
CCN3.P48745.OID20299.v1	Cardiometabolic	CCN3
CCN4.O95388.OID21444.v1	Oncology	CCN4
CCN5.O76076.OID21068.v1	Neurology	CCN5
CCS.O14618.OID20973.v1	Neurology	CCS
CCT5.P48643.OID21200.v1	Oncology	CCT5
CD109.Q6YHK3.OID21108.v1	Neurology	CD109
CD14.P08571.OID20378.v1	Cardiometabolic	CD14
CD160.O95971.OID20647.v1	Inflammation	CD160
CD163.Q86VB7.OID20360.v1	Cardiometabolic	CD163
CD164.Q04900.OID21080.v1	Neurology	CD164
CD177.Q8N6Q3.OID21119.v1	Neurology	CD177
CD1C.P29017.OID21483.v1	Oncology	CD1C
CD200.P41217.OID20603.v1	Inflammation	CD200
CD200R1.Q8TD46.OID20595.v1	Inflammation	CD200R1
CD207.Q9UJ71.OID21298.v1	Oncology	CD207
CD209.Q9NNX6.OID20262.v1	Cardiometabolic	CD209
CD22.P20273.OID20637.v1	Inflammation	CD22
CD244.Q9BZW8.OID20628.v1	Inflammation	CD244
CD27.P26842.OID21527.v1	Oncology	CD27
CD274.Q9NZQ7.OID20966.v1	Neurology	CD274
CD276.Q5ZPR3.OID20680.v1	Inflammation	CD276
CD28.P10747.OID21265.v1	Oncology	CD28
CD2AP.Q9Y5K6.OID20177.v1	Cardiometabolic	CD2AP
CD300C.Q08708.OID21010.v1	Neurology	CD300C
CD300E.Q496F6.OID21418.v1	Oncology	CD300E
CD300LF.Q8TDQ1.OID21469.v1	Oncology	CD300LF
CD300LG.Q6UXG3.OID21130.v1	Neurology	CD300LG
CD302.Q8IX05.OID21328.v1	Oncology	CD302
CD33.P20138.OID21472.v1	Oncology	CD33
CD34.P28906.OID21025.v1	Neurology	CD34
CD38.P28907.OID21316.v1	Oncology	CD38
CD4.P01730.OID20584.v1	Inflammation	CD4
CD40.P25942.OID20724.v1	Inflammation	CD40
CD40LG.P29965.OID20616.v1	Inflammation	CD40LG
CD46.P15529.OID20380.v1	Cardiometabolic	CD46
CD48.P09326.OID20692.v1	Inflammation	CD48
CD5.P06127.OID21449.v1	Oncology	CD5
CD55.P08174.OID20377.v1	Cardiometabolic	CD55
CD58.P19256.OID20716.v1	Inflammation	CD58
CD59.P13987.OID20339.v1	Cardiometabolic	CD59
CD6.P30203.OID20649.v1	Inflammation	CD6
CD63.P08962.OID20988.v1	Neurology	CD63
CD69.Q07108.OID20206.v1	Cardiometabolic	CD69
CD70.P32970.OID20599.v1	Inflammation	CD70
CD74.P04233.OID21040.v1	Neurology	CD74
CD79B.P40259.OID20635.v1	Inflammation	CD79B
CD83.Q01151.OID20565.v1	Inflammation	CD83
CD84.Q9UIB8.OID20607.v1	Inflammation	CD84
CD8A.P01732.OID21018.v1	Neurology	CD8A
CD93.Q9NPY3.OID20397.v1	Cardiometabolic	CD93
CD99.P14209.OID21110.v1	Neurology	CD99
CD99L2.Q8TCZ2.OID21122.v1	Neurology	CD99L2
CDC27.P30260.OID21238.v1	Oncology	CDC27
CDC37.Q16543.OID21470.v1	Oncology	CDC37
CDCP1.Q9H5V8.OID20940.v1	Neurology	CDCP1
CDH1.P12830.OID20353.v1	Cardiometabolic	CDH1
CDH15.P55291.OID21005.v1	Neurology	CDH15
CDH17.Q12864.OID20134.v1	Cardiometabolic	CDH17
CDH2.P19022.OID20170.v1	Cardiometabolic	CDH2
CDH3.P22223.OID21008.v1	Neurology	CDH3
CDH5.P33151.OID20243.v1	Cardiometabolic	CDH5
CDH6.P55285.OID20157.v1	Cardiometabolic	CDH6
CDHR1.Q96JP9.OID20808.v1	Neurology	CDHR1
CDHR2.Q9BYE9.OID21282.v1	Oncology	CDHR2
CDHR5.Q9HBB8.OID20193.v1	Cardiometabolic	CDHR5
CDKN1A.P38936.OID21319.v1	Oncology	CDKN1A
CDKN2D.P55273.OID21295.v1	Oncology	CDKN2D
CDNF.Q49AH0.OID21318.v1	Oncology	CDNF
CDON.Q4KMG0.OID20754.v1	Inflammation	CDON
CDSN.Q15517.OID20667.v1	Inflammation	CDSN
CEACAM1.P13688.OID21528.v1	Oncology	CEACAM1
CEACAM21.Q3KPI0.OID20548.v1	Inflammation	CEACAM21
CEACAM3.P40198.OID21245.v1	Oncology	CEACAM3
CEACAM5.P06731.OID21171.v1	Oncology	CEACAM5
CEACAM8.P31997.OID20102.v1	Cardiometabolic	CEACAM8
CEBPB.P17676.OID20052.v1	Cardiometabolic	CEBPB
CELA3A.P09093.OID20298.v1	Cardiometabolic	CELA3A
CEP164.Q9UPV0.OID20441.v1	Inflammation	CEP164
CEP20.Q96NB1.OID21209.v1	Oncology	CEP20
CEP43.O95684.OID20084.v1	Cardiometabolic	CEP43
CEP85.Q6P2H3.OID21241.v1	Oncology	CEP85
CERT.Q9Y5P4.OID20857.v1	Neurology	CERT
CES1.P23141.OID20244.v1	Cardiometabolic	CES1
CES2.O00748.OID21366.v1	Oncology	CES2
CES3.Q6UWW8.OID21340.v1	Oncology	CES3
CETN2.P41208.OID20836.v1	Neurology	CETN2
CFC1.P0CG37.OID21261.v1	Oncology	CFC1
CGA.P01215.OID21069.v1	Neurology	CGA
CGREF1.Q99674.OID20152.v1	Cardiometabolic	CGREF1
CHAC2.Q8WUX2.OID21230.v1	Oncology	CHAC2
CHEK2.O96017.OID20054.v1	Cardiometabolic	CHEK2
CHGB.P05060.OID21038.v1	Neurology	CHGB
CHI3L1.P36222.OID20399.v1	Cardiometabolic	CHI3L1
CHIT1.Q13231.OID20312.v1	Cardiometabolic	CHIT1
CHL1.O00533.OID20366.v1	Cardiometabolic	CHL1
CHMP1A.Q9HD42.OID20930.v1	Neurology	CHMP1A
CHRDL1.Q9BU40.OID20771.v1	Inflammation	CHRDL1
CHRDL2.Q6WN34.OID20223.v1	Cardiometabolic	CHRDL2
CIAPIN1.Q6FI81.OID21501.v1	Oncology	CIAPIN1
CKAP4.Q07065.OID20617.v1	Inflammation	CKAP4
CKMT1A_CKMT1B.P12532.OID20721.v1	Inflammation	CKMT1A_CKMT1B
CLC.Q05315.OID20126.v1	Cardiometabolic	CLC
CLEC10A.Q8IUN9.OID20928.v1	Neurology	CLEC10A
CLEC11A.Q9Y240.OID21112.v1	Neurology	CLEC11A
CLEC14A.Q86T13.OID21090.v1	Neurology	CLEC14A
CLEC1A.Q8NC01.OID20099.v1	Cardiometabolic	CLEC1A
CLEC1B.Q9P126.OID21061.v1	Neurology	CLEC1B
CLEC4A.Q9UMR7.OID20573.v1	Inflammation	CLEC4A
CLEC4C.Q8WTT0.OID20547.v1	Inflammation	CLEC4C
CLEC4D.Q8WXI8.OID20609.v1	Inflammation	CLEC4D
CLEC4G.Q6UXB4.OID20590.v1	Inflammation	CLEC4G
CLEC5A.Q9NY25.OID20165.v1	Cardiometabolic	CLEC5A
CLEC6A.Q6EIG7.OID21228.v1	Oncology	CLEC6A
CLEC7A.Q9BXN2.OID20636.v1	Inflammation	CLEC7A
CLIP2.Q9UDT6.OID20559.v1	Inflammation	CLIP2
CLMP.Q9H6B4.OID21419.v1	Oncology	CLMP
CLPP.Q16740.OID20910.v1	Neurology	CLPP
CLPS.P04118.OID21156.v1	Neurology	CLPS
CLSPN.Q9HAW4.OID20831.v1	Neurology	CLSPN
CLSTN1.O94985.OID20874.v1	Neurology	CLSTN1
CLSTN2.Q9H4D0.OID20664.v1	Inflammation	CLSTN2
CLTA.P09496.OID20118.v1	Cardiometabolic	CLTA
CLUL1.Q15846.OID20198.v1	Cardiometabolic	CLUL1
CNDP1.Q96KN2.OID20347.v1	Cardiometabolic	CNDP1
CNPY2.Q9Y2B0.OID20069.v1	Cardiometabolic	CNPY2
CNPY4.Q8N129.OID21317.v1	Oncology	CNPY4
CNST.Q6PJW8.OID20127.v1	Cardiometabolic	CNST
CNTN1.Q12860.OID20307.v1	Cardiometabolic	CNTN1
CNTN2.Q02246.OID21426.v1	Oncology	CNTN2
CNTN3.Q9P232.OID21092.v1	Neurology	CNTN3
CNTN4.Q8IWV2.OID21117.v1	Neurology	CNTN4
CNTN5.O94779.OID21006.v1	Neurology	CNTN5
CNTNAP2.Q9UHC6.OID20556.v1	Inflammation	CNTNAP2
COL18A1.P39060.OID20332.v1	Cardiometabolic	COL18A1
COL1A1.P02452.OID20335.v1	Cardiometabolic	COL1A1
COL4A1.P02462.OID20208.v1	Cardiometabolic	COL4A1
COL6A3.P12111.OID20292.v1	Cardiometabolic	COL6A3
COL9A1.P20849.OID20550.v1	Inflammation	COL9A1
COLEC12.Q5KU26.OID20738.v1	Inflammation	COLEC12
COMP.P49747.OID20405.v1	Cardiometabolic	COMP
COMT.P21964.OID20086.v1	Cardiometabolic	COMT
COPE.O14579.OID20797.v1	Neurology	COPE
CORO1A.P31146.OID20286.v1	Cardiometabolic	CORO1A
COX5B.P10606.OID21297.v1	Oncology	COX5B
CPA1.P15085.OID20280.v1	Cardiometabolic	CPA1
CPA2.P48052.OID21060.v1	Neurology	CPA2
CPB1.P15086.OID20289.v1	Cardiometabolic	CPB1
CPE.P16870.OID21392.v1	Oncology	CPE
CPM.P14384.OID21054.v1	Neurology	CPM
CPPED1.Q9BRF8.OID21053.v1	Neurology	CPPED1
CPVL.Q9H3G5.OID21435.v1	Oncology	CPVL
CPXM1.Q96SM3.OID21479.v1	Oncology	CPXM1
CR2.P20023.OID20393.v1	Cardiometabolic	CR2
CRACR2A.Q9BSW2.OID21249.v1	Oncology	CRACR2A
CRADD.P78560.OID20923.v1	Neurology	CRADD
CREG1.O75629.OID21515.v1	Oncology	CREG1
CRELD2.Q6UXH1.OID20751.v1	Inflammation	CRELD2
CRH.P06850.OID21257.v1	Oncology	CRH
CRHBP.P24387.OID20747.v1	Inflammation	CRHBP
CRHR1.P34998.OID20055.v1	Cardiometabolic	CRHR1
CRIM1.Q9NZV1.OID20701.v1	Inflammation	CRIM1
CRIP2.P52943.OID20901.v1	Neurology	CRIP2
CRISP2.P16562.OID21456.v1	Oncology	CRISP2
CRKL.P46109.OID20742.v1	Inflammation	CRKL
CRLF1.O75462.OID20699.v1	Inflammation	CRLF1
CRNN.Q9UBG3.OID21427.v1	Oncology	CRNN
CRTAC1.Q9NQ79.OID20279.v1	Cardiometabolic	CRTAC1
CRTAM.O95727.OID20914.v1	Neurology	CRTAM
CRX.O43186.OID20070.v1	Cardiometabolic	CRX
CSF1.P09603.OID20719.v1	Inflammation	CSF1
CSF2RA.P15509.OID20915.v1	Neurology	CSF2RA
CSF3.P09919.OID20491.v1	Inflammation	CSF3
CST3.P01034.OID20400.v1	Cardiometabolic	CST3
CST5.P28325.OID20995.v1	Neurology	CST5
CST6.Q15828.OID20293.v1	Cardiometabolic	CST6
CST7.O76096.OID20704.v1	Inflammation	CST7
CSTB.P04080.OID20294.v1	Cardiometabolic	CSTB
CTF1.Q16619.OID20061.v1	Cardiometabolic	CTF1
CTRB1.P17538.OID21150.v1	Neurology	CTRB1
CTRC.Q99895.OID20752.v1	Inflammation	CTRC
CTSB.P07858.OID20276.v1	Cardiometabolic	CTSB
CTSC.P53634.OID20679.v1	Inflammation	CTSC
CTSD.P07339.OID20358.v1	Cardiometabolic	CTSD
CTSF.Q9UBX1.OID21500.v1	Oncology	CTSF
CTSH.P09668.OID20113.v1	Cardiometabolic	CTSH
CTSL.P07711.OID20228.v1	Cardiometabolic	CTSL
CTSO.P43234.OID20660.v1	Inflammation	CTSO
CTSS.P25774.OID21056.v1	Neurology	CTSS
CTSV.O60911.OID21405.v1	Oncology	CTSV
CTSZ.Q9UBR2.OID20365.v1	Cardiometabolic	CTSZ
CX3CL1.P78423.OID20976.v1	Neurology	CX3CL1
CXADR.P78310.OID20561.v1	Inflammation	CXADR
CXCL1.P09341.OID20762.v1	Inflammation	CXCL1
CXCL10.P02778.OID20697.v1	Inflammation	CXCL10
CXCL11.O14625.OID21042.v1	Neurology	CXCL11
CXCL12.P48061.OID20464.v1	Inflammation	CXCL12
CXCL13.O43927.OID21024.v1	Neurology	CXCL13
CXCL14.O95715.OID20458.v1	Inflammation	CXCL14
CXCL16.Q9H2A7.OID20282.v1	Cardiometabolic	CXCL16
CXCL17.Q6UXB2.OID20622.v1	Inflammation	CXCL17
CXCL3.P19876.OID20788.v1	Inflammation	CXCL3
CXCL5.P42830.OID20207.v1	Cardiometabolic	CXCL5
CXCL6.P80162.OID20613.v1	Inflammation	CXCL6
CXCL8.P10145.OID20153.v1	Cardiometabolic	CXCL8
CXCL8.P10145.OID20631.v1	Inflammation	CXCL8
CXCL8.P10145.OID20997.v1	Neurology	CXCL8
CXCL8.P10145.OID21430.v1	Oncology	CXCL8
CXCL9.Q07325.OID20675.v1	Inflammation	CXCL9
DAB2.P98082.OID21428.v1	Oncology	DAB2
DAG1.Q14118.OID20774.v1	Inflammation	DAG1
DAPP1.Q9UN19.OID20524.v1	Inflammation	DAPP1
DARS1.P14868.OID20903.v1	Neurology	DARS1
DBI.P07108.OID21143.v1	Neurology	DBI
DBNL.Q9UJU6.OID20681.v1	Inflammation	DBNL
DCBLD2.Q96PD2.OID21474.v1	Oncology	DCBLD2
DCN.P07585.OID20106.v1	Cardiometabolic	DCN
DCTN1.Q14203.OID21399.v1	Oncology	DCTN1
DCTN2.Q13561.OID21334.v1	Oncology	DCTN2
DCTN6.O00399.OID20879.v1	Neurology	DCTN6
DCTPP1.Q9H773.OID20148.v1	Cardiometabolic	DCTPP1
DCXR.Q7Z4W1.OID21480.v1	Oncology	DCXR
DDAH1.O94760.OID21299.v1	Oncology	DDAH1
DDC.P20711.OID20215.v1	Cardiometabolic	DDC
DDR1.Q08345.OID21009.v1	Neurology	DDR1
DDX58.O95786.OID21226.v1	Oncology	DDX58
DECR1.Q16698.OID20579.v1	Inflammation	DECR1
DEFA1_DEFA1B.P59665.OID20344.v1	Cardiometabolic	DEFA1_DEFA1B
DEFB4A_DEFB4B.O15263.OID21373.v1	Oncology	DEFB4A_DEFB4B
DFFA.O00273.OID20620.v1	Inflammation	DFFA
DGKZ.Q13574.OID20466.v1	Inflammation	DGKZ
DIABLO.Q9NR28.OID20184.v1	Cardiometabolic	DIABLO
DKK1.O94907.OID21066.v1	Neurology	DKK1
DKK3.Q9UBP4.OID20264.v1	Cardiometabolic	DKK3
DKK4.Q9UBT3.OID20934.v1	Neurology	DKK4
DKKL1.Q9UK85.OID21313.v1	Oncology	DKKL1
DLK1.P80370.OID20295.v1	Cardiometabolic	DLK1
DLL1.O00548.OID21525.v1	Oncology	DLL1
DNAJA2.O60884.OID20627.v1	Inflammation	DNAJA2
DNAJB1.P25685.OID21363.v1	Oncology	DNAJB1
DNAJB8.Q8NHS0.OID20093.v1	Cardiometabolic	DNAJB8
DNER.Q8NFT8.OID20712.v1	Inflammation	DNER
DNMBP.Q6XZF7.OID20956.v1	Neurology	DNMBP
DNPH1.O43598.OID20744.v1	Inflammation	DNPH1
DOK2.O60496.OID20138.v1	Cardiometabolic	DOK2
DPEP1.P16444.OID20897.v1	Neurology	DPEP1
DPEP2.Q9H4A9.OID21305.v1	Oncology	DPEP2
DPP10.Q8N608.OID20527.v1	Inflammation	DPP10
DPP4.P27487.OID20406.v1	Cardiometabolic	DPP4
DPP6.P42658.OID21354.v1	Oncology	DPP6
DPP7.Q9UHL4.OID20142.v1	Cardiometabolic	DPP7
DPT.Q07507.OID20278.v1	Cardiometabolic	DPT
DPY30.Q9C005.OID21410.v1	Oncology	DPY30
DRAXIN.Q8NBI3.OID20917.v1	Neurology	DRAXIN
DRG2.P55039.OID21335.v1	Oncology	DRG2
DSC2.Q02487.OID21079.v1	Neurology	DSC2
DSG2.Q14126.OID21113.v1	Neurology	DSG2
DSG3.P32926.OID21460.v1	Oncology	DSG3
DSG4.Q86SJ6.OID21325.v1	Oncology	DSG4
DTX3.Q8N9I9.OID21349.v1	Oncology	DTX3
DUOX2.Q9NRD8.OID20059.v1	Cardiometabolic	DUOX2
DUSP3.P51452.OID20827.v1	Neurology	DUSP3
EBAG9.O00559.OID20918.v1	Neurology	EBAG9
EBI3_IL27.Q14213_Q8NEV9.OID21389.v1	Oncology	EBI3_IL27
ECE1.P42892.OID20891.v1	Neurology	ECE1
EDA2R.Q9HAV5.OID21451.v1	Oncology	EDA2R
EDAR.Q9UNE0.OID20525.v1	Inflammation	EDAR
EDIL3.O43854.OID20081.v1	Cardiometabolic	EDIL3
EFEMP1.Q12805.OID20414.v1	Cardiometabolic	EFEMP1
EFNA1.P20827.OID21125.v1	Neurology	EFNA1
EFNA4.P52798.OID20935.v1	Neurology	EFNA4
EGF.P01133.OID20698.v1	Inflammation	EGF
EGFL7.Q9UHF1.OID21252.v1	Oncology	EGFL7
EGFR.P00533.OID20319.v1	Cardiometabolic	EGFR
EGLN1.Q9GZT9.OID20572.v1	Inflammation	EGLN1
EIF4B.P23588.OID21000.v1	Neurology	EIF4B
EIF4EBP1.Q13541.OID20162.v1	Cardiometabolic	EIF4EBP1
EIF4G1.Q04637.OID20625.v1	Inflammation	EIF4G1
EIF5A.P63241.OID20423.v1	Inflammation	EIF5A
ELOA.Q14241.OID21337.v1	Oncology	ELOA
ENAH.Q8N8S7.OID20497.v1	Inflammation	ENAH
ENG.P17813.OID20287.v1	Cardiometabolic	ENG
ENO1.P06733.OID21037.v1	Neurology	ENO1
ENO2.P09104.OID21046.v1	Neurology	ENO2
ENPP2.Q13822.OID20288.v1	Cardiometabolic	ENPP2
ENPP5.Q9UJA9.OID20736.v1	Inflammation	ENPP5
ENPP7.Q6UWV6.OID20689.v1	Inflammation	ENPP7
ENTPD2.Q9Y5L3.OID21260.v1	Oncology	ENTPD2
ENTPD5.O75356.OID20104.v1	Cardiometabolic	ENTPD5
ENTPD6.O75354.OID20100.v1	Cardiometabolic	ENTPD6
EPCAM.P16422.OID20743.v1	Inflammation	EPCAM
EPHA1.P21709.OID20677.v1	Inflammation	EPHA1
EPHA10.Q5JZY3.OID20840.v1	Neurology	EPHA10
EPHA2.P29317.OID21342.v1	Oncology	EPHA2
EPHB4.P54760.OID20242.v1	Cardiometabolic	EPHB4
EPHB6.O15197.OID20982.v1	Neurology	EPHB6
EPHX2.P34913.OID20119.v1	Cardiometabolic	EPHX2
EPO.P01588.OID20522.v1	Inflammation	EPO
EPS8L2.Q9H6S3.OID21397.v1	Oncology	EPS8L2
ERBB2.P04626.OID21520.v1	Oncology	ERBB2
ERBB3.P21860.OID20705.v1	Inflammation	ERBB3
ERBB4.Q15303.OID21510.v1	Oncology	ERBB4
ERBIN.Q96RT1.OID21323.v1	Oncology	ERBIN
EREG.O14944.OID20905.v1	Neurology	EREG
ERP44.Q9BS26.OID21338.v1	Oncology	ERP44
ESAM.Q96AP7.OID20270.v1	Cardiometabolic	ESAM
ESM1.Q9NQ30.OID20758.v1	Inflammation	ESM1
EZR.P15311.OID21017.v1	Neurology	EZR
F11R.Q9Y624.OID21151.v1	Neurology	F11R
F2R.P25116.OID20691.v1	Inflammation	F2R
F3.P13726.OID21440.v1	Oncology	F3
F7.P08709.OID20372.v1	Cardiometabolic	F7
F9.P00740.OID20349.v1	Cardiometabolic	F9
FABP1.P07148.OID20778.v1	Inflammation	FABP1
FABP2.P12104.OID20200.v1	Cardiometabolic	FABP2
FABP4.P15090.OID20245.v1	Cardiometabolic	FABP4
FABP5.Q01469.OID21043.v1	Neurology	FABP5
FABP6.P51161.OID20076.v1	Cardiometabolic	FABP6
FABP9.Q0Z7S8.OID20501.v1	Inflammation	FABP9
FADD.Q13158.OID20151.v1	Cardiometabolic	FADD
FAM3B.P58499.OID21372.v1	Oncology	FAM3B
FAM3C.Q92520.OID20233.v1	Cardiometabolic	FAM3C
FAP.Q12884.OID20330.v1	Cardiometabolic	FAP
FAS.P25445.OID20316.v1	Cardiometabolic	FAS
FASLG.P48023.OID20665.v1	Inflammation	FASLG
FBP1.P09467.OID20227.v1	Cardiometabolic	FBP1
FCAR.P24071.OID20564.v1	Inflammation	FCAR
FCER2.P06734.OID21133.v1	Neurology	FCER2
FCGR2A.P12318.OID20391.v1	Cardiometabolic	FCGR2A
FCGR2B.P31994.OID21215.v1	Oncology	FCGR2B
FCGR3B.O75015.OID20387.v1	Cardiometabolic	FCGR3B
FCN2.Q15485.OID20382.v1	Cardiometabolic	FCN2
FCRL1.Q96LA6.OID20172.v1	Cardiometabolic	FCRL1
FCRL2.Q96LA5.OID20639.v1	Inflammation	FCRL2
FCRL3.Q96P31.OID20443.v1	Inflammation	FCRL3
FCRL5.Q96RD9.OID21111.v1	Neurology	FCRL5
FCRL6.Q6DN72.OID20529.v1	Inflammation	FCRL6
FCRLB.Q6BAA4.OID21193.v1	Oncology	FCRLB
FEN1.P39748.OID21192.v1	Oncology	FEN1
FES.P07332.OID21207.v1	Oncology	FES
FETUB.Q9UGM5.OID20404.v1	Cardiometabolic	FETUB
FGF19.O95750.OID20715.v1	Inflammation	FGF19
FGF2.P09038.OID20503.v1	Inflammation	FGF2
FGF21.Q9NSA1.OID21402.v1	Oncology	FGF21
FGF23.Q9GZV9.OID21411.v1	Oncology	FGF23
FGF5.P12034.OID20490.v1	Inflammation	FGF5
FGFBP1.Q14512.OID21507.v1	Oncology	FGFBP1
FGFR2.P21802.OID21478.v1	Oncology	FGFR2
FGR.P09769.OID20828.v1	Neurology	FGR
FHIT.P49789.OID20872.v1	Neurology	FHIT
FIS1.Q9Y3D6.OID20722.v1	Inflammation	FIS1
FKBP1B.P68106.OID20618.v1	Inflammation	FKBP1B
FKBP4.Q02790.OID20960.v1	Neurology	FKBP4
FKBP5.Q13451.OID20937.v1	Neurology	FKBP5
FKBP7.Q9Y680.OID20846.v1	Neurology	FKBP7
FLI1.Q01543.OID21239.v1	Oncology	FLI1
FLRT2.O43155.OID20946.v1	Neurology	FLRT2
FLT1.P17948.OID21301.v1	Oncology	FLT1
FLT3.P36888.OID21272.v1	Oncology	FLT3
FLT3LG.P49771.OID20661.v1	Inflammation	FLT3LG
FLT4.P35916.OID21491.v1	Oncology	FLT4
FMNL1.O95466.OID20884.v1	Neurology	FMNL1
FMR1.Q06787.OID21233.v1	Oncology	FMR1
FOLR1.P15328.OID21529.v1	Oncology	FOLR1
FOLR2.P14207.OID21062.v1	Neurology	FOLR2
FOLR3.P41439.OID21485.v1	Oncology	FOLR3
FOSB.P53539.OID20791.v1	Neurology	FOSB
FOXO1.Q12778.OID20515.v1	Inflammation	FOXO1
FOXO3.O43524.OID21271.v1	Oncology	FOXO3
FRZB.Q92765.OID20968.v1	Neurology	FRZB
FST.P19883.OID20770.v1	Inflammation	FST
FSTL3.O95633.OID20782.v1	Inflammation	FSTL3
FUCA1.P04066.OID20261.v1	Cardiometabolic	FUCA1
FURIN.P09958.OID21514.v1	Oncology	FURIN
FUS.P35637.OID21256.v1	Oncology	FUS
FUT3_FUT5.P21217_Q11128.OID21013.v1	Neurology	FUT3_FUT5
FUT8.Q9BYC5.OID20992.v1	Neurology	FUT8
FXN.Q16595.OID21442.v1	Oncology	FXN
FXYD5.Q96DB9.OID20463.v1	Inflammation	FXYD5
FYB1.O15117.OID21140.v1	Neurology	FYB1
GAL.P22466.OID20727.v1	Inflammation	GAL
GALNT10.Q86SR1.OID21371.v1	Oncology	GALNT10
GALNT2.Q10471.OID21423.v1	Oncology	GALNT2
GALNT3.Q14435.OID20471.v1	Inflammation	GALNT3
GALNT7.Q86SF2.OID21377.v1	Oncology	GALNT7
GAS6.Q14393.OID20318.v1	Cardiometabolic	GAS6
GBP2.P32456.OID20489.v1	Inflammation	GBP2
GBP4.Q96PP9.OID20845.v1	Neurology	GBP4
GCG.P01275.OID21263.v1	Oncology	GCG
GCNT1.Q02742.OID21379.v1	Oncology	GCNT1
GDF15.Q99988.OID20251.v1	Cardiometabolic	GDF15
GDF2.Q9UK05.OID20202.v1	Cardiometabolic	GDF2
GDNF.P39905.OID20861.v1	Neurology	GDNF
GFAP.P14136.OID21247.v1	Oncology	GFAP
GFER.P55789.OID21259.v1	Oncology	GFER
GFOD2.Q3B7J2.OID21216.v1	Oncology	GFOD2
GFRA1.P56159.OID21457.v1	Oncology	GFRA1
GFRA2.O00451.OID21330.v1	Oncology	GFRA2
GFRA3.O60609.OID20933.v1	Neurology	GFRA3
GGA1.Q9UJY5.OID20838.v1	Neurology	GGA1
GGH.Q92820.OID20416.v1	Cardiometabolic	GGH
GGT1.P19440.OID21075.v1	Neurology	GGT1
GGT5.P36269.OID20909.v1	Neurology	GGT5
GH1.P01241.OID20220.v1	Cardiometabolic	GH1
GH2.P01242.OID21168.v1	Oncology	GH2
GHRHR.Q02643.OID20841.v1	Neurology	GHRHR
GHRL.Q9UBU3.OID20175.v1	Cardiometabolic	GHRL
GKN1.Q9NS71.OID20885.v1	Neurology	GKN1
GLB1.P16278.OID20949.v1	Neurology	GLB1
GLO1.Q04760.OID20107.v1	Cardiometabolic	GLO1
GLOD4.Q9HC38.OID20710.v1	Inflammation	GLOD4
GLRX.P35754.OID20195.v1	Cardiometabolic	GLRX
GLT8D2.Q9H1C3.OID20825.v1	Neurology	GLT8D2
GMPR.P36959.OID20641.v1	Inflammation	GMPR
GNE.Q9Y223.OID21231.v1	Oncology	GNE
GNLY.P22749.OID21132.v1	Neurology	GNLY
GOLM2.Q6P4E1.OID21044.v1	Neurology	GOLM2
GOPC.Q9HD26.OID20551.v1	Inflammation	GOPC
GP1BA.P07359.OID20381.v1	Cardiometabolic	GP1BA
GP2.P55259.OID20090.v1	Cardiometabolic	GP2
GP6.Q9HCN6.OID21091.v1	Neurology	GP6
GPA33.Q99795.OID21376.v1	Oncology	GPA33
GPC1.P35052.OID21438.v1	Oncology	GPC1
GPC5.P78333.OID20944.v1	Neurology	GPC5
GPKOW.Q92917.OID20890.v1	Neurology	GPKOW
GPNMB.Q14956.OID20173.v1	Cardiometabolic	GPNMB
GPR37.O15354.OID20095.v1	Cardiometabolic	GPR37
GRAP2.O75791.OID20192.v1	Cardiometabolic	GRAP2
GRK5.P34947.OID20066.v1	Cardiometabolic	GRK5
GRN.P28799.OID21159.v1	Neurology	GRN
GRPEL1.Q9HAV7.OID21309.v1	Oncology	GRPEL1
GSAP.A4D1B5.OID21173.v1	Oncology	GSAP
GSTA1.P08263.OID20166.v1	Cardiometabolic	GSTA1
GSTA3.Q16772.OID21242.v1	Oncology	GSTA3
GSTP1.P09211.OID20876.v1	Neurology	GSTP1
GUCA2A.Q02747.OID21101.v1	Neurology	GUCA2A
GUSB.P08236.OID20296.v1	Cardiometabolic	GUSB
GYS1.P13807.OID20097.v1	Cardiometabolic	GYS1
GZMA.P12544.OID20663.v1	Inflammation	GZMA
GZMB.P10144.OID20604.v1	Inflammation	GZMB
GZMH.P20718.OID20096.v1	Cardiometabolic	GZMH
HAGH.Q16775.OID21459.v1	Oncology	HAGH
HAO1.Q9UJM8.OID21395.v1	Oncology	HAO1
HARS1.P12081.OID21086.v1	Neurology	HARS1
HAVCR1.Q96D42.OID21422.v1	Oncology	HAVCR1
HAVCR2.Q8TDQ0.OID21137.v1	Neurology	HAVCR2
HBEGF.Q99075.OID21465.v1	Oncology	HBEGF
HBQ1.P09105.OID21433.v1	Oncology	HBQ1
HCLS1.P14317.OID20648.v1	Inflammation	HCLS1
HDGF.P51858.OID21455.v1	Oncology	HDGF
HEBP1.Q9NRV9.OID20063.v1	Cardiometabolic	HEBP1
HEXIM1.O94992.OID20589.v1	Inflammation	HEXIM1
HGF.P14210.OID20656.v1	Inflammation	HGF
HGS.O14964.OID21175.v1	Oncology	HGS
HK2.P52789.OID20065.v1	Cardiometabolic	HK2
HLA-DRA.P01903.OID20520.v1	Inflammation	HLA-DRA
HLA-E.P13747.OID20532.v1	Inflammation	HLA-E
HMBS.P08397.OID21385.v1	Oncology	HMBS
HMOX1.P09601.OID20217.v1	Cardiometabolic	HMOX1
HMOX2.P30519.OID20887.v1	Neurology	HMOX2
HNMT.P50135.OID20975.v1	Neurology	HNMT
HNRNPK.P61978.OID20051.v1	Cardiometabolic	HNRNPK
HPCAL1.P37235.OID20615.v1	Inflammation	HPCAL1
HPGDS.O60760.OID21266.v1	Oncology	HPGDS
HS3ST3B1.Q9Y662.OID21303.v1	Oncology	HS3ST3B1
HS6ST1.O60243.OID21441.v1	Oncology	HS6ST1
HSD11B1.P28845.OID20575.v1	Inflammation	HSD11B1
HSP90B1.P14625.OID20829.v1	Neurology	HSP90B1
HSPA1A.P0DMV8.OID20718.v1	Inflammation	HSPA1A
HSPB1.P04792.OID20230.v1	Cardiometabolic	HSPB1
HSPB6.O14558.OID21408.v1	Oncology	HSPB6
HSPG2.P98160.OID20383.v1	Cardiometabolic	HSPG2
HTRA2.O43464.OID21471.v1	Oncology	HTRA2
HYAL1.Q12794.OID20357.v1	Cardiometabolic	HYAL1
HYOU1.Q9Y4L1.OID20300.v1	Cardiometabolic	HYOU1
ICA1.Q05084.OID20484.v1	Inflammation	ICA1
ICAM1.P05362.OID20411.v1	Cardiometabolic	ICAM1
ICAM2.P13598.OID20248.v1	Cardiometabolic	ICAM2
ICAM3.P32942.OID20277.v1	Cardiometabolic	ICAM3
ICAM4.Q14773.OID20578.v1	Inflammation	ICAM4
ICAM5.Q9UMF0.OID20145.v1	Cardiometabolic	ICAM5
ICOSLG.O75144.OID21351.v1	Oncology	ICOSLG
IDI2.Q9BXS1.OID20823.v1	Neurology	IDI2
IDS.P22304.OID20619.v1	Inflammation	IDS
IDUA.P35475.OID21468.v1	Oncology	IDUA
IFNG.P01579.OID20495.v1	Inflammation	IFNG
IFNGR1.P15260.OID20678.v1	Inflammation	IFNGR1
IFNGR2.P38484.OID20941.v1	Neurology	IFNGR2
IFNL1.Q8IU54.OID20795.v1	Neurology	IFNL1
IFNLR1.Q8IU57.OID20506.v1	Inflammation	IFNLR1
IGF1R.P08069.OID21274.v1	Oncology	IGF1R
IGF2R.P11717.OID21146.v1	Neurology	IGF2R
IGFBP1.P08833.OID20246.v1	Cardiometabolic	IGFBP1
IGFBP2.P18065.OID20325.v1	Cardiometabolic	IGFBP2
IGFBP3.P17936.OID20398.v1	Cardiometabolic	IGFBP3
IGFBP4.P22692.OID21158.v1	Neurology	IGFBP4
IGFBP6.P24592.OID20413.v1	Cardiometabolic	IGFBP6
IGFBP7.Q16270.OID20236.v1	Cardiometabolic	IGFBP7
IGFBPL1.Q8WX77.OID20155.v1	Cardiometabolic	IGFBPL1
IGSF3.O75054.OID21312.v1	Oncology	IGSF3
IGSF8.Q969P0.OID20167.v1	Cardiometabolic	IGSF8
IKBKG.Q9Y6K9.OID20544.v1	Inflammation	IKBKG
IKZF2.Q9UKS7.OID21213.v1	Oncology	IKZF2
IL10.P22301.OID20431.v1	Inflammation	IL10
IL10RA.Q13651.OID20420.v1	Inflammation	IL10RA
IL10RB.Q08334.OID20696.v1	Inflammation	IL10RB
IL11.P20809.OID20455.v1	Inflammation	IL11
IL12A_IL12B.P29459_P29460.OID21327.v1	Oncology	IL12A_IL12B
IL12B.P29460.OID20666.v1	Inflammation	IL12B
IL12RB1.P42701.OID20486.v1	Inflammation	IL12RB1
IL13.P35225.OID20430.v1	Inflammation	IL13
IL13RA1.P78552.OID21504.v1	Oncology	IL13RA1
IL15.P40933.OID20562.v1	Inflammation	IL15
IL15RA.Q13261.OID20498.v1	Inflammation	IL15RA
IL16.Q14005.OID20633.v1	Inflammation	IL16
IL17A.Q16552.OID20469.v1	Inflammation	IL17A
IL17C.Q9P0M4.OID20477.v1	Inflammation	IL17C
IL17D.Q8TAD2.OID20481.v1	Inflammation	IL17D
IL17F.Q96PD4.OID20456.v1	Inflammation	IL17F
IL17RA.Q96F46.OID21089.v1	Neurology	IL17RA
IL17RB.Q9NRM6.OID20585.v1	Inflammation	IL17RB
IL18.Q14116.OID20694.v1	Inflammation	IL18
IL18BP.O95998.OID20348.v1	Cardiometabolic	IL18BP
IL18R1.Q13478.OID20652.v1	Inflammation	IL18R1
IL18RAP.O95256.OID20900.v1	Neurology	IL18RAP
IL19.Q9UHD0.OID20158.v1	Cardiometabolic	IL19
IL1A.P01583.OID20488.v1	Inflammation	IL1A
IL1B.P01584.OID20427.v1	Inflammation	IL1B
IL1R1.P14778.OID21116.v1	Neurology	IL1R1
IL1R2.P27930.OID20757.v1	Inflammation	IL1R2
IL1RAP.Q9NPH3.OID21126.v1	Neurology	IL1RAP
IL1RL1.Q01638.OID20250.v1	Cardiometabolic	IL1RL1
IL1RL2.Q9HB29.OID20487.v1	Inflammation	IL1RL2
IL1RN.P18510.OID20700.v1	Inflammation	IL1RN
IL2.P60568.OID20419.v1	Inflammation	IL2
IL20.Q9NYY1.OID20453.v1	Inflammation	IL20
IL20RA.Q9UHF4.OID20422.v1	Inflammation	IL20RA
IL22RA1.Q8N6P7.OID20449.v1	Inflammation	IL22RA1
IL24.Q13007.OID20440.v1	Inflammation	IL24
IL2RA.P01589.OID20267.v1	Cardiometabolic	IL2RA
IL2RB.P14784.OID20450.v1	Inflammation	IL2RB
IL32.P24001.OID20605.v1	Inflammation	IL32
IL33.O95760.OID20428.v1	Inflammation	IL33
IL34.Q6ZMJ4.OID20809.v1	Neurology	IL34
IL3RA.P26951.OID20461.v1	Inflammation	IL3RA
IL4.P05112.OID20426.v1	Inflammation	IL4
IL4R.P24394.OID20576.v1	Inflammation	IL4R
IL5.P05113.OID20472.v1	Inflammation	IL5
IL5RA.Q01344.OID20601.v1	Inflammation	IL5RA
IL6.P05231.OID20101.v1	Cardiometabolic	IL6
IL6.P05231.OID20563.v1	Inflammation	IL6
IL6.P05231.OID20911.v1	Neurology	IL6
IL6.P05231.OID21276.v1	Oncology	IL6
IL6R.P08887.OID20385.v1	Cardiometabolic	IL6R
IL6ST.P40189.OID20147.v1	Cardiometabolic	IL6ST
IL7.P13232.OID20535.v1	Inflammation	IL7
IL7R.P16871.OID21136.v1	Neurology	IL7R
ILKAP.Q9H0C8.OID20855.v1	Neurology	ILKAP
IMPA1.P29218.OID20907.v1	Neurology	IMPA1
ING1.Q9UK53.OID20853.v1	Neurology	ING1
INHBC.P55103.OID21093.v1	Neurology	INHBC
INPP1.P49441.OID21345.v1	Oncology	INPP1
INPPL1.O15357.OID21314.v1	Oncology	INPPL1
IPCEF1.Q8WWN9.OID20977.v1	Neurology	IPCEF1
IQGAP2.Q13576.OID21361.v1	Oncology	IQGAP2
IRAG2.Q12912.OID20085.v1	Cardiometabolic	IRAG2
IRAK1.P51617.OID20485.v1	Inflammation	IRAK1
IRAK4.Q9NWZ3.OID20577.v1	Inflammation	IRAK4
ISLR2.Q6UXK2.OID20889.v1	Neurology	ISLR2
ISM1.B1AKI9.OID20538.v1	Inflammation	ISM1
ITGA11.Q9UKX5.OID20581.v1	Inflammation	ITGA11
ITGA5.P08648.OID21139.v1	Neurology	ITGA5
ITGA6.P23229.OID20528.v1	Inflammation	ITGA6
ITGAM.P11215.OID21071.v1	Neurology	ITGAM
ITGAV.P06756.OID21416.v1	Oncology	ITGAV
ITGB1.P05556.OID20376.v1	Cardiometabolic	ITGB1
ITGB1BP1.O14713.OID21268.v1	Oncology	ITGB1BP1
ITGB1BP2.Q9UKP3.OID20112.v1	Cardiometabolic	ITGB1BP2
ITGB2.P05107.OID20315.v1	Cardiometabolic	ITGB2
ITGB5.P18084.OID21522.v1	Oncology	ITGB5
ITGB6.P18564.OID20493.v1	Inflammation	ITGB6
ITGB7.P26010.OID21393.v1	Oncology	ITGB7
ITIH3.Q06033.OID20352.v1	Cardiometabolic	ITIH3
ITM2A.O43736.OID20504.v1	Inflammation	ITM2A
IVD.P26440.OID20833.v1	Neurology	IVD
JAM2.P57087.OID21064.v1	Neurology	JAM2
JCHAIN.P01591.OID20494.v1	Inflammation	JCHAIN
JUN.P05412.OID20424.v1	Inflammation	JUN
KAZALD1.Q96I82.OID21339.v1	Oncology	KAZALD1
KCNIP4.Q6PIL6.OID20813.v1	Neurology	KCNIP4
KDR.P35968.OID21497.v1	Oncology	KDR
KEL.P23276.OID20881.v1	Neurology	KEL
KIFBP.Q96EK5.OID21320.v1	Oncology	KIFBP
KIR2DL3.P43628.OID21196.v1	Oncology	KIR2DL3
KIR3DL1.P43629.OID21185.v1	Oncology	KIR3DL1
KIRREL2.Q6UWL6.OID20873.v1	Neurology	KIRREL2
KIT.P10721.OID20370.v1	Cardiometabolic	KIT
KITLG.P21583.OID20196.v1	Cardiometabolic	KITLG
KLB.Q86Z14.OID20888.v1	Neurology	KLB
KLK1.P06870.OID21499.v1	Oncology	KLK1
KLK10.O43240.OID21523.v1	Oncology	KLK10
KLK11.Q9UBX7.OID21518.v1	Oncology	KLK11
KLK12.Q9UKR0.OID21201.v1	Oncology	KLK12
KLK13.Q9UKR3.OID21291.v1	Oncology	KLK13
KLK14.Q9P0G3.OID21407.v1	Oncology	KLK14
KLK4.Q9Y5K2.OID21391.v1	Oncology	KLK4
KLK6.Q92876.OID21526.v1	Oncology	KLK6
KLK8.O60259.OID21517.v1	Oncology	KLK8
KLRB1.Q12918.OID20629.v1	Inflammation	KLRB1
KLRD1.Q13241.OID20632.v1	Inflammation	KLRD1
KRT14.P02533.OID20800.v1	Neurology	KRT14
KRT18.P05783.OID21296.v1	Oncology	KRT18
KRT19.P08727.OID20596.v1	Inflammation	KRT19
KRT5.P13647.OID20860.v1	Neurology	KRT5
KYAT1.Q16773.OID20232.v1	Cardiometabolic	KYAT1
KYNU.Q16719.OID20669.v1	Inflammation	KYNU
L1CAM.P32004.OID21484.v1	Oncology	L1CAM
LACTB2.Q53H82.OID20150.v1	Cardiometabolic	LACTB2
LAG3.P18627.OID21315.v1	Oncology	LAG3
LAIR1.Q6GTX8.OID20737.v1	Inflammation	LAIR1
LAIR2.Q6ISS4.OID20965.v1	Neurology	LAIR2
LAMA4.Q16363.OID20769.v1	Inflammation	LAMA4
LAMP2.P13473.OID21035.v1	Neurology	LAMP2
LAMP3.Q9UQV4.OID20638.v1	Inflammation	LAMP3
LAP3.P28838.OID20436.v1	Inflammation	LAP3
LAT.O43561.OID20640.v1	Inflammation	LAT
LAT2.Q9GZY6.OID21292.v1	Oncology	LAT2
LAYN.Q6UX15.OID20970.v1	Neurology	LAYN
LBP.P18428.OID20355.v1	Cardiometabolic	LBP
LBR.Q14739.OID21034.v1	Neurology	LBR
LCN2.P80188.OID20392.v1	Cardiometabolic	LCN2
LDLR.P01130.OID20240.v1	Cardiometabolic	LDLR
LEFTY2.O00292.OID21454.v1	Oncology	LEFTY2
LEP.P41159.OID20187.v1	Cardiometabolic	LEP
LEPR.P48357.OID20128.v1	Cardiometabolic	LEPR
LGALS1.P09382.OID20154.v1	Cardiometabolic	LGALS1
LGALS3.P17931.OID20284.v1	Cardiometabolic	LGALS3
LGALS4.P56470.OID20748.v1	Inflammation	LGALS4
LGALS7_LGALS7B.P47929.OID21406.v1	Oncology	LGALS7_LGALS7B
LGALS8.O00214.OID21041.v1	Neurology	LGALS8
LGALS9.O00182.OID20781.v1	Inflammation	LGALS9
LGMN.Q99538.OID20773.v1	Inflammation	LGMN
LHB.P01229.OID21248.v1	Oncology	LHB
LHPP.Q9H008.OID20749.v1	Inflammation	LHPP
LIF.P15018.OID20824.v1	Neurology	LIF
LIFR.P42702.OID20606.v1	Inflammation	LIFR
LILRA2.Q8N149.OID21152.v1	Neurology	LILRA2
LILRA5.A6NI73.OID20209.v1	Cardiometabolic	LILRA5
LILRB1.Q8NHL6.OID20323.v1	Cardiometabolic	LILRB1
LILRB2.Q8N423.OID20301.v1	Cardiometabolic	LILRB2
LILRB4.Q8NHJ6.OID20429.v1	Inflammation	LILRB4
LILRB5.O75023.OID20324.v1	Cardiometabolic	LILRB5
LPCAT2.Q7L5N7.OID21290.v1	Oncology	LPCAT2
LPL.P06858.OID20188.v1	Cardiometabolic	LPL
LPO.P22079.OID20963.v1	Neurology	LPO
LRIG1.Q96JA1.OID21429.v1	Oncology	LRIG1
LRP1.Q07954.OID21293.v1	Oncology	LRP1
LRP11.Q86VZ4.OID20185.v1	Cardiometabolic	LRP11
LRPAP1.P30533.OID21059.v1	Neurology	LRPAP1
LRRC25.Q8N386.OID21333.v1	Oncology	LRRC25
LRRN1.Q6UXK5.OID20438.v1	Inflammation	LRRN1
LSM1.O15116.OID21210.v1	Oncology	LSM1
LSP1.P33241.OID20530.v1	Inflammation	LSP1
LTA.P01374.OID20586.v1	Inflammation	LTA
LTA4H.P09960.OID21452.v1	Oncology	LTA4H
LTBP2.Q14767.OID20254.v1	Cardiometabolic	LTBP2
LTBP3.Q9NS15.OID21191.v1	Oncology	LTBP3
LTBR.P36941.OID20768.v1	Inflammation	LTBR
LTO1.Q8WV07.OID20434.v1	Inflammation	LTO1
LXN.Q9BS40.OID21003.v1	Neurology	LXN
LY6D.Q14210.OID20708.v1	Inflammation	LY6D
LY75.O60449.OID20580.v1	Inflammation	LY75
LY9.Q9HBG7.OID20670.v1	Inflammation	LY9
LY96.Q9Y6Y9.OID20945.v1	Neurology	LY96
LYAR.Q9NX58.OID21264.v1	Oncology	LYAR
LYN.P07948.OID21350.v1	Oncology	LYN
LYPD1.Q8N2G4.OID20821.v1	Neurology	LYPD1
LYPD3.O95274.OID21530.v1	Oncology	LYPD3
LYPD8.Q6UX82.OID21251.v1	Oncology	LYPD8
MAD1L1.Q9Y6D9.OID20904.v1	Neurology	MAD1L1
MAEA.Q7L5Y9.OID21206.v1	Oncology	MAEA
MAGED1.Q9Y5V3.OID21181.v1	Oncology	MAGED1
MANF.P55145.OID20707.v1	Inflammation	MANF
MANSC1.Q9H8J5.OID21492.v1	Oncology	MANSC1
MAP2K6.P52564.OID20552.v1	Inflammation	MAP2K6
MAP3K5.Q99683.OID21253.v1	Oncology	MAP3K5
MAP4K5.Q9Y4K4.OID20899.v1	Neurology	MAP4K5
MAPK9.P45984.OID20557.v1	Inflammation	MAPK9
MAPT.P10636.OID20830.v1	Neurology	MAPT
MARCO.Q9UEW3.OID20210.v1	Cardiometabolic	MARCO
MASP1.P48740.OID20954.v1	Neurology	MASP1
MATN2.O00339.OID20767.v1	Inflammation	MATN2
MATN3.O15232.OID20979.v1	Neurology	MATN3
MAVS.Q7Z434.OID21204.v1	Oncology	MAVS
MAX.P61244.OID20877.v1	Neurology	MAX
MB.P02144.OID20263.v1	Cardiometabolic	MB
MCAM.P43121.OID20343.v1	Cardiometabolic	MCAM
MCFD2.Q8NI22.OID20171.v1	Cardiometabolic	MCFD2
MDGA1.Q8NFP4.OID20951.v1	Neurology	MDGA1
MDK.P21741.OID21489.v1	Oncology	MDK
MED18.Q9BUE0.OID21236.v1	Oncology	MED18
MEGF10.Q96KG7.OID20746.v1	Inflammation	MEGF10
MEGF9.Q9H1U4.OID20285.v1	Cardiometabolic	MEGF9
MEP1B.Q16820.OID20168.v1	Cardiometabolic	MEP1B
MEPE.Q9NQ76.OID20753.v1	Inflammation	MEPE
MERTK.Q12866.OID20657.v1	Inflammation	MERTK
MESD.Q14696.OID21099.v1	Neurology	MESD
MET.P08581.OID20269.v1	Cardiometabolic	MET
METAP1.P53582.OID20815.v1	Neurology	METAP1
METAP1D.Q6UB28.OID20519.v1	Inflammation	METAP1D
METAP2.P50579.OID21437.v1	Oncology	METAP2
MFAP3.P55082.OID20057.v1	Cardiometabolic	MFAP3
MFAP5.Q13361.OID20239.v1	Cardiometabolic	MFAP5
MFGE8.Q08431.OID21134.v1	Neurology	MFGE8
MGLL.Q99685.OID20711.v1	Inflammation	MGLL
MGMT.P16455.OID20588.v1	Inflammation	MGMT
MIA.Q16674.OID21531.v1	Oncology	MIA
MICB_MICA.Q29980_Q29983.OID20593.v1	Inflammation	MICB_MICA
MIF.P14174.OID21073.v1	Neurology	MIF
MILR1.Q7Z6M3.OID20482.v1	Inflammation	MILR1
MITD1.Q8WV92.OID20959.v1	Neurology	MITD1
MLN.P12872.OID20541.v1	Inflammation	MLN
MME.P08473.OID21307.v1	Oncology	MME
MMP1.P03956.OID20672.v1	Inflammation	MMP1
MMP10.P09238.OID20687.v1	Inflammation	MMP10
MMP12.P39900.OID21439.v1	Oncology	MMP12
MMP13.P45452.OID20807.v1	Neurology	MMP13
MMP3.P08254.OID21083.v1	Neurology	MMP3
MMP7.P09237.OID20087.v1	Cardiometabolic	MMP7
MMP8.P22894.OID21019.v1	Neurology	MMP8
MMP9.P14780.OID21103.v1	Neurology	MMP9
MNDA.P41218.OID20156.v1	Cardiometabolic	MNDA
MOG.Q16653.OID21384.v1	Oncology	MOG
MPHOSPH8.Q99549.OID20092.v1	Cardiometabolic	MPHOSPH8
MPI.P34949.OID21288.v1	Oncology	MPI
MPIG6B.O95866.OID20779.v1	Inflammation	MPIG6B
MPO.P05164.OID21100.v1	Neurology	MPO
MRPL46.Q9H2W6.OID20858.v1	Neurology	MRPL46
MSLN.Q13421.OID21380.v1	Oncology	MSLN
MSMB.P08118.OID20275.v1	Cardiometabolic	MSMB
MSR1.P21757.OID21063.v1	Neurology	MSR1
MSRA.Q9UJ68.OID21513.v1	Oncology	MSRA
MSTN.O14793.OID20115.v1	Cardiometabolic	MSTN
MTPN.P58546.OID20080.v1	Cardiometabolic	MTPN
MUC13.Q9H3R2.OID20866.v1	Neurology	MUC13
MUC16.Q8WXI7.OID21378.v1	Oncology	MUC16
MVK.Q03426.OID20459.v1	Inflammation	MVK
MYO9B.Q13459.OID20451.v1	Inflammation	MYO9B
MYOC.Q99972.OID21121.v1	Neurology	MYOC
MZB1.Q8WU39.OID20732.v1	Inflammation	MZB1
MZT1.Q08AG7.OID21186.v1	Oncology	MZT1
NAAA.Q02083.OID20931.v1	Neurology	NAAA
NADK.O95544.OID20178.v1	Cardiometabolic	NADK
NAMPT.P43490.OID21227.v1	Oncology	NAMPT
NBL1.P41271.OID21486.v1	Oncology	NBL1
NBN.O60934.OID20442.v1	Inflammation	NBN
NCAM1.P13591.OID20354.v1	Cardiometabolic	NCAM1
NCAM2.O15394.OID21095.v1	Neurology	NCAM2
NCAN.O14594.OID21055.v1	Neurology	NCAN
NCF2.P19878.OID20567.v1	Inflammation	NCF2
NCK2.O43639.OID20683.v1	Inflammation	NCK2
NCLN.Q969V3.OID20448.v1	Inflammation	NCLN
NCR1.O76036.OID20566.v1	Inflammation	NCR1
NCS1.P62166.OID21458.v1	Oncology	NCS1
NDRG1.Q92597.OID20792.v1	Neurology	NDRG1
NDUFS6.O75380.OID21224.v1	Oncology	NDUFS6
NECTIN2.Q92692.OID20222.v1	Cardiometabolic	NECTIN2
NECTIN4.Q96NY8.OID21490.v1	Oncology	NECTIN4
NEFL.P07196.OID20871.v1	Neurology	NEFL
NELL1.Q92832.OID21494.v1	Oncology	NELL1
NELL2.Q99435.OID20706.v1	Inflammation	NELL2
NFASC.O94856.OID20634.v1	Inflammation	NFASC
NFATC1.O95644.OID20545.v1	Inflammation	NFATC1
NFATC3.Q12968.OID20470.v1	Inflammation	NFATC3
NFKBIE.O00221.OID21212.v1	Oncology	NFKBIE
NGF.P01138.OID20920.v1	Neurology	NGF
NID1.P14543.OID20362.v1	Cardiometabolic	NID1
NID2.Q14112.OID21085.v1	Neurology	NID2
NINJ1.Q92982.OID21167.v1	Oncology	NINJ1
NME3.Q13232.OID20789.v1	Inflammation	NME3
NMNAT1.Q9HAN9.OID20913.v1	Neurology	NMNAT1
NOMO1.Q15155.OID21106.v1	Neurology	NOMO1
NOS1.P29475.OID20863.v1	Neurology	NOS1
NOS3.P29474.OID20834.v1	Neurology	NOS3
NOTCH1.P46531.OID20311.v1	Cardiometabolic	NOTCH1
NOTCH3.Q9UM47.OID20253.v1	Cardiometabolic	NOTCH3
NPDC1.Q9NQX5.OID20205.v1	Cardiometabolic	NPDC1
NPM1.P06748.OID20961.v1	Neurology	NPM1
NPPB.P16860.OID20049.v1	Cardiometabolic	NPPB
NPPC.P23582.OID20568.v1	Inflammation	NPPC
NPTN.Q9Y639.OID21235.v1	Oncology	NPTN
NPTX1.Q15818.OID21074.v1	Neurology	NPTX1
NPTXR.O95502.OID20191.v1	Cardiometabolic	NPTXR
NPY.P01303.OID21388.v1	Oncology	NPY
NRCAM.Q92823.OID20229.v1	Cardiometabolic	NRCAM
NRP1.O14786.OID20390.v1	Cardiometabolic	NRP1
NRP2.O60462.OID21081.v1	Neurology	NRP2
NRTN.Q99748.OID20465.v1	Inflammation	NRTN
NSFL1C.Q9UNZ2.OID21022.v1	Neurology	NSFL1C
NT5C3A.Q9H0P0.OID20553.v1	Inflammation	NT5C3A
NT5E.P21589.OID21498.v1	Oncology	NT5E
NTF3.P20783.OID20591.v1	Inflammation	NTF3
NTF4.P34130.OID21208.v1	Oncology	NTF4
NTproBNP.NTproBNP.OID20125.v1	Cardiometabolic	NTproBNP
NTRK2.Q16620.OID20136.v1	Cardiometabolic	NTRK2
NTRK3.Q16288.OID21057.v1	Neurology	NTRK3
NUB1.Q9Y5A7.OID20510.v1	Inflammation	NUB1
NUCB2.P80303.OID21448.v1	Oncology	NUCB2
NUDC.Q9Y266.OID20623.v1	Inflammation	NUDC
NUDT2.P50583.OID21308.v1	Oncology	NUDT2
NUDT5.Q9UKK9.OID21115.v1	Neurology	NUDT5
NXPH1.P58417.OID20849.v1	Neurology	NXPH1
OBP2B.Q9NPH6.OID20980.v1	Neurology	OBP2B
ODAM.A1E959.OID20793.v1	Neurology	ODAM
OGFR.Q9NZT2.OID21360.v1	Oncology	OGFR
OGN.P20774.OID21123.v1	Neurology	OGN
OLR1.P78380.OID20183.v1	Cardiometabolic	OLR1
OMD.Q99983.OID20725.v1	Inflammation	OMD
OMG.P23515.OID21352.v1	Oncology	OMG
OPTC.Q9UBM4.OID21362.v1	Oncology	OPTC
OSCAR.Q8IYS5.OID20776.v1	Inflammation	OSCAR
OSM.P13725.OID20574.v1	Inflammation	OSM
OSMR.Q99650.OID20356.v1	Cardiometabolic	OSMR
OXT.P01178.OID21047.v1	Neurology	OXT
P4HB.P07237.OID21509.v1	Oncology	P4HB
PADI2.Q9Y2J8.OID20467.v1	Inflammation	PADI2
PADI4.Q9UM07.OID20832.v1	Neurology	PADI4
PAEP.P09466.OID20925.v1	Neurology	PAEP
PAG1.Q9NWQ8.OID20108.v1	Cardiometabolic	PAG1
PAK4.O96013.OID20819.v1	Neurology	PAK4
PAM.P19021.OID20291.v1	Cardiometabolic	PAM
PAMR1.Q6UXH9.OID21153.v1	Neurology	PAMR1
PAPPA.Q13219.OID20421.v1	Inflammation	PAPPA
PARK7.Q99497.OID21160.v1	Neurology	PARK7
PARP1.P09874.OID20500.v1	Inflammation	PARP1
PBLD.P30039.OID20839.v1	Neurology	PBLD
PCDH1.Q08174.OID20614.v1	Inflammation	PCDH1
PCDH17.O14917.OID20132.v1	Cardiometabolic	PCDH17
PCOLCE.Q15113.OID20384.v1	Cardiometabolic	PCOLCE
PCSK9.Q8NBP7.OID20235.v1	Cardiometabolic	PCSK9
PDCD1.Q15116.OID21396.v1	Oncology	PDCD1
PDCD1LG2.Q9BQ51.OID21273.v1	Oncology	PDCD1LG2
PDCD5.O14737.OID21021.v1	Neurology	PDCD5
PDCD6.O75340.OID20163.v1	Cardiometabolic	PDCD6
PDGFA.P04085.OID20313.v1	Cardiometabolic	PDGFA
PDGFB.P01127.OID20741.v1	Inflammation	PDGFB
PDGFC.Q9NRA1.OID21183.v1	Oncology	PDGFC
PDGFRA.P16234.OID20133.v1	Cardiometabolic	PDGFRA
PDGFRB.P09619.OID20268.v1	Cardiometabolic	PDGFRB
PDLIM7.Q9NR12.OID20729.v1	Inflammation	PDLIM7
PDP1.Q9P0J1.OID21176.v1	Oncology	PDP1
PEAR1.Q5VY43.OID20257.v1	Cardiometabolic	PEAR1
PEBP1.P30086.OID21087.v1	Neurology	PEBP1
PECAM1.P16284.OID21131.v1	Neurology	PECAM1
PFDN2.Q9UHV9.OID20892.v1	Neurology	PFDN2
PFKFB2.O60825.OID21356.v1	Oncology	PFKFB2
PGF.P49763.OID20673.v1	Inflammation	PGF
PGLYRP1.O75594.OID20338.v1	Cardiometabolic	PGLYRP1
PHOSPHO1.Q8TCT1.OID20922.v1	Neurology	PHOSPHO1
PI3.P19957.OID20326.v1	Cardiometabolic	PI3
PIGR.P01833.OID21102.v1	Neurology	PIGR
PIK3AP1.Q6ZUJ8.OID20587.v1	Inflammation	PIK3AP1
PIK3IP1.Q96FE7.OID21094.v1	Neurology	PIK3IP1
PILRA.Q9UKJ1.OID21129.v1	Neurology	PILRA
PILRB.Q9UKJ0.OID20197.v1	Cardiometabolic	PILRB
PKLR.P30613.OID20682.v1	Inflammation	PKLR
PLA2G10.O15496.OID21002.v1	Neurology	PLA2G10
PLA2G15.Q8NCC3.OID21473.v1	Oncology	PLA2G15
PLA2G1B.P04054.OID20252.v1	Cardiometabolic	PLA2G1B
PLA2G2A.P14555.OID20274.v1	Cardiometabolic	PLA2G2A
PLA2G4A.P47712.OID20685.v1	Inflammation	PLA2G4A
PLA2G7.Q13093.OID21105.v1	Neurology	PLA2G7
PLAT.P00750.OID20247.v1	Cardiometabolic	PLAT
PLAU.P00749.OID21124.v1	Neurology	PLAU
PLAUR.Q03405.OID20764.v1	Inflammation	PLAUR
PLIN1.O60240.OID20835.v1	Neurology	PLIN1
PLIN3.O60664.OID20143.v1	Cardiometabolic	PLIN3
PLPBP.O94903.OID20144.v1	Cardiometabolic	PLPBP
PLTP.P55058.OID20238.v1	Cardiometabolic	PLTP
PLXDC1.Q8IUK5.OID21258.v1	Oncology	PLXDC1
PLXNA4.Q9HCM2.OID20597.v1	Inflammation	PLXNA4
PLXNB2.O15031.OID20317.v1	Cardiometabolic	PLXNB2
PLXNB3.Q9ULL4.OID20160.v1	Cardiometabolic	PLXNB3
PM20D1.Q6GTS8.OID20149.v1	Cardiometabolic	PM20D1
PMVK.Q15126.OID20850.v1	Neurology	PMVK
PNLIPRP2.P54317.OID20775.v1	Inflammation	PNLIPRP2
PNPT1.Q8TCS8.OID20445.v1	Inflammation	PNPT1
PODXL.O00592.OID21358.v1	Oncology	PODXL
PODXL2.Q9NZ53.OID21487.v1	Oncology	PODXL2
POLR2F.P61218.OID21283.v1	Oncology	POLR2F
PON2.Q15165.OID20088.v1	Cardiometabolic	PON2
PON3.Q15166.OID20777.v1	Inflammation	PON3
PPCDC.Q96CD2.OID21027.v1	Neurology	PPCDC
PPIB.P23284.OID20331.v1	Cardiometabolic	PPIB
PPM1A.P35813.OID21184.v1	Oncology	PPM1A
PPME1.Q9Y570.OID21347.v1	Oncology	PPME1
PPP1R12A.O14974.OID21475.v1	Oncology	PPP1R12A
PPP1R2.P41236.OID20176.v1	Cardiometabolic	PPP1R2
PPP1R9B.Q96SB3.OID20643.v1	Inflammation	PPP1R9B
PPP3R1.P63098.OID20902.v1	Neurology	PPP3R1
PPY.P01298.OID21516.v1	Oncology	PPY
PQBP1.O60828.OID21172.v1	Oncology	PQBP1
PRCP.P42785.OID20337.v1	Cardiometabolic	PRCP
PRDX1.Q06830.OID20962.v1	Neurology	PRDX1
PRDX3.P30048.OID20483.v1	Inflammation	PRDX3
PRDX5.P30044.OID20644.v1	Inflammation	PRDX5
PRDX6.P30041.OID21404.v1	Oncology	PRDX6
PREB.Q9HCU5.OID20439.v1	Inflammation	PREB
PRELP.P51888.OID20766.v1	Inflammation	PRELP
PRKAB1.Q9Y478.OID20444.v1	Inflammation	PRKAB1
PRKAR1A.P10644.OID20146.v1	Cardiometabolic	PRKAR1A
PRKCQ.Q04759.OID20468.v1	Inflammation	PRKCQ
PRKRA.O75569.OID21225.v1	Oncology	PRKRA
PRL.P01236.OID21033.v1	Neurology	PRL
PROC.P04070.OID20402.v1	Cardiometabolic	PROC
PROK1.P58294.OID20543.v1	Inflammation	PROK1
PRSS2.P07478.OID20364.v1	Cardiometabolic	PRSS2
PRSS27.Q9BQR3.OID20212.v1	Cardiometabolic	PRSS27
PRSS8.Q16651.OID20763.v1	Inflammation	PRSS8
PRTFDC1.Q9NRG1.OID20867.v1	Neurology	PRTFDC1
PRTG.Q2VWP7.OID21443.v1	Oncology	PRTG
PRTN3.P24158.OID20329.v1	Cardiometabolic	PRTN3
PSG1.P11464.OID20916.v1	Neurology	PSG1
PSIP1.O75475.OID20534.v1	Inflammation	PSIP1
PSMA1.P25786.OID21221.v1	Oncology	PSMA1
PSMD9.O00233.OID21304.v1	Oncology	PSMD9
PSME1.Q06323.OID20969.v1	Neurology	PSME1
PSME2.Q9UL46.OID20989.v1	Neurology	PSME2
PSMG3.Q9BT73.OID20549.v1	Inflammation	PSMG3
PSPN.O60542.OID20511.v1	Inflammation	PSPN
PSRC1.Q6PGN9.OID21169.v1	Oncology	PSRC1
PTEN.P60484.OID20794.v1	Neurology	PTEN
PTGDS.P41222.OID20408.v1	Cardiometabolic	PTGDS
PTH1R.Q03431.OID20571.v1	Inflammation	PTH1R
PTK7.Q13308.OID20880.v1	Neurology	PTK7
PTN.P21246.OID20083.v1	Cardiometabolic	PTN
PTPN1.P18031.OID20908.v1	Neurology	PTPN1
PTPN6.P29350.OID20717.v1	Inflammation	PTPN6
PTPRF.P10586.OID20310.v1	Cardiometabolic	PTPRF
PTPRM.P28827.OID20598.v1	Inflammation	PTPRM
PTPRN2.Q92932.OID20912.v1	Neurology	PTPRN2
PTPRS.Q13332.OID20306.v1	Cardiometabolic	PTPRS
PTS.Q03393.OID20847.v1	Neurology	PTS
PTX3.P26022.OID20570.v1	Inflammation	PTX3
PVALB.P20472.OID21420.v1	Oncology	PVALB
PVR.P15151.OID21011.v1	Neurology	PVR
PXN.P49023.OID20822.v1	Neurology	PXN
QDPR.P09417.OID20174.v1	Cardiometabolic	QDPR
QPCT.Q16769.OID20320.v1	Cardiometabolic	QPCT
RAB37.Q96AX2.OID20425.v1	Inflammation	RAB37
RAB6A.P20340.OID20608.v1	Inflammation	RAB6A
RAB6B.Q9NRW1.OID20817.v1	Neurology	RAB6B
RABEPK.Q7Z6M1.OID21163.v1	Oncology	RABEPK
RABGAP1L.Q5R372.OID20447.v1	Inflammation	RABGAP1L
RAD23B.P54727.OID21166.v1	Oncology	RAD23B
RANGAP1.P46060.OID21203.v1	Oncology	RANGAP1
RARRES1.P49788.OID21177.v1	Oncology	RARRES1
RARRES2.Q99969.OID20373.v1	Cardiometabolic	RARRES2
RASA1.P20936.OID20826.v1	Neurology	RASA1
RASSF2.P50749.OID21194.v1	Oncology	RASSF2
RBKS.Q9H477.OID20986.v1	Neurology	RBKS
RBP2.P50120.OID21365.v1	Oncology	RBP2
RBP5.P82980.OID21369.v1	Oncology	RBP5
RCOR1.Q9UKL0.OID20073.v1	Cardiometabolic	RCOR1
REG1A.P05451.OID20415.v1	Cardiometabolic	REG1A
REG1B.P48304.OID20266.v1	Cardiometabolic	REG1B
REG3A.Q06141.OID20258.v1	Cardiometabolic	REG3A
REG4.Q9BYZ8.OID20784.v1	Inflammation	REG4
RELT.Q969Z4.OID21142.v1	Neurology	RELT
REN.P00797.OID20201.v1	Cardiometabolic	REN
RET.P07949.OID21346.v1	Oncology	RET
RETN.Q9HD89.OID20327.v1	Cardiometabolic	RETN
RGMA.Q96B86.OID21065.v1	Neurology	RGMA
RGMB.Q6NW40.OID21045.v1	Neurology	RGMB
RGS8.P57771.OID20454.v1	Inflammation	RGS8
RHOC.P08134.OID20950.v1	Neurology	RHOC
RILP.Q96NA2.OID21436.v1	Oncology	RILP
RNASE3.P12724.OID20203.v1	Cardiometabolic	RNASE3
RNASET2.O00584.OID20321.v1	Cardiometabolic	RNASET2
RNF41.Q9H4P4.OID21179.v1	Oncology	RNF41
ROBO1.Q9Y6N7.OID20734.v1	Inflammation	ROBO1
ROBO2.Q9HCK4.OID21007.v1	Neurology	ROBO2
ROR1.Q01973.OID20224.v1	Cardiometabolic	ROR1
RP2.O75695.OID21302.v1	Oncology	RP2
RRM2.P31350.OID21187.v1	Oncology	RRM2
RRM2B.Q7LG56.OID21174.v1	Oncology	RRM2B
RSPO1.Q2MKA7.OID20938.v1	Neurology	RSPO1
RSPO3.Q9BXY4.OID21415.v1	Oncology	RSPO3
RTBDN.Q9BSG5.OID21343.v1	Oncology	RTBDN
RTN4R.Q9BZR6.OID21424.v1	Oncology	RTN4R
RUVBL1.Q9Y265.OID21211.v1	Oncology	RUVBL1
RWDD1.Q9H446.OID21015.v1	Neurology	RWDD1
S100A11.P31949.OID20130.v1	Cardiometabolic	S100A11
S100A12.P80511.OID21374.v1	Oncology	S100A12
S100A16.Q96FQ6.OID20878.v1	Neurology	S100A16
S100A4.P26447.OID21519.v1	Oncology	S100A4
S100P.P25815.OID20103.v1	Cardiometabolic	S100P
SAMD9L.Q8IVG5.OID20536.v1	Inflammation	SAMD9L
SCAMP3.O14828.OID21332.v1	Oncology	SCAMP3
SCARA5.Q6ZMJ2.OID21058.v1	Neurology	SCARA5
SCARB1.Q8WTV0.OID20805.v1	Neurology	SCARB1
SCARB2.Q14108.OID20943.v1	Neurology	SCARB2
SCARF1.Q14162.OID20297.v1	Cardiometabolic	SCARF1
SCARF2.Q96GP6.OID21048.v1	Neurology	SCARF2
SCG2.P13521.OID21400.v1	Oncology	SCG2
SCG3.Q8WXD2.OID20728.v1	Inflammation	SCG3
SCGB1A1.P11684.OID20688.v1	Inflammation	SCGB1A1
SCGB3A2.Q96PL1.OID20723.v1	Inflammation	SCGB3A2
SCGN.O76038.OID20457.v1	Inflammation	SCGN
SCLY.Q96I15.OID21425.v1	Oncology	SCLY
SCP2.P22307.OID21161.v1	Oncology	SCP2
SCRN1.Q12765.OID20542.v1	Inflammation	SCRN1
SDC1.P18827.OID20169.v1	Cardiometabolic	SDC1
SDC4.P31431.OID20216.v1	Cardiometabolic	SDC4
SELE.P16581.OID20290.v1	Cardiometabolic	SELE
SELP.P16109.OID20379.v1	Cardiometabolic	SELP
SELPLG.Q14242.OID20560.v1	Inflammation	SELPLG
SEMA3F.Q13275.OID20186.v1	Cardiometabolic	SEMA3F
SEMA4C.Q9C0C4.OID21329.v1	Oncology	SEMA4C
SEMA4D.Q92854.OID21020.v1	Neurology	SEMA4D
SEMA7A.O75326.OID20283.v1	Cardiometabolic	SEMA7A
SEPTIN9.Q9UHD8.OID21279.v1	Oncology	SEPTIN9
SERPINA11.Q86U17.OID20281.v1	Cardiometabolic	SERPINA11
SERPINA12.Q8IW75.OID20219.v1	Cardiometabolic	SERPINA12
SERPINA9.Q86WD7.OID21284.v1	Oncology	SERPINA9
SERPINB1.P30740.OID21088.v1	Neurology	SERPINB1
SERPINB5.P36952.OID20064.v1	Cardiometabolic	SERPINB5
SERPINB6.P35237.OID21023.v1	Neurology	SERPINB6
SERPINB8.P50452.OID20630.v1	Inflammation	SERPINB8
SERPINB9.P50453.OID20932.v1	Neurology	SERPINB9
SERPINE1.P05121.OID20342.v1	Cardiometabolic	SERPINE1
SESTD1.Q86VW0.OID20790.v1	Neurology	SESTD1
SETMAR.Q53H47.OID20948.v1	Neurology	SETMAR
SEZ6L.Q9BYH1.OID21488.v1	Oncology	SEZ6L
SEZ6L2.Q6UXD5.OID21289.v1	Oncology	SEZ6L2
SF3B4.Q15427.OID21278.v1	Oncology	SF3B4
SFRP1.Q8N474.OID20984.v1	Neurology	SFRP1
SFTPA1.Q8IWL2.OID21165.v1	Oncology	SFTPA1
SFTPA2.Q8IWL1.OID21218.v1	Oncology	SFTPA2
SFTPD.P35247.OID20214.v1	Cardiometabolic	SFTPD
SH2B3.Q9UQQ2.OID21222.v1	Oncology	SH2B3
SH2D1A.O60880.OID20514.v1	Inflammation	SH2D1A
SHMT1.P34896.OID20714.v1	Inflammation	SHMT1
SIAE.Q9HAT2.OID21503.v1	Oncology	SIAE
SIGLEC1.Q9BZZ2.OID20690.v1	Inflammation	SIGLEC1
SIGLEC10.Q96LC7.OID20537.v1	Inflammation	SIGLEC10
SIGLEC15.Q6ZMC9.OID20812.v1	Neurology	SIGLEC15
SIGLEC5.O15389.OID21082.v1	Neurology	SIGLEC5
SIGLEC6.O43699.OID21394.v1	Oncology	SIGLEC6
SIGLEC7.Q9Y286.OID20190.v1	Cardiometabolic	SIGLEC7
SIGLEC9.Q9Y336.OID21390.v1	Oncology	SIGLEC9
SIRPA.P78324.OID20304.v1	Cardiometabolic	SIRPA
SIRPB1.O00241.OID20739.v1	Inflammation	SIRPB1
SIRT2.Q8IXJ6.OID21375.v1	Oncology	SIRT2
SIRT5.Q9NXA8.OID20820.v1	Neurology	SIRT5
SIT1.Q9Y3P8.OID20462.v1	Inflammation	SIT1
SKAP1.Q86WV1.OID20906.v1	Neurology	SKAP1
SKAP2.O75563.OID20761.v1	Inflammation	SKAP2
SLAMF1.Q13291.OID20496.v1	Inflammation	SLAMF1
SLAMF6.Q96DU3.OID21254.v1	Oncology	SLAMF6
SLAMF7.Q9NQ25.OID20602.v1	Inflammation	SLAMF7
SLAMF8.Q9P0V8.OID21214.v1	Oncology	SLAMF8
SLC16A1.P53985.OID20799.v1	Neurology	SLC16A1
SLC27A4.Q6P1M0.OID20814.v1	Neurology	SLC27A4
SLC39A14.Q15043.OID20852.v1	Neurology	SLC39A14
SLC39A5.Q6ZMH5.OID20539.v1	Inflammation	SLC39A5
SLIT2.O94813.OID20862.v1	Neurology	SLIT2
SLITRK2.Q9H156.OID21409.v1	Oncology	SLITRK2
SLITRK6.Q9H5Y7.OID20094.v1	Cardiometabolic	SLITRK6
SMAD1.Q15797.OID21180.v1	Oncology	SMAD1
SMAD5.Q99717.OID21353.v1	Oncology	SMAD5
SMARCA2.P51531.OID20796.v1	Neurology	SMARCA2
SMOC1.Q9H4F8.OID21461.v1	Oncology	SMOC1
SMOC2.Q9H3U7.OID20730.v1	Inflammation	SMOC2
SMPD1.P17405.OID21028.v1	Neurology	SMPD1
SMPDL3A.Q92484.OID20676.v1	Inflammation	SMPDL3A
SNAP23.O00161.OID20218.v1	Cardiometabolic	SNAP23
SNAP29.O95721.OID21506.v1	Oncology	SNAP29
SNCG.O76070.OID20971.v1	Neurology	SNCG
SNX9.Q9Y5X1.OID20135.v1	Cardiometabolic	SNX9
SOD1.P00441.OID20386.v1	Cardiometabolic	SOD1
SOD2.P04179.OID21114.v1	Neurology	SOD2
SORCS2.Q96PQ0.OID21262.v1	Oncology	SORCS2
SORD.Q00796.OID21453.v1	Oncology	SORD
SORT1.Q99523.OID20213.v1	Cardiometabolic	SORT1
SOST.Q9BQB4.OID20204.v1	Cardiometabolic	SOST
SPARC.P09486.OID21511.v1	Oncology	SPARC
SPARCL1.Q14515.OID20361.v1	Cardiometabolic	SPARCL1
SPINK1.P00995.OID21097.v1	Neurology	SPINK1
SPINK4.O60575.OID20509.v1	Inflammation	SPINK4
SPINK5.Q9NQ38.OID21148.v1	Neurology	SPINK5
SPINK6.Q6UWN8.OID21450.v1	Oncology	SPINK6
SPINT1.O43278.OID21109.v1	Neurology	SPINT1
SPINT2.O43291.OID20720.v1	Inflammation	SPINT2
SPOCK1.Q08629.OID20924.v1	Neurology	SPOCK1
SPON1.Q9HCB6.OID20759.v1	Inflammation	SPON1
SPON2.Q9BUD6.OID20221.v1	Cardiometabolic	SPON2
SPP1.P10451.OID20322.v1	Cardiometabolic	SPP1
SPRY2.O43597.OID20475.v1	Inflammation	SPRY2
SRC.P12931.OID21521.v1	Oncology	SRC
SRP14.P37108.OID21324.v1	Oncology	SRP14
SRPK2.P78362.OID20502.v1	Inflammation	SRPK2
SSB.P05455.OID20818.v1	Neurology	SSB
SSC4D.Q8WTU2.OID20182.v1	Cardiometabolic	SSC4D
SSC5D.A1L4H1.OID20351.v1	Cardiometabolic	SSC5D
ST3GAL1.Q11201.OID21322.v1	Oncology	ST3GAL1
ST6GAL1.P15907.OID20302.v1	Cardiometabolic	ST6GAL1
STAMBP.O95630.OID20955.v1	Neurology	STAMBP
STAT5B.P51692.OID21277.v1	Oncology	STAT5B
STC1.P52823.OID21014.v1	Neurology	STC1
STC2.O76061.OID21157.v1	Neurology	STC2
STIP1.P31948.OID21077.v1	Neurology	STIP1
STK11.Q15831.OID20077.v1	Cardiometabolic	STK11
STK24.Q9Y6E0.OID20837.v1	Neurology	STK24
STK4.Q13043.OID20140.v1	Cardiometabolic	STK4
STX16.O14662.OID21170.v1	Oncology	STX16
STX4.Q12846.OID21326.v1	Oncology	STX4
STX6.O43752.OID21219.v1	Oncology	STX6
STX8.Q9UNK0.OID20531.v1	Inflammation	STX8
STXBP3.O00186.OID21240.v1	Oncology	STXBP3
SUGT1.Q9Y2Z0.OID21229.v1	Oncology	SUGT1
SULT1A1.P50225.OID21031.v1	Neurology	SULT1A1
SULT2A1.Q06520.OID20508.v1	Inflammation	SULT2A1
SUMF2.Q8NBJ7.OID21032.v1	Neurology	SUMF2
SUSD1.Q6UWL2.OID20072.v1	Cardiometabolic	SUSD1
SUSD2.Q9UGT4.OID21098.v1	Neurology	SUSD2
TACC3.Q9Y6A5.OID21285.v1	Oncology	TACC3
TACSTD2.P09758.OID21447.v1	Oncology	TACSTD2
TAFA5.Q7Z5A7.OID21321.v1	Oncology	TAFA5
TANK.Q92844.OID20474.v1	Inflammation	TANK
TARBP2.Q15633.OID20870.v1	Neurology	TARBP2
TBC1D17.Q9HA65.OID20844.v1	Neurology	TBC1D17
TBC1D23.Q9NUY8.OID21286.v1	Oncology	TBC1D23
TBC1D5.Q92609.OID20521.v1	Inflammation	TBC1D5
TBCB.Q99426.OID20993.v1	Neurology	TBCB
TBCC.Q15814.OID20942.v1	Neurology	TBCC
TBL1X.O60907.OID21220.v1	Oncology	TBL1X
TCL1A.P56279.OID20987.v1	Neurology	TCL1A
TCL1B.O95988.OID20058.v1	Cardiometabolic	TCL1B
TCN2.P20062.OID20341.v1	Cardiometabolic	TCN2
TDGF1.P13385.OID20816.v1	Neurology	TDGF1
TDRKH.Q9Y2W6.OID20875.v1	Neurology	TDRKH
TEK.Q02763.OID21496.v1	Oncology	TEK
TFF1.P04155.OID21154.v1	Neurology	TFF1
TFF2.Q03403.OID20787.v1	Inflammation	TFF2
TFF3.Q07654.OID20371.v1	Cardiometabolic	TFF3
TFPI.P10646.OID20388.v1	Cardiometabolic	TFPI
TFPI2.P48307.OID21512.v1	Oncology	TFPI2
TFRC.P02786.OID20369.v1	Cardiometabolic	TFRC
TGFA.P01135.OID20600.v1	Inflammation	TGFA
TGFB1.P01137.OID20621.v1	Inflammation	TGFB1
TGFBI.Q15582.OID20417.v1	Cardiometabolic	TGFBI
TGFBR2.P37173.OID21493.v1	Oncology	TGFBR2
TGFBR3.Q03167.OID20255.v1	Cardiometabolic	TGFBR3
TGM2.P21980.OID20141.v1	Cardiometabolic	TGM2
THBD.P07204.OID20231.v1	Cardiometabolic	THBD
THBS2.P35442.OID21104.v1	Neurology	THBS2
THBS4.P35443.OID20368.v1	Cardiometabolic	THBS4
THOP1.P52888.OID20194.v1	Cardiometabolic	THOP1
THPO.P40225.OID20098.v1	Cardiometabolic	THPO
THY1.P04216.OID21050.v1	Neurology	THY1
TIA1.P31483.OID20068.v1	Cardiometabolic	TIA1
TIE1.P35590.OID20303.v1	Cardiometabolic	TIE1
TIGAR.Q9NQ88.OID20894.v1	Neurology	TIGAR
TIMD4.Q96H15.OID20375.v1	Cardiometabolic	TIMD4
TIMP1.P01033.OID20418.v1	Cardiometabolic	TIMP1
TIMP3.P35625.OID20684.v1	Inflammation	TIMP3
TIMP4.Q99727.OID21147.v1	Neurology	TIMP4
TINAGL1.Q9GZM7.OID20180.v1	Cardiometabolic	TINAGL1
TJAP1.Q5JTD0.OID21477.v1	Oncology	TJAP1
TLR3.O15455.OID20612.v1	Inflammation	TLR3
TMPRSS15.P98073.OID21364.v1	Oncology	TMPRSS15
TMPRSS5.Q9H3S3.OID20947.v1	Neurology	TMPRSS5
TMSB10.P63313.OID21118.v1	Neurology	TMSB10
TNC.P24821.OID20359.v1	Cardiometabolic	TNC
TNF.P01375.OID20074.v1	Cardiometabolic	TNF
TNF.P01375.OID20473.v1	Inflammation	TNF
TNF.P01375.OID20848.v1	Neurology	TNF
TNF.P01375.OID21237.v1	Oncology	TNF
TNFAIP8.O95379.OID20433.v1	Inflammation	TNFAIP8
TNFRSF10A.O00220.OID20967.v1	Neurology	TNFRSF10A
TNFRSF10B.O14763.OID20981.v1	Neurology	TNFRSF10B
TNFRSF10C.O14798.OID20265.v1	Cardiometabolic	TNFRSF10C
TNFRSF11A.Q9Y6Q6.OID20646.v1	Inflammation	TNFRSF11A
TNFRSF11B.O00300.OID20735.v1	Inflammation	TNFRSF11B
TNFRSF12A.Q9NP84.OID21482.v1	Oncology	TNFRSF12A
TNFRSF13B.O14836.OID20702.v1	Inflammation	TNFRSF13B
TNFRSF13C.Q96RJ3.OID20480.v1	Inflammation	TNFRSF13C
TNFRSF14.Q92956.OID20783.v1	Inflammation	TNFRSF14
TNFRSF19.Q9NS68.OID21446.v1	Oncology	TNFRSF19
TNFRSF1A.P19438.OID21155.v1	Neurology	TNFRSF1A
TNFRSF1B.P20333.OID21145.v1	Neurology	TNFRSF1B
TNFRSF21.O75509.OID21052.v1	Neurology	TNFRSF21
TNFRSF4.P43489.OID20653.v1	Inflammation	TNFRSF4
TNFRSF6B.O95407.OID20964.v1	Neurology	TNFRSF6B
TNFRSF8.P28908.OID21049.v1	Neurology	TNFRSF8
TNFRSF9.Q07011.OID20985.v1	Neurology	TNFRSF9
TNFSF10.P50591.OID20611.v1	Inflammation	TNFSF10
TNFSF11.O14788.OID20592.v1	Inflammation	TNFSF11
TNFSF12.O43508.OID20624.v1	Inflammation	TNFSF12
TNFSF13.O75888.OID20733.v1	Inflammation	TNFSF13
TNFSF13B.Q9Y275.OID20272.v1	Cardiometabolic	TNFSF13B
TNFSF14.O43557.OID20953.v1	Neurology	TNFSF14
TNNI3.P19429.OID20050.v1	Cardiometabolic	TNNI3
TNR.Q92752.OID20957.v1	Neurology	TNR
TNXB.P22105.OID21107.v1	Neurology	TNXB
TP53.P04637.OID21232.v1	Oncology	TP53
TP53INP1.Q96A56.OID20120.v1	Cardiometabolic	TP53INP1
TPMT.P51580.OID21270.v1	Oncology	TPMT
TPP1.O14773.OID20750.v1	Inflammation	TPP1
TPPP3.Q9BW30.OID20842.v1	Neurology	TPPP3
TPSAB1.Q15661.OID20642.v1	Inflammation	TPSAB1
TPT1.P13693.OID20476.v1	Inflammation	TPT1
TRAF2.Q12933.OID20507.v1	Inflammation	TRAF2
TREM2.Q9NZC2.OID20731.v1	Inflammation	TREM2
TREML2.Q5T2D2.OID21120.v1	Neurology	TREML2
TRIAP1.O43715.OID21403.v1	Oncology	TRIAP1
TRIM21.P19474.OID20533.v1	Inflammation	TRIM21
TRIM5.Q9C035.OID20526.v1	Inflammation	TRIM5
TSHB.P01222.OID20129.v1	Cardiometabolic	TSHB
TSLP.Q969D9.OID20056.v1	Cardiometabolic	TSLP
TSPAN1.O60635.OID20078.v1	Cardiometabolic	TSPAN1
TST.Q16762.OID20868.v1	Neurology	TST
TXLNA.P40222.OID20952.v1	Neurology	TXLNA
TXNDC15.Q96J42.OID21495.v1	Oncology	TXNDC15
TXNDC5.Q8NBS9.OID21012.v1	Neurology	TXNDC5
TXNRD1.Q16881.OID21135.v1	Neurology	TXNRD1
TYMP.P19971.OID20234.v1	Cardiometabolic	TYMP
TYRO3.Q06418.OID20161.v1	Cardiometabolic	TYRO3
UBAC1.Q9BSL1.OID21336.v1	Oncology	UBAC1
ULBP2.Q9BZM5.OID20919.v1	Neurology	ULBP2
UMOD.P07911.OID20237.v1	Cardiometabolic	UMOD
USO1.O60763.OID21367.v1	Oncology	USO1
USP8.P40818.OID20110.v1	Cardiometabolic	USP8
UXS1.Q8NBZ7.OID21189.v1	Oncology	UXS1
VAMP5.O95183.OID20071.v1	Cardiometabolic	VAMP5
VASH1.Q7L8A9.OID20516.v1	Inflammation	VASH1
VASN.Q6EMK4.OID20345.v1	Cardiometabolic	VASN
VAT1.Q99536.OID21382.v1	Oncology	VAT1
VCAM1.P19320.OID20396.v1	Cardiometabolic	VCAM1
VCAN.P13611.OID21026.v1	Neurology	VCAN
VEGFA.P15692.OID20650.v1	Inflammation	VEGFA
VEGFC.P49767.OID21524.v1	Oncology	VEGFC
VEGFD.O43915.OID20662.v1	Inflammation	VEGFD
VIM.P08670.OID20053.v1	Cardiometabolic	VIM
VMO1.Q7Z5L0.OID21381.v1	Oncology	VMO1
VNN2.O95498.OID21310.v1	Oncology	VNN2
VPS37A.Q8NEZ2.OID21355.v1	Oncology	VPS37A
VPS53.Q5VIR6.OID21281.v1	Oncology	VPS53
VSIG4.Q9Y279.OID21144.v1	Neurology	VSIG4
VSIR.Q9H7M9.OID20131.v1	Cardiometabolic	VSIR
VSTM1.Q6UX27.OID20851.v1	Neurology	VSTM1
VSTM2L.Q96N03.OID20067.v1	Cardiometabolic	VSTM2L
VTA1.Q9NP79.OID21016.v1	Neurology	VTA1
VTCN1.Q7Z7D3.OID21164.v1	Oncology	VTCN1
VWA1.Q6PCB0.OID21421.v1	Oncology	VWA1
VWC2.Q2TAL6.OID20936.v1	Neurology	VWC2
VWF.P04275.OID20256.v1	Cardiometabolic	VWF
WARS.P23381.OID21084.v1	Neurology	WARS
WAS.P42768.OID20479.v1	Inflammation	WAS
WASF1.Q92558.OID20091.v1	Cardiometabolic	WASF1
WASF3.Q9UPY6.OID20882.v1	Neurology	WASF3
WFDC12.Q8WWY7.OID21462.v1	Oncology	WFDC12
WFDC2.Q14508.OID21505.v1	Oncology	WFDC2
WFIKKN1.Q96NZ8.OID20939.v1	Neurology	WFIKKN1
WFIKKN2.Q8TEU8.OID20785.v1	Inflammation	WFIKKN2
WIF1.Q9Y5W5.OID21464.v1	Oncology	WIF1
WNT9A.O14904.OID20460.v1	Inflammation	WNT9A
WWP2.O00308.OID20926.v1	Neurology	WWP2
XCL1.P47992.OID21398.v1	Oncology	XCL1
XG.P55808.OID20259.v1	Cardiometabolic	XG
XPNPEP2.O43895.OID21508.v1	Oncology	XPNPEP2
XRCC4.Q13426.OID20869.v1	Neurology	XRCC4
YES1.P07947.OID21348.v1	Oncology	YES1
YTHDF3.Q7Z739.OID20478.v1	Inflammation	YTHDF3
ZBTB16.Q05516.OID21205.v1	Oncology	ZBTB16
ZBTB17.Q13105.OID20082.v1	Cardiometabolic	ZBTB17

## Sheet: Supplementary Table 2
Supplementary Table 2. Demographic and phenotypic information for the 47,600 individuals with complete protein information used in analyses.
The covariates utilised in individual Cox PH analyses are summarised for the population of 47,600 with complete proteomics data available after processing.
The extended set of 18 additional covariates used for ProteinScore testing are also summarised, in the subset of the population (43,437 of a possible 47,600 individuals) that had complete measures after processing.
	N	Mean	SD	Min	Max
Sample N	47600
Age (years)		57.3	8.2	40.2	71
Sex
Female	25,663 (54%)
Male	21,937 (46%)
Death (within 16-year follow-up period)	4,446 (9%)
BMI (weight in kilograms / height in metres squared)	47364	27.4	4.8	14.3	69
Townsend deprivation index	47541	-1.2	3.2	-6.3	10.4
Educational attainment
College / university degree	15,648 (32%)
Non college / university degree	31,952 (68%)
Smoking status
Current (2)	5,028 (11%)
Former (1)	16,556 (35%)
Never (0)	25,776 (54%)
Alcohol intake frequency
Daily or almost daily (1)	9566 (20%)
Three or four times a week (2)	10704 (23%)
One or twice a week (3)	12325 (26%)
One to three times a month (4)	5177 (11%)
Special occasions only (5)	5614 (12%)
Never (6)	4103 (8%)
Physical activity
Between 0-2 days per week moderate physical activity	16098 (36%)
Between 3-4 days per week moderate physical activity	11174 (25%)
Between 5-7 days per week moderate physical activity	17716 (39%)
Covariates used for extended set ProteinScore testing:
Systolic blood pressure (mmHg)	43437	135	26.6	33.8	252
Leukocyte (10^9 cells/Litre)	43437	6.9	2.1	1.3	114.7
Erythrocyte (10^12 cells/Litre)	43437	4.5	0.42	0.62	7.8
Heamoglobin concentration (grams/decilitre)	43437	14.2	1.2	6.7	19.4
Mean corpuscular volume (femtolitres)	43437	91.1	4.6	57.4	143
Platelet count (10^9 cells/Litre)	43437	252.4	59.3	9	1171
Albumin (g/L)	43437	43.6	6.1	16.9	72.2
Alanine aminotransferase (U/L)	43437	23.3	14	3.4	490
Aspartate aminotransferase (U/L)	43437	26.3	11	3.3	649.5
Urea (mmol/L)	43437	5.4	1.5	1.1	32.4
Cholesterol (mmol/L)	43437	5.7	1.2	1.7	12.6
Creatinine (umol/L)	43437	72.9	17.8	14.9	856.3
C-reactive protein (mg/L)	43437	2.6	4.4	0.08	80
Cystatin-C (mg/L)	43437	0.9	0.2	0.4	6
Glucose (mmol/L)	43437	5.1	1.3	1	28.4
HbA1c (mmol/mol)	43437	35.4	8	11.3	296.1
LDL (mmol/L)	43437	3.5	0.9	0.7	8.5
Triglycerides (mmol/L)	43437	1.7	1	0.2	11.3

## Sheet: Supplementary Table 3
Supplementary Table 3. Principal components analyses for the 1,468 protein analytes used in the study.
Eigenvalues for the principal components are shown with the variance in protein levels explained by the component and the cumulative variance across components.
Component	Eigenvalue	Variance (%)	Cumulative variance (%)
1	272.25	18.5456	18.5456
2	135.081	9.20167	27.7473
3	49.3678	3.36293	31.1102
4	35.0825	2.38982	33.5
5	30.166	2.05491	35.5549
6	24.5383	1.67154	37.2265
7	20.1176	1.37041	38.5969
8	17.3078	1.17901	39.7759
9	14.5239	0.989365	40.7653
10	13.5337	0.921917	41.6872
11	11.9206	0.812028	42.4992
12	11.5597	0.787445	43.2867
13	10.1576	0.691936	43.9786
14	9.87587	0.672743	44.6513
15	9.09983	0.61988	45.2712
16	8.32995	0.567435	45.8386
17	7.95145	0.541652	46.3803
18	7.64569	0.520823	46.9011
19	7.08405	0.482565	47.3837
20	6.57112	0.447624	47.8313
21	6.27523	0.427468	48.2588
22	6.22659	0.424154	48.6829
23	5.72365	0.389894	49.0728
24	5.55588	0.378466	49.4513
25	5.41474	0.368851	49.8201
26	5.19966	0.354201	50.1743
27	5.07059	0.345408	50.5198
28	4.92253	0.335322	50.8551
29	4.81411	0.327937	51.183
30	4.69705	0.319963	51.503
31	4.51105	0.307292	51.8103
32	4.46925	0.304445	52.1147
33	4.41828	0.300973	52.4157
34	4.22699	0.287942	52.7036
35	4.1226	0.280831	52.9845
36	4.00458	0.272792	53.2572
37	3.96008	0.26976	53.527
38	3.79913	0.258796	53.7858
39	3.67924	0.250629	54.0364
40	3.65653	0.249083	54.2855
41	3.51709	0.239584	54.5251
42	3.44979	0.234999	54.7601
43	3.40638	0.232042	54.9921
44	3.36177	0.229004	55.2211
45	3.25228	0.221545	55.4427
46	3.18204	0.21676	55.6595
47	3.11661	0.212303	55.8718
48	3.06918	0.209072	56.0808
49	2.96829	0.2022	56.283
50	2.92802	0.199457	56.4825
51	2.92192	0.199041	56.6815
52	2.78123	0.189457	56.871
53	2.75769	0.187854	57.0588
54	2.75135	0.187422	57.2463
55	2.67158	0.181988	57.4282
56	2.65337	0.180747	57.609
57	2.62261	0.178652	57.7876
58	2.51873	0.171576	57.9592
59	2.48103	0.169007	58.1282
60	2.44888	0.166818	58.295
61	2.40996	0.164166	58.4592
62	2.3658	0.161158	58.6204
63	2.34251	0.159572	58.7799
64	2.29238	0.156157	58.9361
65	2.24752	0.1531	59.0892
66	2.21672	0.151003	59.2402
67	2.17249	0.14799	59.3882
68	2.11598	0.14414	59.5323
69	2.06707	0.140809	59.6731
70	2.05924	0.140275	59.8134
71	2.04668	0.139419	59.9528
72	2.02771	0.138127	60.091
73	1.98411	0.135157	60.2261
74	1.93948	0.132117	60.3582
75	1.92994	0.131467	60.4897
76	1.88196	0.128199	60.6179
77	1.86676	0.127164	60.7451
78	1.84599	0.125749	60.8708
79	1.8057	0.123004	60.9938
80	1.7678	0.120423	61.1142
81	1.74409	0.118807	61.233
82	1.73744	0.118354	61.3514
83	1.72046	0.117197	61.4686
84	1.7139	0.116751	61.5853
85	1.69491	0.115457	61.7008
86	1.68815	0.114996	61.8158
87	1.66727	0.113575	61.9294
88	1.63079	0.111089	62.0405
89	1.62405	0.11063	62.1511
90	1.61343	0.109906	62.261
91	1.59077	0.108363	62.3694
92	1.56119	0.106348	62.4757
93	1.55651	0.106029	62.5817
94	1.53796	0.104766	62.6865
95	1.53283	0.104416	62.7909
96	1.5099	0.102854	62.8938
97	1.48988	0.10149	62.9953
98	1.47678	0.100598	63.0959
99	1.46852	0.100036	63.1959
100	1.44478	0.0984185	63.2943
101	1.43253	0.0975837	63.3919
102	1.42422	0.097018	63.4889
103	1.41177	0.0961697	63.5851
104	1.39522	0.095042	63.6801
105	1.37121	0.0934064	63.7735
106	1.35638	0.0923964	63.8659
107	1.34441	0.091581	63.9575
108	1.33493	0.0909353	64.0485
109	1.32666	0.0903718	64.1388
110	1.3103	0.0892575	64.2281
111	1.30516	0.0889071	64.317
112	1.29034	0.0878975	64.4049
113	1.27946	0.0871566	64.492
114	1.2726	0.0866895	64.5787
115	1.25838	0.0857209	64.6645
116	1.25212	0.0852944	64.7498
117	1.23852	0.0843679	64.8341
118	1.23725	0.0842815	64.9184
119	1.21725	0.0829187	65.0013
120	1.20843	0.0823182	65.0836
121	1.20189	0.0818729	65.1655
122	1.19717	0.081551	65.2471
123	1.19369	0.0813139	65.3284
124	1.18291	0.0805795	65.409
125	1.16686	0.0794867	65.4884
126	1.16112	0.0790956	65.5675
127	1.15072	0.078387	65.6459
128	1.14417	0.077941	65.7239
129	1.14128	0.0777438	65.8016
130	1.13095	0.0770402	65.8786
131	1.12441	0.0765945	65.9552
132	1.12022	0.0763096	66.0316
133	1.11588	0.0760135	66.1076
134	1.10695	0.0754053	66.183
135	1.10535	0.0752961	66.2583
136	1.09519	0.0746043	66.3329
137	1.08887	0.074174	66.407
138	1.08845	0.074145	66.4812
139	1.08055	0.0736072	66.5548
140	1.07772	0.0734142	66.6282
141	1.07452	0.0731962	66.7014
142	1.0678	0.0727382	66.7741
143	1.05878	0.0721242	66.8463
144	1.05639	0.0719609	66.9182
145	1.05467	0.0718441	66.9901
146	1.04766	0.0713667	67.0614
147	1.04463	0.0711601	67.1326
148	1.04325	0.0710663	67.2037
149	1.04	0.0708445	67.2745
150	1.03833	0.0707311	67.3452
151	1.03248	0.0703323	67.4156
152	1.02788	0.070019	67.4856
153	1.02657	0.0699296	67.5555
154	1.01943	0.0694435	67.625
155	1.0138	0.0690602	67.694
156	1.00975	0.0687839	67.7628
157	1.00651	0.0685637	67.8314
158	1.00542	0.0684894	67.8999
159	1.00227	0.0682745	67.9681
160	0.996653	0.0678919	68.036
161	0.993775	0.0676958	68.1037
162	0.990374	0.0674642	68.1712
163	0.986572	0.0672052	68.2384
164	0.982214	0.0669083	68.3053
165	0.979779	0.0667425	68.372
166	0.977734	0.0666031	68.4387
167	0.976597	0.0665257	68.5052
168	0.973668	0.0663261	68.5715
169	0.971475	0.0661768	68.6377
170	0.968466	0.0659718	68.7037
171	0.966823	0.0658599	68.7695
172	0.962227	0.0655468	68.8351
173	0.962111	0.0655389	68.9006
174	0.958242	0.0652753	68.9659
175	0.956034	0.0651249	69.031
176	0.954394	0.0650132	69.096
177	0.951293	0.0648019	69.1608
178	0.950035	0.0647163	69.2255
179	0.946974	0.0645078	69.29
180	0.943256	0.0642545	69.3543
181	0.94153	0.0641369	69.4184
182	0.940169	0.0640442	69.4825
183	0.93765	0.0638726	69.5463
184	0.936672	0.063806	69.6102
185	0.936152	0.0637706	69.6739
186	0.934393	0.0636507	69.7376
187	0.932921	0.0635505	69.8011
188	0.928765	0.0632674	69.8644
189	0.927093	0.0631534	69.9275
190	0.924563	0.0629812	69.9905
191	0.922497	0.0628404	70.0534
192	0.920991	0.0627378	70.1161
193	0.920471	0.0627024	70.1788
194	0.916766	0.06245	70.2413
195	0.914322	0.0622835	70.3035
196	0.912257	0.0621428	70.3657
197	0.910362	0.0620138	70.4277
198	0.909826	0.0619772	70.4897
199	0.90708	0.0617902	70.5515
200	0.905163	0.0616596	70.6131
201	0.90372	0.0615613	70.6747
202	0.902172	0.0614559	70.7361
203	0.901238	0.0613922	70.7975
204	0.899808	0.0612948	70.8588
205	0.898385	0.0611979	70.92
206	0.895719	0.0610163	70.981
207	0.893998	0.0608991	71.0419
208	0.891435	0.0607245	71.1027
209	0.889421	0.0605873	71.1633
210	0.887409	0.0604502	71.2237
211	0.886685	0.0604009	71.2841
212	0.885487	0.0603192	71.3444
213	0.8822	0.0600953	71.4045
214	0.88037	0.0599707	71.4645
215	0.878991	0.0598768	71.5244
216	0.876104	0.0596801	71.584
217	0.874922	0.0595996	71.6436
218	0.874157	0.0595475	71.7032
219	0.872749	0.0594515	71.7626
220	0.871867	0.0593915	71.822
221	0.870707	0.0593124	71.8813
222	0.867414	0.0590882	71.9404
223	0.865926	0.0589868	71.9994
224	0.863471	0.0588196	72.0582
225	0.862679	0.0587656	72.117
226	0.86105	0.0586546	72.1757
227	0.859394	0.0585418	72.2342
228	0.857064	0.0583831	72.2926
229	0.855756	0.058294	72.3509
230	0.85381	0.0581615	72.409
231	0.852216	0.0580529	72.4671
232	0.851528	0.058006	72.5251
233	0.848235	0.0577817	72.5829
234	0.847875	0.0577572	72.6406
235	0.84698	0.0576962	72.6983
236	0.84584	0.0576185	72.756
237	0.844562	0.0575315	72.8135
238	0.842289	0.0573766	72.8709
239	0.840724	0.0572701	72.9281
240	0.839166	0.0571639	72.9853
241	0.838398	0.0571116	73.0424
242	0.83769	0.0570633	73.0995
243	0.833452	0.0567747	73.1562
244	0.831114	0.0566154	73.2129
245	0.830195	0.0565528	73.2694
246	0.82718	0.0563474	73.3258
247	0.826636	0.0563104	73.3821
248	0.825033	0.0562012	73.4383
249	0.824379	0.0561566	73.4944
250	0.822488	0.0560278	73.5505
251	0.820705	0.0559063	73.6064
252	0.819569	0.0558289	73.6622
253	0.818807	0.0557771	73.718
254	0.817772	0.0557065	73.7737
255	0.816113	0.0555935	73.8293
256	0.815311	0.0555389	73.8848
257	0.814257	0.0554671	73.9403
258	0.813137	0.0553908	73.9957
259	0.811198	0.0552587	74.0509
260	0.809171	0.0551206	74.106
261	0.807551	0.0550103	74.1611
262	0.804356	0.0547927	74.2158
263	0.802506	0.0546666	74.2705
264	0.800469	0.0545279	74.325
265	0.799188	0.0544406	74.3795
266	0.796224	0.0542387	74.4337
267	0.795509	0.05419	74.4879
268	0.795321	0.0541772	74.5421
269	0.793018	0.0540203	74.5961
270	0.791922	0.0539457	74.6501
271	0.790793	0.0538687	74.7039
272	0.788639	0.053722	74.7576
273	0.788149	0.0536886	74.8113
274	0.786234	0.0535582	74.8649
275	0.784441	0.053436	74.9183
276	0.782433	0.0532992	74.9716
277	0.78103	0.0532037	75.0248
278	0.779316	0.053087	75.0779
279	0.77838	0.0530232	75.1309
280	0.775499	0.0528269	75.1838
281	0.774545	0.052762	75.2365
282	0.771751	0.0525716	75.2891
283	0.770495	0.052486	75.3416
284	0.769652	0.0524286	75.394
285	0.768765	0.0523682	75.4464
286	0.768449	0.0523467	75.4987
287	0.767616	0.0522899	75.551
288	0.766389	0.0522063	75.6032
289	0.764224	0.0520588	75.6553
290	0.761958	0.0519045	75.7072
291	0.760402	0.0517985	75.759
292	0.759996	0.0517709	75.8108
293	0.758516	0.05167	75.8624
294	0.756734	0.0515486	75.914
295	0.755274	0.0514492	75.9654
296	0.752916	0.0512886	76.0167
297	0.75182	0.0512139	76.0679
298	0.749476	0.0510542	76.119
299	0.748122	0.050962	76.1699
300	0.746619	0.0508596	76.2208
301	0.746297	0.0508377	76.2716
302	0.743729	0.0506627	76.3223
303	0.742763	0.0505969	76.3729
304	0.741608	0.0505183	76.4234
305	0.740863	0.0504675	76.4739
306	0.738149	0.0502826	76.5242
307	0.736113	0.0501439	76.5743
308	0.734055	0.0500038	76.6243
309	0.733549	0.0499693	76.6743
310	0.731107	0.0498029	76.7241
311	0.730234	0.0497435	76.7738
312	0.729843	0.0497168	76.8236
313	0.729607	0.0497007	76.8733
314	0.727382	0.0495492	76.9228
315	0.726967	0.0495209	76.9723
316	0.7264	0.0494823	77.0218
317	0.724372	0.0493442	77.0712
318	0.723388	0.0492771	77.1204
319	0.720542	0.0490832	77.1695
320	0.719234	0.0489941	77.2185
321	0.717418	0.0488705	77.2674
322	0.71627	0.0487922	77.3162
323	0.715107	0.048713	77.3649
324	0.712683	0.0485479	77.4134
325	0.710964	0.0484308	77.4619
326	0.708511	0.0482637	77.5101
327	0.707197	0.0481742	77.5583
328	0.706894	0.0481535	77.6065
329	0.704663	0.0480016	77.6545
330	0.704221	0.0479715	77.7024
331	0.7018	0.0478065	77.7502
332	0.701462	0.0477835	77.798
333	0.699618	0.0476579	77.8457
334	0.698926	0.0476107	77.8933
335	0.698477	0.0475802	77.9409
336	0.696593	0.0474518	77.9883
337	0.695082	0.0473489	78.0357
338	0.694436	0.0473049	78.083
339	0.693806	0.047262	78.1302
340	0.692183	0.0471515	78.1774
341	0.689824	0.0469908	78.2244
342	0.688166	0.0468778	78.2713
343	0.68749	0.0468318	78.3181
344	0.685451	0.0466929	78.3648
345	0.68482	0.0466498	78.4114
346	0.682987	0.046525	78.458
347	0.680437	0.0463513	78.5043
348	0.679758	0.0463051	78.5506
349	0.678916	0.0462477	78.5969
350	0.678177	0.0461973	78.6431
351	0.675937	0.0460447	78.6891
352	0.675691	0.046028	78.7351
353	0.674678	0.045959	78.7811
354	0.67285	0.0458345	78.8269
355	0.671419	0.045737	78.8727
356	0.669568	0.0456109	78.9183
357	0.668652	0.0455485	78.9638
358	0.668307	0.045525	79.0093
359	0.666329	0.0453902	79.0547
360	0.665357	0.045324	79.1001
361	0.663645	0.0452074	79.1453
362	0.661872	0.0450867	79.1903
363	0.659731	0.0449408	79.2353
364	0.659049	0.0448943	79.2802
365	0.657573	0.0447938	79.325
366	0.657092	0.044761	79.3697
367	0.656735	0.0447367	79.4145
368	0.656229	0.0447023	79.4592
369	0.654892	0.0446112	79.5038
370	0.653879	0.0445421	79.5483
371	0.652672	0.0444599	79.5928
372	0.649585	0.0442496	79.637
373	0.649194	0.044223	79.6813
374	0.647544	0.0441106	79.7254
375	0.64584	0.0439945	79.7694
376	0.644404	0.0438967	79.8133
377	0.644048	0.0438725	79.8571
378	0.642239	0.0437492	79.9009
379	0.641478	0.0436974	79.9446
380	0.640848	0.0436545	79.9882
381	0.638813	0.0435159	80.0318
382	0.6381	0.0434673	80.0752
383	0.636734	0.0433742	80.1186
384	0.635727	0.0433056	80.1619
385	0.634129	0.0431968	80.2051
386	0.633538	0.0431565	80.2483
387	0.631922	0.0430465	80.2913
388	0.631031	0.0429858	80.3343
389	0.629475	0.0428798	80.3772
390	0.62841	0.0428072	80.42
391	0.628073	0.0427843	80.4628
392	0.626976	0.0427095	80.5055
393	0.625693	0.0426221	80.5481
394	0.623258	0.0424563	80.5905
395	0.622172	0.0423823	80.6329
396	0.620668	0.0422798	80.6752
397	0.619712	0.0422147	80.7174
398	0.619022	0.0421677	80.7596
399	0.618491	0.0421315	80.8017
400	0.617687	0.0420768	80.8438
401	0.615172	0.0419055	80.8857
402	0.61356	0.0417957	80.9275
403	0.61306	0.0417616	80.9693
404	0.611969	0.0416873	81.0109
405	0.610813	0.0416085	81.0526
406	0.610262	0.041571	81.0941
407	0.609456	0.0415161	81.1356
408	0.608571	0.0414558	81.1771
409	0.606732	0.0413305	81.2184
410	0.605424	0.0412414	81.2597
411	0.603217	0.0410911	81.3008
412	0.60249	0.0410416	81.3418
413	0.601462	0.0409715	81.3828
414	0.600909	0.0409339	81.4237
415	0.59948	0.0408365	81.4645
416	0.597278	0.0406865	81.5052
417	0.595787	0.040585	81.5458
418	0.595437	0.0405611	81.5864
419	0.594824	0.0405194	81.6269
420	0.593762	0.040447	81.6673
421	0.593522	0.0404307	81.7078
422	0.592059	0.040331	81.7481
423	0.5912	0.0402725	81.7884
424	0.590836	0.0402477	81.8286
425	0.589364	0.0401474	81.8688
426	0.587623	0.0400288	81.9088
427	0.587086	0.0399922	81.9488
428	0.586693	0.0399655	81.9888
429	0.585416	0.0398784	82.0286
430	0.584816	0.0398376	82.0685
431	0.583688	0.0397608	82.1082
432	0.582381	0.0396717	82.1479
433	0.581541	0.0396145	82.1875
434	0.580272	0.0395281	82.2271
435	0.580009	0.0395102	82.2666
436	0.578935	0.039437	82.306
437	0.577232	0.039321	82.3453
438	0.575755	0.0392204	82.3845
439	0.575261	0.0391867	82.4237
440	0.573917	0.0390952	82.4628
441	0.572535	0.039001	82.5018
442	0.571585	0.0389363	82.5408
443	0.571189	0.0389093	82.5797
444	0.569794	0.0388143	82.6185
445	0.569615	0.0388021	82.6573
446	0.567214	0.0386386	82.6959
447	0.566498	0.0385898	82.7345
448	0.565567	0.0385264	82.773
449	0.564269	0.0384379	82.8115
450	0.56384	0.0384087	82.8499
451	0.563085	0.0383573	82.8882
452	0.562565	0.0383218	82.9266
453	0.561272	0.0382338	82.9648
454	0.559709	0.0381273	83.0029
455	0.558501	0.038045	83.041
456	0.557194	0.037956	83.0789
457	0.555878	0.0378664	83.1168
458	0.555402	0.0378339	83.1546
459	0.554071	0.0377433	83.1924
460	0.55236	0.0376267	83.23
461	0.551278	0.037553	83.2676
462	0.550893	0.0375268	83.3051
463	0.550045	0.037469	83.3425
464	0.549323	0.0374198	83.38
465	0.547936	0.0373253	83.4173
466	0.547041	0.0372644	83.4546
467	0.54574	0.0371757	83.4917
468	0.544723	0.0371065	83.5288
469	0.544093	0.0370635	83.5659
470	0.541478	0.0368854	83.6028
471	0.541131	0.0368618	83.6397
472	0.540378	0.0368105	83.6765
473	0.539068	0.0367212	83.7132
474	0.538136	0.0366577	83.7498
475	0.537723	0.0366296	83.7865
476	0.536321	0.0365342	83.823
477	0.535974	0.0365105	83.8595
478	0.534592	0.0364163	83.8959
479	0.533983	0.0363749	83.9323
480	0.532144	0.0362496	83.9686
481	0.531349	0.0361954	84.0048
482	0.530427	0.0361326	84.0409
483	0.530162	0.0361146	84.077
484	0.529542	0.0360723	84.1131
485	0.528673	0.0360132	84.1491
486	0.526735	0.0358811	84.185
487	0.525225	0.0357783	84.2207
488	0.524831	0.0357515	84.2565
489	0.523418	0.0356552	84.2921
490	0.523098	0.0356333	84.3278
491	0.522334	0.0355813	84.3634
492	0.521476	0.0355229	84.3989
493	0.52018	0.0354346	84.4343
494	0.520013	0.0354232	84.4697
495	0.518933	0.0353497	84.5051
496	0.517346	0.0352415	84.5403
497	0.517302	0.0352386	84.5756
498	0.515258	0.0350993	84.6107
499	0.514924	0.0350766	84.6458
500	0.514354	0.0350378	84.6808
501	0.513029	0.0349475	84.7157
502	0.512538	0.034914	84.7506
503	0.511718	0.0348581	84.7855
504	0.510834	0.034798	84.8203
505	0.509649	0.0347172	84.855
506	0.508987	0.0346721	84.8897
507	0.507841	0.0345941	84.9243
508	0.507055	0.0345405	84.9588
509	0.505979	0.0344672	84.9933
510	0.504882	0.0343925	85.0277
511	0.504168	0.0343439	85.062
512	0.503092	0.0342706	85.0963
513	0.501051	0.0341316	85.1304
514	0.49997	0.0340579	85.1645
515	0.499595	0.0340323	85.1985
516	0.498404	0.0339512	85.2325
517	0.497965	0.0339213	85.2664
518	0.497683	0.0339021	85.3003
519	0.49721	0.0338699	85.3342
520	0.495602	0.0337603	85.3679
521	0.493835	0.03364	85.4016
522	0.493465	0.0336148	85.4352
523	0.492124	0.0335234	85.4687
524	0.491453	0.0334777	85.5022
525	0.490194	0.0333919	85.5356
526	0.48929	0.0333304	85.5689
527	0.489023	0.0333122	85.6022
528	0.487715	0.0332231	85.6354
529	0.486898	0.0331674	85.6686
530	0.486487	0.0331394	85.7018
531	0.485507	0.0330727	85.7348
532	0.485202	0.0330519	85.7679
533	0.484029	0.032972	85.8008
534	0.482145	0.0328437	85.8337
535	0.481651	0.03281	85.8665
536	0.480328	0.0327199	85.8992
537	0.479748	0.0326804	85.9319
538	0.479412	0.0326575	85.9646
539	0.478943	0.0326255	85.9972
540	0.477828	0.0325496	86.0297
541	0.477095	0.0324996	86.0622
542	0.476603	0.0324661	86.0947
543	0.475623	0.0323994	86.1271
544	0.47441	0.0323168	86.1594
545	0.473682	0.0322672	86.1917
546	0.472639	0.0321961	86.2239
547	0.471432	0.0321139	86.256
548	0.470946	0.0320808	86.2881
549	0.470223	0.0320315	86.3201
550	0.469023	0.0319498	86.3521
551	0.468305	0.0319009	86.384
552	0.467852	0.03187	86.4158
553	0.466996	0.0318117	86.4476
554	0.465899	0.031737	86.4794
555	0.465194	0.031689	86.5111
556	0.464133	0.0316167	86.5427
557	0.463542	0.0315764	86.5743
558	0.463242	0.031556	86.6058
559	0.461582	0.0314429	86.6373
560	0.461413	0.0314314	86.6687
561	0.460516	0.0313703	86.7001
562	0.459771	0.0313195	86.7314
563	0.459592	0.0313074	86.7627
564	0.458833	0.0312557	86.7939
565	0.457807	0.0311857	86.8251
566	0.457293	0.0311508	86.8563
567	0.455814	0.03105	86.8873
568	0.455193	0.0310077	86.9183
569	0.454364	0.0309512	86.9493
570	0.453448	0.0308888	86.9802
571	0.453182	0.0308707	87.011
572	0.452389	0.0308167	87.0419
573	0.45153	0.0307582	87.0726
574	0.450677	0.0307001	87.1033
575	0.44954	0.0306226	87.1339
576	0.449371	0.0306111	87.1646
577	0.44817	0.0305293	87.1951
578	0.448033	0.03052	87.2256
579	0.447459	0.0304809	87.2561
580	0.447116	0.0304575	87.2865
581	0.44595	0.0303781	87.3169
582	0.444848	0.030303	87.3472
583	0.443957	0.0302423	87.3775
584	0.44363	0.03022	87.4077
585	0.442207	0.0301231	87.4378
586	0.44124	0.0300572	87.4679
587	0.441003	0.0300411	87.4979
588	0.440414	0.0300009	87.5279
589	0.43946	0.029936	87.5578
590	0.439269	0.029923	87.5878
591	0.438314	0.0298579	87.6176
592	0.437985	0.0298355	87.6475
593	0.436936	0.0297641	87.6772
594	0.436277	0.0297191	87.7069
595	0.434903	0.0296255	87.7366
596	0.433869	0.0295551	87.7661
597	0.432624	0.0294703	87.7956
598	0.431998	0.0294277	87.825
599	0.431436	0.0293894	87.8544
600	0.43108	0.0293651	87.8838
601	0.429208	0.0292376	87.913
602	0.428202	0.0291691	87.9422
603	0.427532	0.0291234	87.9713
604	0.427265	0.0291052	88.0004
605	0.426626	0.0290617	88.0295
606	0.426327	0.0290413	88.0585
607	0.425108	0.0289583	88.0875
608	0.424866	0.0289418	88.1164
609	0.424266	0.028901	88.1453
610	0.423319	0.0288364	88.1742
611	0.422497	0.0287805	88.2029
612	0.422172	0.0287583	88.2317
613	0.421475	0.0287108	88.2604
614	0.42031	0.0286315	88.289
615	0.420036	0.0286128	88.3176
616	0.418468	0.028506	88.3462
617	0.418243	0.0284907	88.3746
618	0.417673	0.0284518	88.4031
619	0.415759	0.0283215	88.4314
620	0.415547	0.028307	88.4597
621	0.415136	0.028279	88.488
622	0.414559	0.0282397	88.5162
623	0.412986	0.0281325	88.5444
624	0.412854	0.0281236	88.5725
625	0.411627	0.02804	88.6005
626	0.411522	0.0280329	88.6286
627	0.410906	0.0279909	88.6566
628	0.410094	0.0279356	88.6845
629	0.409407	0.0278888	88.7124
630	0.408544	0.02783	88.7402
631	0.407897	0.0277859	88.768
632	0.40646	0.027688	88.7957
633	0.40552	0.027624	88.8233
634	0.405177	0.0276006	88.8509
635	0.404615	0.0275623	88.8785
636	0.404002	0.0275206	88.906
637	0.403609	0.0274938	88.9335
638	0.403111	0.0274599	88.961
639	0.402264	0.0274022	88.9884
640	0.402031	0.0273863	89.0157
641	0.40096	0.0273133	89.0431
642	0.400615	0.0272899	89.0703
643	0.399029	0.0271818	89.0975
644	0.398399	0.0271389	89.1247
645	0.397678	0.0270898	89.1518
646	0.397065	0.027048	89.1788
647	0.396628	0.0270182	89.2058
648	0.396402	0.0270029	89.2328
649	0.395401	0.0269347	89.2598
650	0.394011	0.02684	89.2866
651	0.393777	0.0268241	89.3134
652	0.393285	0.0267905	89.3402
653	0.392679	0.0267493	89.367
654	0.392539	0.0267397	89.3937
655	0.391577	0.0266742	89.4204
656	0.390256	0.0265842	89.447
657	0.389892	0.0265594	89.4735
658	0.389324	0.0265207	89.5
659	0.388429	0.0264597	89.5265
660	0.387732	0.0264123	89.5529
661	0.387187	0.0263751	89.5793
662	0.385605	0.0262674	89.6056
663	0.385213	0.0262407	89.6318
664	0.384615	0.0261999	89.658
665	0.383738	0.0261402	89.6841
666	0.383604	0.0261311	89.7103
667	0.38266	0.0260668	89.7363
668	0.381228	0.0259692	89.7623
669	0.380847	0.0259433	89.7882
670	0.38015	0.0258958	89.8141
671	0.379496	0.0258512	89.84
672	0.377761	0.0257331	89.8657
673	0.377597	0.0257218	89.8914
674	0.37744	0.0257112	89.9172
675	0.377179	0.0256934	89.9429
676	0.376728	0.0256627	89.9685
677	0.376046	0.0256162	89.9941
678	0.375501	0.0255791	90.0197
679	0.374803	0.0255315	90.0452
680	0.374251	0.0254939	90.0707
681	0.373725	0.0254581	90.0962
682	0.372794	0.0253947	90.1216
683	0.372204	0.0253545	90.1469
684	0.371175	0.0252844	90.1722
685	0.369799	0.0251907	90.1974
686	0.369352	0.0251602	90.2226
687	0.369018	0.0251375	90.2477
688	0.368362	0.0250928	90.2728
689	0.367572	0.025039	90.2978
690	0.367145	0.0250099	90.3229
691	0.366201	0.0249455	90.3478
692	0.365919	0.0249264	90.3727
693	0.365385	0.02489	90.3976
694	0.36499	0.0248631	90.4225
695	0.364455	0.0248267	90.4473
696	0.36413	0.0248045	90.4721
697	0.363659	0.0247724	90.4969
698	0.362624	0.0247019	90.5216
699	0.361926	0.0246543	90.5462
700	0.361084	0.024597	90.5708
701	0.360514	0.0245582	90.5954
702	0.35973	0.0245048	90.6199
703	0.359356	0.0244793	90.6444
704	0.358926	0.02445	90.6688
705	0.35862	0.0244291	90.6933
706	0.357147	0.0243288	90.7176
707	0.356786	0.0243042	90.7419
708	0.355657	0.0242273	90.7661
709	0.355492	0.0242161	90.7903
710	0.35508	0.024188	90.8145
711	0.354681	0.0241608	90.8387
712	0.35429	0.0241342	90.8628
713	0.353784	0.0240997	90.8869
714	0.35294	0.0240422	90.911
715	0.352294	0.0239982	90.935
716	0.351511	0.0239449	90.9589
717	0.350563	0.0238803	90.9828
718	0.350065	0.0238464	91.0066
719	0.349474	0.0238061	91.0304
720	0.349018	0.0237751	91.0542
721	0.348571	0.0237446	91.078
722	0.347917	0.0237	91.1017
723	0.347027	0.0236394	91.1253
724	0.346782	0.0236228	91.1489
725	0.346493	0.023603	91.1725
726	0.34622	0.0235845	91.1961
727	0.345198	0.0235149	91.2196
728	0.344794	0.0234873	91.2431
729	0.343907	0.0234269	91.2665
730	0.343694	0.0234124	91.2899
731	0.343343	0.0233885	91.3133
732	0.342908	0.0233589	91.3367
733	0.342056	0.0233008	91.36
734	0.341873	0.0232884	91.3833
735	0.3412	0.0232425	91.4065
736	0.340143	0.0231705	91.4297
737	0.339974	0.023159	91.4529
738	0.339377	0.0231183	91.476
739	0.338725	0.0230739	91.499
740	0.337949	0.023021	91.5221
741	0.337515	0.0229915	91.5451
742	0.336801	0.0229428	91.568
743	0.335325	0.0228423	91.5908
744	0.334895	0.022813	91.6137
745	0.334514	0.022787	91.6364
746	0.334022	0.0227536	91.6592
747	0.333023	0.0226855	91.6819
748	0.332893	0.0226766	91.7046
749	0.332235	0.0226318	91.7272
750	0.33155	0.0225851	91.7498
751	0.331177	0.0225597	91.7723
752	0.330438	0.0225094	91.7948
753	0.330377	0.0225052	91.8174
754	0.329112	0.0224191	91.8398
755	0.328758	0.022395	91.8622
756	0.328657	0.0223881	91.8846
757	0.327515	0.0223103	91.9069
758	0.32691	0.0222691	91.9291
759	0.326442	0.0222372	91.9514
760	0.325611	0.0221806	91.9736
761	0.325329	0.0221614	91.9957
762	0.325144	0.0221488	92.0179
763	0.323882	0.0220628	92.0399
764	0.323592	0.022043	92.062
765	0.323187	0.0220155	92.084
766	0.321973	0.0219328	92.1059
767	0.321339	0.0218896	92.1278
768	0.321107	0.0218737	92.1497
769	0.320769	0.0218507	92.1715
770	0.319956	0.0217953	92.1933
771	0.319499	0.0217642	92.2151
772	0.319268	0.0217485	92.2368
773	0.319091	0.0217365	92.2586
774	0.318947	0.0217266	92.2803
775	0.318139	0.0216716	92.302
776	0.317721	0.0216431	92.3236
777	0.316745	0.0215766	92.3452
778	0.31602	0.0215272	92.3667
779	0.315591	0.021498	92.3882
780	0.314934	0.0214533	92.4097
781	0.314671	0.0214353	92.4311
782	0.314505	0.021424	92.4525
783	0.313759	0.0213732	92.4739
784	0.312843	0.0213108	92.4952
785	0.312627	0.0212961	92.5165
786	0.312131	0.0212623	92.5378
787	0.31178	0.0212384	92.559
788	0.311113	0.021193	92.5802
789	0.311014	0.0211862	92.6014
790	0.310074	0.0211222	92.6225
791	0.309446	0.0210794	92.6436
792	0.308986	0.0210481	92.6646
793	0.308784	0.0210343	92.6857
794	0.307945	0.0209772	92.7067
795	0.307485	0.0209458	92.7276
796	0.306562	0.0208829	92.7485
797	0.305893	0.0208374	92.7693
798	0.305371	0.0208018	92.7901
799	0.305059	0.0207806	92.8109
800	0.303642	0.020684	92.8316
801	0.303245	0.020657	92.8522
802	0.302938	0.0206361	92.8729
803	0.302323	0.0205942	92.8935
804	0.301924	0.020567	92.914
805	0.301476	0.0205365	92.9346
806	0.301013	0.020505	92.9551
807	0.300494	0.0204696	92.9756
808	0.300383	0.0204621	92.996
809	0.299977	0.0204344	93.0164
810	0.298917	0.0203622	93.0368
811	0.298328	0.0203221	93.0571
812	0.297651	0.020276	93.0774
813	0.29762	0.0202738	93.0977
814	0.29693	0.0202269	93.1179
815	0.296816	0.020219	93.1381
816	0.295047	0.0200986	93.1582
817	0.294708	0.0200755	93.1783
818	0.29438	0.0200532	93.1984
819	0.293907	0.0200209	93.2184
820	0.293632	0.0200022	93.2384
821	0.29311	0.0199666	93.2583
822	0.292584	0.0199308	93.2783
823	0.292227	0.0199064	93.2982
824	0.291871	0.0198822	93.3181
825	0.291074	0.019828	93.3379
826	0.290596	0.0197954	93.3577
827	0.289958	0.0197519	93.3774
828	0.289773	0.0197393	93.3972
829	0.288837	0.0196755	93.4169
830	0.288416	0.0196469	93.4365
831	0.288323	0.0196405	93.4561
832	0.287462	0.0195819	93.4757
833	0.287296	0.0195706	93.4953
834	0.286292	0.0195022	93.5148
835	0.285954	0.0194791	93.5343
836	0.285296	0.0194343	93.5537
837	0.284818	0.0194018	93.5731
838	0.284105	0.0193532	93.5925
839	0.28361	0.0193195	93.6118
840	0.282945	0.0192742	93.6311
841	0.282436	0.0192395	93.6503
842	0.28207	0.0192146	93.6695
843	0.281772	0.0191943	93.6887
844	0.281296	0.0191619	93.7079
845	0.281126	0.0191503	93.727
846	0.280291	0.0190934	93.7461
847	0.279781	0.0190587	93.7652
848	0.279597	0.0190461	93.7842
849	0.279067	0.01901	93.8032
850	0.278193	0.0189504	93.8222
851	0.27777	0.0189216	93.8411
852	0.277203	0.018883	93.86
853	0.277036	0.0188717	93.8789
854	0.276567	0.0188397	93.8977
855	0.276399	0.0188283	93.9165
856	0.27584	0.0187902	93.9353
857	0.275558	0.018771	93.9541
858	0.275271	0.0187514	93.9728
859	0.274329	0.0186873	93.9915
860	0.273517	0.018632	94.0102
861	0.273296	0.0186169	94.0288
862	0.27275	0.0185797	94.0473
863	0.272645	0.0185725	94.0659
864	0.272544	0.0185657	94.0845
865	0.271926	0.0185236	94.103
866	0.270868	0.0184515	94.1215
867	0.270281	0.0184115	94.1399
868	0.269699	0.0183718	94.1582
869	0.269162	0.0183353	94.1766
870	0.268467	0.0182879	94.1949
871	0.268074	0.0182611	94.2131
872	0.267746	0.0182388	94.2314
873	0.267417	0.0182164	94.2496
874	0.266987	0.0181871	94.2678
875	0.266742	0.0181704	94.2859
876	0.265993	0.0181194	94.3041
877	0.265391	0.0180784	94.3221
878	0.265019	0.018053	94.3402
879	0.264713	0.0180322	94.3582
880	0.264289	0.0180034	94.3762
881	0.263391	0.0179422	94.3942
882	0.262615	0.0178893	94.4121
883	0.262274	0.0178661	94.4299
884	0.261809	0.0178344	94.4478
885	0.261594	0.0178198	94.4656
886	0.261154	0.0177898	94.4834
887	0.261018	0.0177805	94.5012
888	0.260189	0.0177241	94.5189
889	0.259671	0.0176887	94.5366
890	0.25875	0.017626	94.5542
891	0.258602	0.0176159	94.5718
892	0.257981	0.0175736	94.5894
893	0.257032	0.017509	94.6069
894	0.256859	0.0174972	94.6244
895	0.256477	0.0174712	94.6419
896	0.256209	0.0174529	94.6593
897	0.256034	0.017441	94.6768
898	0.255712	0.0174191	94.6942
899	0.25445	0.0173331	94.7115
900	0.254405	0.01733	94.7288
901	0.254301	0.017323	94.7462
902	0.253537	0.0172709	94.7634
903	0.252575	0.0172054	94.7806
904	0.252252	0.0171834	94.7978
905	0.25194	0.0171621	94.815
906	0.251732	0.017148	94.8321
907	0.25111	0.0171056	94.8492
908	0.250894	0.0170909	94.8663
909	0.25038	0.0170558	94.8834
910	0.250304	0.0170507	94.9004
911	0.249895	0.0170228	94.9175
912	0.248906	0.0169555	94.9344
913	0.248102	0.0169007	94.9513
914	0.247913	0.0168878	94.9682
915	0.247606	0.0168669	94.9851
916	0.247233	0.0168415	95.0019
917	0.247054	0.0168293	95.0187
918	0.246692	0.0168046	95.0355
919	0.245916	0.0167518	95.0523
920	0.245324	0.0167115	95.069
921	0.244942	0.0166855	95.0857
922	0.24423	0.0166369	95.1023
923	0.243891	0.0166138	95.1189
924	0.243174	0.016565	95.1355
925	0.242797	0.0165393	95.152
926	0.242318	0.0165067	95.1685
927	0.241998	0.0164849	95.185
928	0.241698	0.0164644	95.2015
929	0.241589	0.016457	95.218
930	0.24124	0.0164333	95.2344
931	0.240669	0.0163944	95.2508
932	0.239817	0.0163363	95.2671
933	0.239389	0.0163072	95.2834
934	0.239174	0.0162925	95.2997
935	0.238807	0.0162675	95.316
936	0.238268	0.0162308	95.3322
937	0.237837	0.0162014	95.3484
938	0.237267	0.0161626	95.3646
939	0.237238	0.0161606	95.3807
940	0.236447	0.0161068	95.3968
941	0.235871	0.0160675	95.4129
942	0.235385	0.0160344	95.4289
943	0.23516	0.0160191	95.445
944	0.234584	0.0159799	95.4609
945	0.234181	0.0159524	95.4769
946	0.233906	0.0159337	95.4928
947	0.23351	0.0159067	95.5087
948	0.233349	0.0158957	95.5246
949	0.232947	0.0158683	95.5405
950	0.232377	0.0158295	95.5563
951	0.232046	0.015807	95.5721
952	0.231443	0.0157659	95.5879
953	0.231188	0.0157485	95.6037
954	0.230846	0.0157252	95.6194
955	0.229958	0.0156647	95.635
956	0.229325	0.0156216	95.6507
957	0.229205	0.0156135	95.6663
958	0.228713	0.0155799	95.6819
959	0.228259	0.015549	95.6974
960	0.227548	0.0155006	95.7129
961	0.227213	0.0154777	95.7284
962	0.226596	0.0154357	95.7438
963	0.226025	0.0153968	95.7592
964	0.225594	0.0153674	95.7746
965	0.225155	0.0153375	95.7899
966	0.224837	0.0153159	95.8052
967	0.224619	0.015301	95.8205
968	0.2245	0.0152929	95.8358
969	0.224131	0.0152678	95.8511
970	0.223607	0.0152321	95.8663
971	0.223208	0.0152049	95.8815
972	0.223049	0.0151941	95.8967
973	0.222579	0.015162	95.9119
974	0.222087	0.0151286	95.927
975	0.221838	0.0151116	95.9421
976	0.22068	0.0150327	95.9572
977	0.220617	0.0150284	95.9722
978	0.220259	0.015004	95.9872
979	0.219639	0.0149618	96.0022
980	0.219541	0.0149551	96.0171
981	0.219104	0.0149253	96.032
982	0.218338	0.0148732	96.0469
983	0.218307	0.014871	96.0618
984	0.217656	0.0148267	96.0766
985	0.217182	0.0147944	96.0914
986	0.216694	0.0147611	96.1062
987	0.216246	0.0147307	96.1209
988	0.215921	0.0147085	96.1356
989	0.215449	0.0146763	96.1503
990	0.215315	0.0146673	96.165
991	0.215052	0.0146493	96.1796
992	0.213915	0.0145719	96.1942
993	0.213517	0.0145447	96.2087
994	0.212957	0.0145066	96.2232
995	0.212699	0.014489	96.2377
996	0.212617	0.0144835	96.2522
997	0.211915	0.0144356	96.2666
998	0.211408	0.0144011	96.281
999	0.211089	0.0143793	96.2954
1000	0.210801	0.0143597	96.3098
1001	0.210224	0.0143204	96.3241
1002	0.209729	0.0142867	96.3384
1003	0.209417	0.0142654	96.3526
1004	0.208552	0.0142065	96.3669
1005	0.208391	0.0141956	96.381
1006	0.208203	0.0141828	96.3952
1007	0.207896	0.0141619	96.4094
1008	0.207521	0.0141363	96.4235
1009	0.206963	0.0140983	96.4376
1010	0.206315	0.0140541	96.4517
1011	0.205959	0.0140299	96.4657
1012	0.205753	0.0140158	96.4797
1013	0.205437	0.0139944	96.4937
1014	0.204904	0.013958	96.5077
1015	0.204735	0.0139466	96.5216
1016	0.20432	0.0139183	96.5355
1017	0.203867	0.0138874	96.5494
1018	0.203699	0.0138759	96.5633
1019	0.203094	0.0138347	96.5771
1020	0.202972	0.0138264	96.591
1021	0.202576	0.0137995	96.6048
1022	0.201941	0.0137562	96.6185
1023	0.201724	0.0137414	96.6323
1024	0.201434	0.0137217	96.646
1025	0.200949	0.0136886	96.6597
1026	0.200182	0.0136364	96.6733
1027	0.200097	0.0136306	96.6869
1028	0.199716	0.0136047	96.7005
1029	0.199341	0.0135791	96.7141
1030	0.198366	0.0135127	96.7276
1031	0.198191	0.0135008	96.7411
1032	0.197946	0.0134841	96.7546
1033	0.197767	0.0134719	96.7681
1034	0.197325	0.0134418	96.7815
1035	0.19717	0.0134312	96.795
1036	0.196123	0.0133599	96.8083
1037	0.196007	0.013352	96.8217
1038	0.195369	0.0133085	96.835
1039	0.194882	0.0132753	96.8483
1040	0.194711	0.0132637	96.8615
1041	0.194183	0.0132277	96.8748
1042	0.193805	0.013202	96.888
1043	0.193507	0.0131817	96.9011
1044	0.193013	0.013148	96.9143
1045	0.192754	0.0131304	96.9274
1046	0.192587	0.013119	96.9405
1047	0.192	0.013079	96.9536
1048	0.191892	0.0130716	96.9667
1049	0.19142	0.0130395	96.9797
1050	0.190645	0.0129867	96.9927
1051	0.190293	0.0129627	97.0057
1052	0.189941	0.0129388	97.0186
1053	0.18927	0.0128931	97.0315
1054	0.189063	0.012879	97.0444
1055	0.188671	0.0128522	97.0572
1056	0.188409	0.0128344	97.0701
1057	0.188032	0.0128087	97.0829
1058	0.187385	0.0127646	97.0956
1059	0.186984	0.0127373	97.1084
1060	0.186436	0.0127	97.1211
1061	0.186208	0.0126845	97.1338
1062	0.185924	0.0126652	97.1464
1063	0.185444	0.0126324	97.1591
1064	0.185168	0.0126137	97.1717
1065	0.184961	0.0125995	97.1843
1066	0.184343	0.0125574	97.1968
1067	0.184177	0.0125461	97.2094
1068	0.184122	0.0125424	97.2219
1069	0.183578	0.0125053	97.2344
1070	0.183089	0.012472	97.2469
1071	0.182521	0.0124333	97.2593
1072	0.182201	0.0124115	97.2717
1073	0.182018	0.012399	97.2841
1074	0.181684	0.0123763	97.2965
1075	0.181196	0.012343	97.3089
1076	0.180496	0.0122954	97.3212
1077	0.180313	0.0122829	97.3334
1078	0.179799	0.0122479	97.3457
1079	0.179182	0.0122058	97.3579
1080	0.178933	0.0121889	97.3701
1081	0.178744	0.012176	97.3823
1082	0.17832	0.0121471	97.3944
1083	0.177711	0.0121056	97.4065
1084	0.177264	0.0120752	97.4186
1085	0.176616	0.0120311	97.4306
1086	0.176294	0.0120091	97.4426
1087	0.175716	0.0119697	97.4546
1088	0.175541	0.0119578	97.4666
1089	0.17537	0.0119462	97.4785
1090	0.175111	0.0119285	97.4904
1091	0.174338	0.0118759	97.5023
1092	0.173984	0.0118518	97.5142
1093	0.173919	0.0118473	97.526
1094	0.173214	0.0117993	97.5378
1095	0.172797	0.0117709	97.5496
1096	0.172383	0.0117427	97.5613
1097	0.172062	0.0117208	97.573
1098	0.171867	0.0117076	97.5848
1099	0.171202	0.0116623	97.5964
1100	0.171	0.0116485	97.6081
1101	0.170613	0.0116222	97.6197
1102	0.170211	0.0115948	97.6313
1103	0.169648	0.0115564	97.6428
1104	0.169434	0.0115418	97.6544
1105	0.168802	0.0114987	97.6659
1106	0.168409	0.011472	97.6773
1107	0.1679	0.0114373	97.6888
1108	0.167806	0.0114309	97.7002
1109	0.167407	0.0114038	97.7116
1110	0.166878	0.0113677	97.723
1111	0.165932	0.0113033	97.7343
1112	0.165527	0.0112757	97.7456
1113	0.165368	0.0112648	97.7568
1114	0.164974	0.011238	97.7681
1115	0.164407	0.0111994	97.7793
1116	0.164026	0.0111734	97.7904
1117	0.163879	0.0111634	97.8016
1118	0.163562	0.0111418	97.8127
1119	0.163145	0.0111134	97.8239
1120	0.162813	0.0110908	97.835
1121	0.162535	0.0110718	97.846
1122	0.161826	0.0110235	97.857
1123	0.161649	0.0110115	97.8681
1124	0.161389	0.0109938	97.8791
1125	0.160855	0.0109574	97.89
1126	0.160666	0.0109446	97.901
1127	0.16041	0.0109271	97.9119
1128	0.160222	0.0109143	97.9228
1129	0.159699	0.0108787	97.9337
1130	0.159399	0.0108582	97.9445
1131	0.159112	0.0108387	97.9554
1132	0.158586	0.0108029	97.9662
1133	0.158132	0.0107719	97.9769
1134	0.157686	0.0107416	97.9877
1135	0.157528	0.0107308	97.9984
1136	0.156933	0.0106902	98.0091
1137	0.156794	0.0106808	98.0198
1138	0.156167	0.0106381	98.0304
1139	0.155878	0.0106184	98.041
1140	0.155375	0.0105841	98.0516
1141	0.154898	0.0105516	98.0622
1142	0.154042	0.0104933	98.0727
1143	0.153825	0.0104786	98.0832
1144	0.153676	0.0104684	98.0936
1145	0.153219	0.0104373	98.1041
1146	0.15299	0.0104216	98.1145
1147	0.15265	0.0103985	98.1249
1148	0.152352	0.0103782	98.1353
1149	0.151866	0.0103451	98.1456
1150	0.151633	0.0103292	98.1559
1151	0.151109	0.0102936	98.1662
1152	0.15042	0.0102466	98.1765
1153	0.150006	0.0102184	98.1867
1154	0.1499	0.0102112	98.1969
1155	0.14963	0.0101928	98.2071
1156	0.149442	0.01018	98.2173
1157	0.148958	0.010147	98.2274
1158	0.148606	0.0101231	98.2375
1159	0.148378	0.0101075	98.2477
1160	0.147955	0.0100787	98.2577
1161	0.147413	0.0100418	98.2678
1162	0.147106	0.0100208	98.2778
1163	0.146843	0.0100029	98.2878
1164	0.146489	0.00997879	98.2978
1165	0.146195	0.0099588	98.3077
1166	0.145394	0.0099042	98.3176
1167	0.145165	0.0098886	98.3275
1168	0.145003	0.00987756	98.3374
1169	0.144519	0.0098446	98.3472
1170	0.144294	0.00982927	98.3571
1171	0.143769	0.00979353	98.3669
1172	0.143314	0.00976257	98.3766
1173	0.143182	0.00975356	98.3864
1174	0.142573	0.00971203	98.3961
1175	0.14232	0.00969481	98.4058
1176	0.141604	0.00964603	98.4154
1177	0.141391	0.00963155	98.4251
1178	0.141126	0.0096135	98.4347
1179	0.140739	0.00958713	98.4443
1180	0.140558	0.00957481	98.4538
1181	0.139805	0.00952352	98.4634
1182	0.13959	0.00950883	98.4729
1183	0.139281	0.00948778	98.4824
1184	0.138632	0.00944362	98.4918
1185	0.1383	0.00942099	98.5012
1186	0.138192	0.00941363	98.5106
1187	0.137705	0.00938043	98.52
1188	0.137575	0.00937161	98.5294
1189	0.136393	0.0092911	98.5387
1190	0.136118	0.00927235	98.548
1191	0.136014	0.00926526	98.5572
1192	0.13553	0.0092323	98.5665
1193	0.135047	0.00919942	98.5757
1194	0.134346	0.00915161	98.5848
1195	0.133859	0.00911846	98.5939
1196	0.133724	0.00910928	98.603
1197	0.133645	0.00910388	98.6121
1198	0.133114	0.0090677	98.6212
1199	0.132799	0.00904627	98.6303
1200	0.132183	0.00900427	98.6393
1201	0.131706	0.00897177	98.6482
1202	0.131163	0.00893483	98.6572
1203	0.130751	0.00890676	98.6661
1204	0.130479	0.00888823	98.675
1205	0.130258	0.00887313	98.6838
1206	0.12964	0.00883106	98.6927
1207	0.129472	0.0088196	98.7015
1208	0.128706	0.00876746	98.7103
1209	0.128145	0.00872922	98.719
1210	0.127335	0.00867407	98.7277
1211	0.127038	0.00865379	98.7363
1212	0.126799	0.00863753	98.7449
1213	0.126169	0.0085946	98.7535
1214	0.125526	0.00855083	98.7621
1215	0.125227	0.00853042	98.7706
1216	0.124399	0.00847402	98.7791
1217	0.124166	0.00845816	98.7876
1218	0.124059	0.0084509	98.796
1219	0.123727	0.00842827	98.8044
1220	0.123244	0.00839537	98.8128
1221	0.12288	0.00837056	98.8212
1222	0.122805	0.00836548	98.8296
1223	0.121852	0.00830058	98.8379
1224	0.121659	0.00828737	98.8462
1225	0.12106	0.00824657	98.8544
1226	0.120934	0.00823798	98.8626
1227	0.120769	0.00822676	98.8709
1228	0.120134	0.00818353	98.879
1229	0.119785	0.00815974	98.8872
1230	0.119407	0.008134	98.8953
1231	0.119338	0.00812929	98.9035
1232	0.118604	0.00807927	98.9116
1233	0.118468	0.00807002	98.9196
1234	0.118223	0.00805337	98.9277
1235	0.117536	0.00800651	98.9357
1236	0.117028	0.00797193	98.9437
1237	0.116838	0.007959	98.9516
1238	0.116321	0.00792376	98.9595
1239	0.11605	0.00790534	98.9674
1240	0.115411	0.00786177	98.9753
1241	0.114646	0.00780967	98.9831
1242	0.114193	0.00777883	98.9909
1243	0.113412	0.00772562	98.9986
1244	0.113294	0.0077176	99.0063
1245	0.113023	0.00769913	99.014
1246	0.112717	0.00767828	99.0217
1247	0.112523	0.00766503	99.0294
1248	0.111839	0.00761846	99.037
1249	0.111701	0.00760907	99.0446
1250	0.111138	0.00757072	99.0522
1251	0.110796	0.0075474	99.0597
1252	0.109996	0.00749291	99.0672
1253	0.109947	0.00748954	99.0747
1254	0.109499	0.00745909	99.0822
1255	0.109242	0.00744156	99.0896
1256	0.108583	0.00739664	99.097
1257	0.107943	0.00735306	99.1044
1258	0.107895	0.00734977	99.1117
1259	0.107269	0.00730714	99.119
1260	0.106603	0.0072618	99.1263
1261	0.106175	0.0072326	99.1335
1262	0.105709	0.0072009	99.1407
1263	0.105113	0.00716026	99.1479
1264	0.104477	0.00711694	99.155
1265	0.104332	0.00710709	99.1621
1266	0.104004	0.00708472	99.1692
1267	0.1033	0.00703681	99.1762
1268	0.10313	0.00702521	99.1832
1269	0.102333	0.00697092	99.1902
1270	0.102134	0.00695736	99.1972
1271	0.101392	0.00690683	99.2041
1272	0.101033	0.00688238	99.211
1273	0.100743	0.00686263	99.2178
1274	0.100575	0.00685114	99.2247
1275	0.100128	0.0068207	99.2315
1276	0.0991897	0.00675679	99.2382
1277	0.0986722	0.00672154	99.245
1278	0.0976089	0.00664911	99.2516
1279	0.097468	0.00663951	99.2583
1280	0.0970084	0.0066082	99.2649
1281	0.0967576	0.00659112	99.2715
1282	0.0962494	0.0065565	99.278
1283	0.0962334	0.00655541	99.2846
1284	0.0952018	0.00648513	99.2911
1285	0.0950494	0.00647476	99.2975
1286	0.0948733	0.00646276	99.304
1287	0.0942345	0.00641925	99.3104
1288	0.094152	0.00641362	99.3168
1289	0.0932516	0.00635229	99.3232
1290	0.0928179	0.00632274	99.3295
1291	0.0926663	0.00631242	99.3358
1292	0.0920379	0.00626961	99.3421
1293	0.0919827	0.00626585	99.3483
1294	0.0912372	0.00621507	99.3546
1295	0.0910022	0.00619906	99.3608
1296	0.0906866	0.00617756	99.3669
1297	0.0902772	0.00614967	99.3731
1298	0.0893106	0.00608383	99.3792
1299	0.0892085	0.00607687	99.3852
1300	0.0887658	0.00604671	99.3913
1301	0.0881586	0.00600535	99.3973
1302	0.0877734	0.00597911	99.4033
1303	0.0877087	0.00597471	99.4093
1304	0.0872073	0.00594055	99.4152
1305	0.0865301	0.00589442	99.4211
1306	0.0860906	0.00586448	99.427
1307	0.0858547	0.00584842	99.4328
1308	0.0855435	0.00582721	99.4386
1309	0.084758	0.0057737	99.4444
1310	0.0843342	0.00574483	99.4501
1311	0.0838393	0.00571112	99.4559
1312	0.0833613	0.00567856	99.4615
1313	0.0829388	0.00564979	99.4672
1314	0.0827998	0.00564032	99.4728
1315	0.0825614	0.00562408	99.4785
1316	0.0821253	0.00559436	99.484
1317	0.0815422	0.00555465	99.4896
1318	0.0808905	0.00551025	99.4951
1319	0.0805785	0.005489	99.5006
1320	0.0803386	0.00547265	99.5061
1321	0.0801347	0.00545877	99.5115
1322	0.0798856	0.0054418	99.517
1323	0.0795143	0.0054165	99.5224
1324	0.0784741	0.00534565	99.5277
1325	0.0782265	0.00532878	99.5331
1326	0.0779832	0.00531221	99.5384
1327	0.0779059	0.00530694	99.5437
1328	0.0773138	0.00526661	99.549
1329	0.0771843	0.00525778	99.5542
1330	0.0768847	0.00523737	99.5594
1331	0.0763244	0.00519921	99.5646
1332	0.0758418	0.00516634	99.5698
1333	0.0751986	0.00512252	99.5749
1334	0.0746968	0.00508834	99.58
1335	0.0742691	0.0050592	99.5851
1336	0.073883	0.0050329	99.5901
1337	0.0735105	0.00500753	99.5951
1338	0.0727075	0.00495282	99.6001
1339	0.072582	0.00494428	99.605
1340	0.0722762	0.00492345	99.6099
1341	0.072095	0.0049111	99.6149
1342	0.0716158	0.00487846	99.6197
1343	0.07121	0.00485081	99.6246
1344	0.070859	0.00482691	99.6294
1345	0.0701363	0.00477768	99.6342
1346	0.0696726	0.00474609	99.6389
1347	0.0690686	0.00470494	99.6436
1348	0.068816	0.00468774	99.6483
1349	0.0682432	0.00464872	99.653
1350	0.0678981	0.00462521	99.6576
1351	0.0675431	0.00460103	99.6622
1352	0.0672573	0.00458156	99.6668
1353	0.0667376	0.00454616	99.6713
1354	0.0659878	0.00449508	99.6758
1355	0.0655415	0.00446468	99.6803
1356	0.065294	0.00444782	99.6847
1357	0.0648892	0.00442024	99.6892
1358	0.0647178	0.00440857	99.6936
1359	0.0641924	0.00437278	99.6979
1360	0.0635407	0.00432838	99.7023
1361	0.0630807	0.00429705	99.7066
1362	0.0622531	0.00424068	99.7108
1363	0.0620723	0.00422836	99.715
1364	0.061843	0.00421274	99.7192
1365	0.0614649	0.00418698	99.7234
1366	0.0611154	0.00416317	99.7276
1367	0.0608635	0.00414602	99.7317
1368	0.0598383	0.00407618	99.7358
1369	0.0597191	0.00406806	99.7399
1370	0.0594759	0.00405149	99.7439
1371	0.0593333	0.00404178	99.748
1372	0.0589039	0.00401253	99.752
1373	0.0582035	0.00396481	99.756
1374	0.0577395	0.00393321	99.7599
1375	0.057623	0.00392527	99.7638
1376	0.0571379	0.00389223	99.7677
1377	0.0566001	0.0038556	99.7716
1378	0.0562345	0.00383069	99.7754
1379	0.0558738	0.00380612	99.7792
1380	0.0558391	0.00380375	99.783
1381	0.0554241	0.00377549	99.7868
1382	0.0552667	0.00376476	99.7905
1383	0.0551074	0.00375391	99.7943
1384	0.0548465	0.00373614	99.798
1385	0.054607	0.00371982	99.8018
1386	0.05358	0.00364987	99.8054
1387	0.0530864	0.00361624	99.809
1388	0.0527399	0.00359264	99.8126
1389	0.0527202	0.00359129	99.8162
1390	0.0524289	0.00357145	99.8198
1391	0.0514952	0.00350785	99.8233
1392	0.0509434	0.00347026	99.8268
1393	0.0506927	0.00345318	99.8302
1394	0.0503918	0.00343268	99.8336
1395	0.0503143	0.0034274	99.8371
1396	0.0488662	0.00332876	99.8404
1397	0.0484348	0.00329937	99.8437
1398	0.047908	0.00326349	99.847
1399	0.0477179	0.00325054	99.8502
1400	0.0476017	0.00324262	99.8535
1401	0.0469311	0.00319694	99.8566
1402	0.0463995	0.00316073	99.8598
1403	0.0461905	0.00314649	99.863
1404	0.0458647	0.0031243	99.8661
1405	0.0454338	0.00309495	99.8692
1406	0.044711	0.00304571	99.8722
1407	0.044222	0.0030124	99.8752
1408	0.0438507	0.0029871	99.8782
1409	0.0437135	0.00297776	99.8812
1410	0.0429752	0.00292747	99.8841
1411	0.0428001	0.00291554	99.887
1412	0.0424332	0.00289055	99.8899
1413	0.0414785	0.00282551	99.8928
1414	0.041384	0.00281907	99.8956
1415	0.041054	0.0027966	99.8984
1416	0.0404078	0.00275258	99.9011
1417	0.0397552	0.00270812	99.9038
1418	0.0394885	0.00268996	99.9065
1419	0.0389904	0.00265602	99.9092
1420	0.0377496	0.0025715	99.9118
1421	0.0374988	0.00255442	99.9143
1422	0.0373616	0.00254507	99.9169
1423	0.036677	0.00249844	99.9193
1424	0.0360882	0.00245832	99.9218
1425	0.0356928	0.00243139	99.9242
1426	0.0356289	0.00242704	99.9267
1427	0.0352781	0.00240314	99.9291
1428	0.034919	0.00237868	99.9314
1429	0.0344249	0.00234502	99.9338
1430	0.033664	0.00229319	99.9361
1431	0.0334762	0.00228039	99.9384
1432	0.0333196	0.00226973	99.9406
1433	0.0328924	0.00224063	99.9429
1434	0.0314706	0.00214377	99.945
1435	0.0312443	0.00212836	99.9471
1436	0.0310262	0.0021135	99.9493
1437	0.0304925	0.00207714	99.9513
1438	0.0297531	0.00202678	99.9534
1439	0.0296176	0.00201755	99.9554
1440	0.0293502	0.00199933	99.9574
1441	0.028939	0.00197132	99.9594
1442	0.0283935	0.00193416	99.9613
1443	0.027951	0.00190402	99.9632
1444	0.0276829	0.00188576	99.9651
1445	0.0269784	0.00183777	99.9669
1446	0.0266411	0.00181479	99.9687
1447	0.0259416	0.00176714	99.9705
1448	0.0252193	0.00171794	99.9722
1449	0.0250106	0.00170372	99.9739
1450	0.0248059	0.00168978	99.9756
1451	0.0243851	0.00166111	99.9773
1452	0.0237189	0.00161573	99.9789
1453	0.0232246	0.00158206	99.9805
1454	0.0230537	0.00157042	99.982
1455	0.0226305	0.00154159	99.9836
1456	0.0221258	0.00150721	99.9851
1457	0.0213219	0.00145245	99.9865
1458	0.0209757	0.00142886	99.988
1459	0.0207867	0.00141599	99.9894
1460	0.0204045	0.00138995	99.9908
1461	0.0200501	0.00136581	99.9921
1462	0.0195995	0.00133511	99.9935
1463	0.019188	0.00130708	99.9948
1464	0.0186831	0.00127269	99.9961
1465	0.0177207	0.00120713	99.9973
1466	0.0159741	0.00108816	99.9984
1467	0.0134901	0.000918944	99.9993
1468	0.0107266	0.000730695	100

## Sheet: Supplementary Table 4
Supplementary Table 4. Minimally-adjusted Cox PH associations between protein analytes and 24 incident outcomes in the UK Biobank PPP sample.
Summary statistics for 35,232 tested associations. All Cox PH models adjusted for age at baseline. For diseases that were sex-stratified, sex was not included as a covariate.
There were 5,273 associations involving 1,211 protein analytes and 23 outcomes that met the Bonferroni threshold for multiple testing adjustment of P < 3.1x10-6. Associations that did not meet this threshold are shaded in grey.
24 time-to-onset outcomes were included: incident mortality (death) and 23 incident diseases.
Statistical tests were two-sided.
HR: hazard ratio. LCI: lower confidence interval. UCI: upper confidence interval.
Predictor	Outcome	HR	LCI	UCI	P.Value	N Cases	N Controls
CXCL17.Q6UXB2.OID20622.v1	COPD	2.61	2.49	2.74	0	1998	44948
ACY1.Q03154.OID20137.v1	Type 2 diabetes	2.22	2.13	2.31	0	2822	43370
GDF15.Q99988.OID20251.v1	Type 2 diabetes	2.56	2.46	2.67	0	2822	43370
PRCP.P42785.OID20337.v1	Type 2 diabetes	2.25	2.16	2.34	0	2822	43370
NFASC.O94856.OID20634.v1	Type 2 diabetes	2.39	2.29	2.49	0	2822	43370
IL18R1.Q13478.OID20652.v1	Type 2 diabetes	2.22	2.13	2.31	0	2822	43370
HGF.P14210.OID20656.v1	Type 2 diabetes	2.22	2.14	2.31	0	2822	43370
IL1RN.P18510.OID20700.v1	Type 2 diabetes	2.19	2.11	2.27	0	2822	43370
PON3.Q15166.OID20777.v1	Type 2 diabetes	0.43	0.41	0.45	0	2822	43370
IGSF3.O75054.OID21312.v1	Type 2 diabetes	2.35	2.27	2.45	0	2822	43370
RTN4R.Q9BZR6.OID21424.v1	Type 2 diabetes	2.2	2.12	2.29	0	2822	43370
CPM.P14384.OID21054.v1	Type 2 diabetes	2.18	2.1	2.27	0	2822	43370
GDF15.Q99988.OID20251.v1	Death	2.2	2.12	2.28	0	4445	43155
FABP4.P15090.OID20245.v1	Type 2 diabetes	2.2	2.11	2.29	2.86558074587923e-322	2822	43370
LEP.P41159.OID20187.v1	Type 2 diabetes	2.36	2.26	2.46	1.37261570689226e-315	2822	43370
ADGRG1.Q9Y653.OID21294.v1	Type 2 diabetes	2.24	2.14	2.33	7.94066471463512e-315	2822	43370
WFDC2.Q14508.OID21505.v1	Death	1.92	1.85	1.99	2.27063e-308	4445	43155
WFDC2.Q14508.OID21505.v1	COPD	2.58	2.46	2.71	6.50902e-307	1998	44948
GUSB.P08236.OID20296.v1	Type 2 diabetes	2.1	2.02	2.18	2.04424e-301	2822	43370
CDH2.P19022.OID20170.v1	Type 2 diabetes	2.14	2.06	2.23	3.00676e-297	2822	43370
PLXNB2.O15031.OID20317.v1	Type 2 diabetes	2.12	2.04	2.21	6.1897e-297	2822	43370
TNFRSF10B.O14763.OID20981.v1	Death	1.87	1.8	1.93	1.62415e-296	4445	43155
PLAUR.Q03405.OID20764.v1	Death	1.79	1.73	1.85	4.21615e-288	4445	43155
LGALS4.P56470.OID20748.v1	Type 2 diabetes	2.07	1.99	2.15	7.41821e-288	2822	43370
CTSD.P07339.OID20358.v1	Type 2 diabetes	2.04	1.96	2.12	3.27795e-285	2822	43370
KRT18.P05783.OID21296.v1	Type 2 diabetes	2.07	1.99	2.15	3.33753e-281	2822	43370
CDHR2.Q9BYE9.OID21282.v1	Type 2 diabetes	2.12	2.04	2.21	1.27899e-280	2822	43370
ASGR1.P07306.OID20990.v1	Type 2 diabetes	2.01	1.94	2.09	5.812e-272	2822	43370
GSTA1.P08263.OID20166.v1	Type 2 diabetes	1.99	1.91	2.07	1.07625e-268	2822	43370
GDF15.Q99988.OID20251.v1	COPD	2.44	2.32	2.57	1.70441e-265	1998	44948
FURIN.P09958.OID21514.v1	Type 2 diabetes	1.99	1.91	2.07	6.37983e-265	2822	43370
INHBC.P55103.OID21093.v1	Type 2 diabetes	1.96	1.89	2.04	1.58e-260	2822	43370
ACE2.Q9BYF1.OID20105.v1	Type 2 diabetes	2.04	1.96	2.12	3.4154e-259	2822	43370
RBP5.P82980.OID21369.v1	Type 2 diabetes	1.97	1.89	2.04	2.32271e-254	2822	43370
IGFBP2.P18065.OID20325.v1	Type 2 diabetes	0.5	0.48	0.52	5.58118e-249	2822	43370
ADH4.P08319.OID20117.v1	Type 2 diabetes	1.95	1.88	2.03	1.50099e-246	2822	43370
LAMP3.Q9UQV4.OID20638.v1	COPD	2.29	2.18	2.4	1.62227e-246	1998	44948
PLAUR.Q03405.OID20764.v1	COPD	2.22	2.12	2.33	1.73458e-244	1998	44948
CES1.P23141.OID20244.v1	Type 2 diabetes	1.91	1.84	1.99	4.58235e-242	2822	43370
GGT1.P19440.OID21075.v1	Type 2 diabetes	1.95	1.88	2.03	4.02653e-240	2822	43370
PRSS8.Q16651.OID20763.v1	Type 2 diabetes	2	1.92	2.08	2.69484e-239	2822	43370
EDA2R.Q9HAV5.OID21451.v1	Death	1.88	1.81	1.96	3.52398e-235	4445	43155
FABP1.P07148.OID20778.v1	Type 2 diabetes	1.91	1.84	1.98	3.92066e-232	2822	43370
SELE.P16581.OID20290.v1	Type 2 diabetes	1.91	1.84	1.99	4.93582e-231	2822	43370
TNFRSF10A.O00220.OID20967.v1	Type 2 diabetes	1.91	1.83	1.98	7.29548e-229	2822	43370
FGFR2.P21802.OID21478.v1	Type 2 diabetes	1.93	1.85	2	2.00688e-224	2822	43370
IGFBP1.P08833.OID20246.v1	Type 2 diabetes	0.53	0.51	0.55	1.46034e-222	2822	43370
PTS.Q03393.OID20847.v1	Type 2 diabetes	1.87	1.8	1.94	7.19085e-221	2822	43370
TNFRSF10B.O14763.OID20981.v1	COPD	2.19	2.08	2.3	5.95564e-217	1998	44948
ALPP.P05187.OID21383.v1	COPD	2.14	2.04	2.25	5.07702e-216	1998	44948
CTSO.P43234.OID20660.v1	Type 2 diabetes	1.84	1.77	1.91	2.06084e-215	2822	43370
TNFRSF10B.O14763.OID20981.v1	Type 2 diabetes	1.92	1.84	2	9.46584e-215	2822	43370
ITGA5.P08648.OID21139.v1	Type 2 diabetes	1.86	1.79	1.93	1.89526e-214	2822	43370
GSTA3.Q16772.OID21242.v1	Type 2 diabetes	1.83	1.76	1.9	8.10091e-213	2822	43370
TNFRSF11A.Q9Y6Q6.OID20646.v1	Type 2 diabetes	1.88	1.8	1.95	3.93351e-212	2822	43370
GOLM2.Q6P4E1.OID21044.v1	Type 2 diabetes	1.8	1.73	1.87	1.14534e-208	2822	43370
IGFBP4.P22692.OID21158.v1	Death	1.67	1.62	1.73	2.69672e-206	4445	43155
AREG.P15514.OID21357.v1	Death	1.65	1.6	1.71	2.81448e-204	4445	43155
ADM.P35318.OID21467.v1	Death	1.66	1.6	1.71	1.11789e-198	4445	43155
RET.P07949.OID21346.v1	Type 2 diabetes	1.82	1.75	1.9	3.60506e-197	2822	43370
PIGR.P01833.OID21102.v1	COPD	2.03	1.94	2.12	1.82987e-196	1998	44948
PAMR1.Q6UXH9.OID21153.v1	Type 2 diabetes	1.79	1.72	1.86	9.88597e-195	2822	43370
BAIAP2.Q9UQB8.OID21250.v1	Type 2 diabetes	1.78	1.72	1.85	1.37562e-194	2822	43370
IL6.P05231.OID20911.v1	Type 2 diabetes	1.78	1.71	1.85	5.16903e-194	2822	43370
FGF21.Q9NSA1.OID21402.v1	Type 2 diabetes	1.78	1.72	1.85	1.09104e-193	2822	43370
PIGR.P01833.OID21102.v1	Death	1.6	1.55	1.65	3.15504e-193	4445	43155
HAVCR1.Q96D42.OID21422.v1	Type 2 diabetes	1.89	1.81	1.97	6.57947e-193	2822	43370
F9.P00740.OID20349.v1	Type 2 diabetes	1.77	1.71	1.84	3.42812e-191	2822	43370
IL6.P05231.OID21276.v1	Type 2 diabetes	1.77	1.7	1.83	6.00918e-189	2822	43370
C1QTNF1.Q9BXJ1.OID20367.v1	Type 2 diabetes	1.77	1.7	1.84	2.61112e-188	2822	43370
CA14.Q9ULX7.OID21401.v1	Type 2 diabetes	0.56	0.54	0.59	2.41309e-187	2822	43370
TFF3.Q07654.OID20371.v1	Death	1.63	1.58	1.69	2.57796e-186	4445	43155
MMP12.P39900.OID21439.v1	COPD	2.07	1.97	2.18	4.20326e-186	1998	44948
THBS2.P35442.OID21104.v1	Type 2 diabetes	1.75	1.69	1.82	1.68288e-184	2822	43370
C2.P06681.OID20410.v1	Type 2 diabetes	1.76	1.7	1.83	5.35755e-184	2822	43370
GDF15.Q99988.OID20251.v1	Liver disease	3.95	3.6	4.34	8.91443e-184	432	47104
HSD11B1.P28845.OID20575.v1	Type 2 diabetes	0.57	0.55	0.6	9.8258e-182	2822	43370
MSR1.P21757.OID21063.v1	Type 2 diabetes	1.79	1.72	1.86	2.21417e-181	2822	43370
IL6.P05231.OID20101.v1	Type 2 diabetes	1.74	1.68	1.81	6.59921e-181	2822	43370
TNFRSF10A.O00220.OID20967.v1	Death	1.58	1.53	1.62	2.36442e-180	4445	43155
IL6.P05231.OID20563.v1	Type 2 diabetes	1.74	1.67	1.8	1.69245e-178	2822	43370
PLAT.P00750.OID20247.v1	Type 2 diabetes	1.77	1.7	1.84	7.11318e-176	2822	43370
HAO1.Q9UJM8.OID21395.v1	Type 2 diabetes	1.74	1.68	1.81	5.93138e-173	2822	43370
APOM.O95445.OID20374.v1	Type 2 diabetes	0.58	0.56	0.6	1.00386e-172	2822	43370
CDHR2.Q9BYE9.OID21282.v1	Liver disease	4.09	3.71	4.52	1.23601e-172	432	47104
GGT1.P19440.OID21075.v1	Liver disease	4.24	3.83	4.69	1.72581e-172	432	47104
CNTN3.Q9P232.OID21092.v1	Type 2 diabetes	1.76	1.7	1.84	3.29528e-172	2822	43370
SIGLEC7.Q9Y286.OID20190.v1	Type 2 diabetes	1.73	1.67	1.8	3.98536e-171	2822	43370
MMP12.P39900.OID21439.v1	Death	1.59	1.54	1.65	1.58053e-170	4445	43155
HGF.P14210.OID20656.v1	Death	1.56	1.52	1.61	3.2272e-170	4445	43155
MVK.Q03426.OID20459.v1	Type 2 diabetes	1.73	1.66	1.79	4.38137e-170	2822	43370
PIGR.P01833.OID21102.v1	Type 2 diabetes	1.72	1.65	1.78	8.29328e-170	2822	43370
C19orf12.Q9NSK7.OID20804.v1	Type 2 diabetes	1.72	1.66	1.79	1.88492e-169	2822	43370
LPL.P06858.OID20188.v1	Type 2 diabetes	0.56	0.53	0.58	8.48527e-168	2822	43370
CD163.Q86VB7.OID20360.v1	Type 2 diabetes	1.71	1.64	1.77	1.55359e-167	2822	43370
CDCP1.Q9H5V8.OID20940.v1	Type 2 diabetes	1.77	1.7	1.84	2.82423e-166	2822	43370
ASAH2.Q9NR71.OID20996.v1	Type 2 diabetes	1.73	1.66	1.8	4.65609e-166	2822	43370
LGALS9.O00182.OID20781.v1	Type 2 diabetes	1.75	1.68	1.82	4.91079e-166	2822	43370
THBS2.P35442.OID21104.v1	Liver disease	3.87	3.51	4.26	1.28224e-165	432	47104
ERBB2.P04626.OID21520.v1	Type 2 diabetes	1.74	1.68	1.82	1.50737e-165	2822	43370
OXT.P01178.OID21047.v1	Type 2 diabetes	1.71	1.64	1.77	2.69616e-165	2822	43370
FSTL3.O95633.OID20782.v1	Death	1.57	1.52	1.62	4.3175e-165	4445	43155
PRSS8.Q16651.OID20763.v1	Death	1.58	1.53	1.64	4.73768e-165	4445	43155
COL6A3.P12111.OID20292.v1	Type 2 diabetes	1.75	1.68	1.82	3.31723e-164	2822	43370
ANGPT2.O15123.OID21463.v1	Death	1.54	1.49	1.59	4.49045e-164	4445	43155
NOS3.P29474.OID20834.v1	Type 2 diabetes	1.7	1.64	1.77	3.04545e-163	2822	43370
GGH.Q92820.OID20416.v1	Type 2 diabetes	1.68	1.62	1.75	4.42389e-163	2822	43370
TNFRSF1A.P19438.OID21155.v1	Type 2 diabetes	1.75	1.68	1.82	1.04894e-162	2822	43370
ICAM1.P05362.OID20411.v1	Type 2 diabetes	1.7	1.64	1.77	4.78874e-161	2822	43370
SSC4D.Q8WTU2.OID20182.v1	Type 2 diabetes	1.73	1.66	1.8	3.65918e-160	2822	43370
RARRES2.Q99969.OID20373.v1	Type 2 diabetes	1.69	1.63	1.76	4.16515e-160	2822	43370
TNFRSF1A.P19438.OID21155.v1	Death	1.55	1.5	1.59	4.97138e-160	4445	43155
PIGR.P01833.OID21102.v1	Liver disease	3.79	3.44	4.18	9.49891e-160	432	47104
MSLN.Q13421.OID21380.v1	COPD	1.91	1.82	2	1.04346e-158	1998	44948
IL6.P05231.OID21276.v1	Death	1.53	1.48	1.58	5.30987e-158	4445	43155
STC1.P52823.OID21014.v1	Type 2 diabetes	1.69	1.62	1.75	1.37599e-156	2822	43370
IL6.P05231.OID20911.v1	Death	1.53	1.48	1.58	1.58282e-156	4445	43155
ACE2.Q9BYF1.OID20105.v1	Liver disease	3.99	3.61	4.42	2.29726e-156	432	47104
REN.P00797.OID20201.v1	Type 2 diabetes	1.73	1.66	1.8	3.98274e-156	2822	43370
VSIG4.Q9Y279.OID21144.v1	Type 2 diabetes	1.73	1.67	1.81	6.64727e-156	2822	43370
ACVRL1.P37023.OID20999.v1	Death	1.54	1.49	1.59	1.20768e-155	4445	43155
IL6.P05231.OID20101.v1	Death	1.52	1.47	1.57	2.07726e-153	4445	43155
VSIG4.Q9Y279.OID21144.v1	Death	1.54	1.49	1.59	2.14385e-153	4445	43155
NFASC.O94856.OID20634.v1	Liver disease	3.94	3.55	4.36	1.09041e-152	432	47104
EFNA4.P52798.OID20935.v1	Type 2 diabetes	1.7	1.64	1.77	1.58901e-152	2822	43370
PRSS8.Q16651.OID20763.v1	COPD	1.92	1.83	2.02	1.7589e-152	1998	44948
ADA2.Q9NZK5.OID20394.v1	Type 2 diabetes	1.69	1.62	1.75	2.92534e-152	2822	43370
CRHBP.P24387.OID20747.v1	Type 2 diabetes	1.68	1.62	1.75	1.19816e-151	2822	43370
SSC5D.A1L4H1.OID20351.v1	Type 2 diabetes	1.67	1.6	1.73	1.58863e-151	2822	43370
PLA2G15.Q8NCC3.OID21473.v1	Type 2 diabetes	1.66	1.6	1.72	4.12005e-151	2822	43370
SPON1.Q9HCB6.OID20759.v1	Death	1.53	1.48	1.58	1.04059e-150	4445	43155
HAVCR1.Q96D42.OID21422.v1	Death	1.56	1.51	1.61	1.87209e-150	4445	43155
IGFBP7.Q16270.OID20236.v1	Liver disease	3.72	3.37	4.1	8.73543e-150	432	47104
ANGPT2.O15123.OID21463.v1	Type 2 diabetes	1.67	1.6	1.73	1.0216e-149	2822	43370
CCL20.P78556.OID20671.v1	Type 2 diabetes	1.64	1.58	1.71	1.03111e-148	2822	43370
TNFRSF6B.O95407.OID20964.v1	Death	1.51	1.46	1.55	1.11948e-148	4445	43155
AGRN.O00468.OID20786.v1	Type 2 diabetes	1.68	1.61	1.74	1.50984e-148	2822	43370
COL6A3.P12111.OID20292.v1	Death	1.51	1.47	1.56	3.55394e-148	4445	43155
SULT2A1.Q06520.OID20508.v1	Type 2 diabetes	1.67	1.6	1.73	3.82885e-148	2822	43370
SCLY.Q96I15.OID21425.v1	Type 2 diabetes	1.68	1.62	1.75	8.58596e-148	2822	43370
NOMO1.Q15155.OID21106.v1	Type 2 diabetes	1.65	1.59	1.72	2.90069e-147	2822	43370
IL6.P05231.OID20563.v1	Death	1.5	1.46	1.55	5.36046e-147	4445	43155
CEACAM1.P13688.OID21528.v1	Liver disease	3.67	3.32	4.05	8.90457e-147	432	47104
AGXT.P21549.OID20139.v1	Type 2 diabetes	1.65	1.59	1.72	1.05564e-146	2822	43370
SIGLEC1.Q9BZZ2.OID20690.v1	Type 2 diabetes	1.65	1.59	1.72	3.44168e-145	2822	43370
ADM.P35318.OID21467.v1	Type 2 diabetes	1.72	1.65	1.8	5.11515e-145	2822	43370
TIMP1.P01033.OID20418.v1	Death	1.5	1.46	1.55	1.8635e-144	4445	43155
CCL7.P80098.OID20523.v1	Type 2 diabetes	1.64	1.58	1.71	2.16565e-144	2822	43370
SPON2.Q9BUD6.OID20221.v1	Death	1.49	1.45	1.54	4.11451e-144	4445	43155
TFF2.Q03403.OID20787.v1	COPD	1.84	1.76	1.93	6.63769e-144	1998	44948
MUC13.Q9H3R2.OID20866.v1	Type 2 diabetes	1.67	1.61	1.74	9.20158e-144	2822	43370
SPON2.Q9BUD6.OID20221.v1	Type 2 diabetes	1.66	1.6	1.73	2.09527e-143	2822	43370
CCL3.P10147.OID20610.v1	Type 2 diabetes	1.66	1.6	1.73	2.28665e-143	2822	43370
ANGPTL2.Q9UKU9.OID20726.v1	Type 2 diabetes	1.64	1.58	1.71	3.79156e-142	2822	43370
TNR.Q92752.OID20957.v1	COPD	0.55	0.53	0.58	9.85831e-142	1998	44948
TNFRSF12A.Q9NP84.OID21482.v1	Death	1.52	1.47	1.57	1.37866e-141	4445	43155
GDF15.Q99988.OID20251.v1	Ischaemic heart disease	1.7	1.63	1.77	1.58204e-140	3338	41341
EFNA4.P52798.OID20935.v1	Death	1.49	1.44	1.53	7.67303e-140	4445	43155
TIMP1.P01033.OID20418.v1	Liver disease	3.6	3.25	3.97	1.60111e-139	432	47104
BST2.Q10589.OID21029.v1	Liver disease	3.7	3.34	4.1	2.863e-139	432	47104
ALDH1A1.P00352.OID21128.v1	Type 2 diabetes	1.64	1.58	1.71	2.50554e-138	2822	43370
SPINK1.P00995.OID21097.v1	Death	1.48	1.44	1.53	5.00976e-138	4445	43155
KYNU.Q16719.OID20669.v1	Type 2 diabetes	1.64	1.58	1.71	1.3393e-137	2822	43370
TNFRSF1B.P20333.OID21145.v1	Death	1.49	1.44	1.54	1.34962e-137	4445	43155
TFF2.Q03403.OID20787.v1	Death	1.49	1.45	1.54	4.06689e-137	4445	43155
CCL16.O15467.OID20334.v1	Type 2 diabetes	1.66	1.59	1.73	4.91502e-137	2822	43370
ACY1.Q03154.OID20137.v1	Liver disease	3.51	3.18	3.87	1.38143e-136	432	47104
COL18A1.P39060.OID20332.v1	Death	1.49	1.45	1.54	2.78866e-136	4445	43155
ADGRG2.Q8IZP9.OID20189.v1	Type 2 diabetes	0.6	0.57	0.62	5.52245e-136	2822	43370
MMP7.P09237.OID20087.v1	Death	1.48	1.43	1.53	7.37978e-136	4445	43155
MME.P08473.OID21307.v1	Type 2 diabetes	1.63	1.57	1.69	1.29272e-135	2822	43370
FGFBP1.Q14512.OID21507.v1	Type 2 diabetes	0.61	0.59	0.64	1.53844e-135	2822	43370
KRT18.P05783.OID21296.v1	Liver disease	3.46	3.14	3.82	2.19769e-135	432	47104
ENPP7.Q6UWV6.OID20689.v1	Liver disease	3.43	3.11	3.78	2.75051e-135	432	47104
CKAP4.Q07065.OID20617.v1	Death	1.48	1.43	1.52	4.20381e-135	4445	43155
CHI3L1.P36222.OID20399.v1	Liver disease	3.47	3.15	3.84	7.39654e-135	432	47104
CEACAM5.P06731.OID21171.v1	COPD	1.79	1.71	1.87	3.74319e-134	1998	44948
ICAM1.P05362.OID20411.v1	Liver disease	3.39	3.08	3.74	4.21923e-134	432	47104
HGF.P14210.OID20656.v1	Liver disease	3.47	3.14	3.83	1.29011e-133	432	47104
CST3.P01034.OID20400.v1	Death	1.5	1.45	1.55	6.79472e-133	4445	43155
CSF1.P09603.OID20719.v1	Death	1.47	1.43	1.52	8.37843e-133	4445	43155
ADAMTS15.Q8TE58.OID21275.v1	Type 2 diabetes	1.61	1.55	1.68	1.1972e-132	2822	43370
PLA2G15.Q8NCC3.OID21473.v1	Liver disease	3.33	3.02	3.66	4.13058e-132	432	47104
BCAN.Q96GW7.OID20998.v1	Type 2 diabetes	0.61	0.59	0.64	4.60293e-132	2822	43370
SIT1.Q9Y3P8.OID20462.v1	Type 2 diabetes	1.59	1.53	1.65	4.85539e-132	2822	43370
GFRA1.P56159.OID21457.v1	Death	1.48	1.43	1.53	2.55819e-131	4445	43155
GFRA1.P56159.OID21457.v1	Type 2 diabetes	1.65	1.58	1.71	9.07993e-131	2822	43370
CCL15.Q16663.OID20328.v1	Type 2 diabetes	1.62	1.55	1.68	1.09993e-130	2822	43370
LILRA5.A6NI73.OID20209.v1	Type 2 diabetes	1.6	1.54	1.66	1.15679e-130	2822	43370
IGFBPL1.Q8WX77.OID20155.v1	Liver disease	3.35	3.04	3.69	4.06672e-130	432	47104
LGALS9.O00182.OID20781.v1	Death	1.49	1.45	1.54	6.66234e-130	4445	43155
LTBP2.Q14767.OID20254.v1	Death	1.55	1.5	1.61	1.12509e-129	4445	43155
LAMP3.Q9UQV4.OID20638.v1	Death	1.5	1.45	1.55	7.88843e-129	4445	43155
ROBO1.Q9Y6N7.OID20734.v1	Type 2 diabetes	1.6	1.54	1.66	9.52877e-129	2822	43370
CDH1.P12830.OID20353.v1	Type 2 diabetes	1.6	1.54	1.67	1.43724e-128	2822	43370
CXCL17.Q6UXB2.OID20622.v1	Death	1.53	1.48	1.59	1.99595e-128	4445	43155
HAVCR2.Q8TDQ0.OID21137.v1	Death	1.46	1.42	1.51	2.04829e-128	4445	43155
CD302.Q8IX05.OID21328.v1	Death	1.48	1.44	1.53	2.27096e-128	4445	43155
HNMT.P50135.OID20975.v1	Type 2 diabetes	1.62	1.56	1.68	3.14227e-128	2822	43370
HAO1.Q9UJM8.OID21395.v1	Liver disease	3.31	3.01	3.65	3.80939e-128	432	47104
IGSF3.O75054.OID21312.v1	Liver disease	3.33	3.02	3.67	3.82475e-128	432	47104
MME.P08473.OID21307.v1	Liver disease	3.33	3.02	3.67	4.17049e-128	432	47104
CDH2.P19022.OID20170.v1	Liver disease	3.41	3.08	3.76	6.64121e-128	432	47104
PGF.P49763.OID20673.v1	Death	1.53	1.47	1.58	1.34943e-127	4445	43155
TREM2.Q9NZC2.OID20731.v1	COPD	1.79	1.7	1.87	1.46802e-127	1998	44948
DCXR.Q7Z4W1.OID21480.v1	Type 2 diabetes	1.63	1.56	1.69	3.17319e-127	2822	43370
SCARA5.Q6ZMJ2.OID21058.v1	Type 2 diabetes	1.64	1.58	1.71	3.53237e-127	2822	43370
NEFL.P07196.OID20871.v1	Death	1.54	1.48	1.59	1.2803e-126	4445	43155
GRPEL1.Q9HAV7.OID21309.v1	Liver disease	3.25	2.95	3.58	1.01921e-125	432	47104
CTSD.P07339.OID20358.v1	Liver disease	3.29	2.98	3.63	1.22474e-125	432	47104
PLAUR.Q03405.OID20764.v1	Type 2 diabetes	1.6	1.54	1.67	1.38218e-125	2822	43370
SORD.Q00796.OID21453.v1	Type 2 diabetes	1.6	1.54	1.67	1.60305e-125	2822	43370
CD74.P04233.OID21040.v1	Death	1.47	1.43	1.52	3.3002e-125	4445	43155
TPP1.O14773.OID20750.v1	Type 2 diabetes	1.58	1.52	1.64	4.64662e-125	2822	43370
SCARB2.Q14108.OID20943.v1	Death	1.48	1.44	1.53	5.81898e-125	4445	43155
TNFRSF10A.O00220.OID20967.v1	Liver disease	3.24	2.94	3.57	9.22545e-125	432	47104
MET.P08581.OID20269.v1	Type 2 diabetes	0.63	0.61	0.66	3.1026e-124	2822	43370
FSTL3.O95633.OID20782.v1	Type 2 diabetes	1.64	1.57	1.71	1.16377e-123	2822	43370
BST2.Q10589.OID21029.v1	Type 2 diabetes	1.59	1.53	1.65	1.35802e-123	2822	43370
TNFSF13B.Q9Y275.OID20272.v1	Death	1.44	1.4	1.49	1.37434e-123	4445	43155
AGXT.P21549.OID20139.v1	Liver disease	3.21	2.91	3.53	3.95674e-123	432	47104
FGFR2.P21802.OID21478.v1	Liver disease	3.31	3	3.66	2.20555e-122	432	47104
TIMP1.P01033.OID20418.v1	Type 2 diabetes	1.6	1.54	1.67	7.50099e-122	2822	43370
FSTL3.O95633.OID20782.v1	Liver disease	3.28	2.97	3.63	4.49593e-121	432	47104
EFNA1.P20827.OID21125.v1	Death	1.43	1.39	1.48	7.44649e-121	4445	43155
SPON2.Q9BUD6.OID20221.v1	Liver disease	3.29	2.98	3.64	2.91044e-120	432	47104
CTSZ.Q9UBR2.OID20365.v1	Type 2 diabetes	1.58	1.52	1.64	6.42571e-120	2822	43370
LAIR1.Q6GTX8.OID20737.v1	Death	1.46	1.41	1.5	1.22171e-119	4445	43155
CA5A.P35218.OID20075.v1	Type 2 diabetes	1.58	1.52	1.65	4.02713e-119	2822	43370
TGFA.P01135.OID20600.v1	Death	1.44	1.39	1.48	4.503e-119	4445	43155
PLIN1.O60240.OID20835.v1	Type 2 diabetes	1.56	1.5	1.62	4.5751e-119	2822	43370
TNFRSF1B.P20333.OID21145.v1	Type 2 diabetes	1.59	1.53	1.66	8.3135e-119	2822	43370
HAVCR2.Q8TDQ0.OID21137.v1	Type 2 diabetes	1.59	1.53	1.65	1.48029e-118	2822	43370
CEACAM5.P06731.OID21171.v1	Death	1.44	1.4	1.48	1.81264e-118	4445	43155
CES2.O00748.OID21366.v1	Type 2 diabetes	1.56	1.51	1.62	1.95106e-118	2822	43370
COLEC12.Q5KU26.OID20738.v1	Type 2 diabetes	1.62	1.56	1.69	3.37745e-118	2822	43370
SPINT1.O43278.OID21109.v1	Liver disease	3.22	2.91	3.55	7.66309e-118	432	47104
IL2RA.P01589.OID20267.v1	Death	1.43	1.39	1.48	8.8876e-118	4445	43155
ACVRL1.P37023.OID20999.v1	COPD	1.75	1.67	1.84	1.17361e-117	1998	44948
MFGE8.Q08431.OID21134.v1	Type 2 diabetes	1.57	1.51	1.63	1.46791e-117	2822	43370
CSF1.P09603.OID20719.v1	Type 2 diabetes	1.58	1.52	1.64	1.48227e-117	2822	43370
IGFBP7.Q16270.OID20236.v1	Death	1.46	1.41	1.51	1.92472e-117	4445	43155
TNFRSF10B.O14763.OID20981.v1	Ischaemic heart disease	1.57	1.51	1.63	3.19829e-117	3338	41341
ENPP7.Q6UWV6.OID20689.v1	Type 2 diabetes	1.57	1.51	1.63	3.33545e-117	2822	43370
IGF2R.P11717.OID21146.v1	Type 2 diabetes	1.56	1.51	1.63	3.52289e-117	2822	43370
IL6.P05231.OID21276.v1	COPD	1.71	1.64	1.79	9.80046e-117	1998	44948
CD74.P04233.OID21040.v1	Type 2 diabetes	1.59	1.53	1.66	1.02726e-116	2822	43370
AREG.P15514.OID21357.v1	Type 2 diabetes	1.59	1.53	1.66	1.3662e-116	2822	43370
ITGA5.P08648.OID21139.v1	Liver disease	3.13	2.84	3.46	1.74744e-116	432	47104
IL6.P05231.OID20911.v1	COPD	1.71	1.63	1.79	2.70998e-116	1998	44948
IGFBPL1.Q8WX77.OID20155.v1	Type 2 diabetes	1.6	1.54	1.67	2.84825e-116	2822	43370
ACAA1.P09110.OID21269.v1	Type 2 diabetes	1.56	1.5	1.62	6.22018e-116	2822	43370
RELT.Q969Z4.OID21142.v1	Death	1.47	1.42	1.51	6.55777e-116	4445	43155
TNFRSF10B.O14763.OID20981.v1	Liver disease	3.13	2.84	3.45	6.5583e-116	432	47104
LGALS4.P56470.OID20748.v1	Death	1.43	1.39	1.48	6.7154e-116	4445	43155
MSR1.P21757.OID21063.v1	Liver disease	3.1	2.81	3.41	2.41666e-115	432	47104
NTproBNP.NTproBNP.OID20125.v1	Death	1.44	1.4	1.49	3.01669e-115	4445	43155
SCLY.Q96I15.OID21425.v1	Liver disease	3.16	2.86	3.49	8.54705e-115	432	47104
NCAN.O14594.OID21055.v1	Type 2 diabetes	0.63	0.6	0.65	5.21152e-114	2822	43370
SCARB2.Q14108.OID20943.v1	Type 2 diabetes	1.61	1.55	1.68	5.57279e-114	2822	43370
NECTIN2.Q92692.OID20222.v1	Death	1.42	1.38	1.46	1.2317e-113	4445	43155
EPHA2.P29317.OID21342.v1	Death	1.45	1.4	1.49	1.91941e-113	4445	43155
NRCAM.Q92823.OID20229.v1	Type 2 diabetes	1.55	1.49	1.61	5.61203e-113	2822	43370
COLEC12.Q5KU26.OID20738.v1	Death	1.45	1.4	1.5	8.56659e-113	4445	43155
NTRK3.Q16288.OID21057.v1	Type 2 diabetes	0.64	0.62	0.67	9.87488e-113	2822	43370
LAIR1.Q6GTX8.OID20737.v1	Type 2 diabetes	1.58	1.52	1.64	2.65296e-112	2822	43370
TNFRSF11B.O00300.OID20735.v1	Liver disease	3.02	2.74	3.32	3.22731e-112	432	47104
IL6.P05231.OID20101.v1	COPD	1.69	1.62	1.77	4.96035e-112	1998	44948
IL10RB.Q08334.OID20696.v1	Type 2 diabetes	1.56	1.5	1.63	9.8646e-112	2822	43370
TNFRSF12A.Q9NP84.OID21482.v1	Type 2 diabetes	1.59	1.53	1.66	1.18204e-111	2822	43370
ICAM1.P05362.OID20411.v1	Death	1.42	1.38	1.47	1.4738e-111	4445	43155
ANGPTL4.Q9BY76.OID20703.v1	Death	1.42	1.38	1.46	5.19303e-111	4445	43155
SELE.P16581.OID20290.v1	Liver disease	3.02	2.74	3.33	1.0038e-110	432	47104
TGFA.P01135.OID20600.v1	Type 2 diabetes	1.54	1.48	1.6	2.85368e-110	2822	43370
HGF.P14210.OID20656.v1	COPD	1.7	1.62	1.78	5.93246e-110	1998	44948
ICAM1.P05362.OID20411.v1	COPD	1.69	1.61	1.77	1.12927e-109	1998	44948
SPINT1.O43278.OID21109.v1	Death	1.4	1.36	1.45	1.18078e-109	4445	43155
KRT19.P08727.OID20596.v1	Death	1.42	1.38	1.47	1.39644e-109	4445	43155
CST3.P01034.OID20400.v1	Type 2 diabetes	1.59	1.53	1.66	2.12343e-109	2822	43370
PVR.P15151.OID21011.v1	Liver disease	2.95	2.68	3.25	2.53768e-108	432	47104
TNFSF13B.Q9Y275.OID20272.v1	COPD	1.67	1.6	1.75	3.15445e-108	1998	44948
IL6.P05231.OID20563.v1	COPD	1.67	1.6	1.75	6.33266e-108	1998	44948
SNCG.O76070.OID20971.v1	Type 2 diabetes	1.57	1.51	1.64	7.29776e-108	2822	43370
CDCP1.Q9H5V8.OID20940.v1	Liver disease	2.96	2.69	3.26	1.39325e-107	432	47104
ACAN.P16112.OID20159.v1	Type 2 diabetes	0.64	0.61	0.66	1.45115e-107	2822	43370
ADGRG1.Q9Y653.OID21294.v1	Liver disease	3.19	2.88	3.54	1.4869e-107	432	47104
IGFBP7.Q16270.OID20236.v1	Type 2 diabetes	1.57	1.51	1.64	2.16297e-107	2822	43370
ACAA1.P09110.OID21269.v1	Liver disease	2.98	2.7	3.28	3.72941e-107	432	47104
CDCP1.Q9H5V8.OID20940.v1	Death	1.46	1.41	1.51	5.11764e-107	4445	43155
IGFBP4.P22692.OID21158.v1	COPD	1.73	1.65	1.82	5.21423e-107	1998	44948
CD300E.Q496F6.OID21418.v1	Death	1.41	1.37	1.46	5.76317e-107	4445	43155
ADM.P35318.OID21467.v1	COPD	1.73	1.65	1.82	7.73195e-107	1998	44948
CD83.Q01151.OID20565.v1	COPD	1.67	1.59	1.75	1.5185e-106	1998	44948
FGF23.Q9GZV9.OID21411.v1	Type 2 diabetes	1.55	1.49	1.61	1.53676e-106	2822	43370
ADA2.Q9NZK5.OID20394.v1	Liver disease	2.94	2.67	3.24	5.18578e-106	432	47104
TFF3.Q07654.OID20371.v1	COPD	1.72	1.64	1.8	6.96818e-106	1998	44948
AGRN.O00468.OID20786.v1	Death	1.41	1.37	1.45	7.08621e-106	4445	43155
THBS2.P35442.OID21104.v1	Death	1.39	1.35	1.43	7.44295e-106	4445	43155
HAVCR1.Q96D42.OID21422.v1	Liver disease	3.02	2.74	3.34	1.59932e-105	432	47104
ASGR1.P07306.OID20990.v1	Death	1.41	1.36	1.45	1.86629e-105	4445	43155
SULT2A1.Q06520.OID20508.v1	Liver disease	2.99	2.71	3.3	1.9655e-105	432	47104
CD4.P01730.OID20584.v1	Type 2 diabetes	1.53	1.47	1.59	2.93589e-105	2822	43370
TNFRSF4.P43489.OID20653.v1	Death	1.41	1.37	1.45	3.59861e-105	4445	43155
CDCP1.Q9H5V8.OID20940.v1	COPD	1.73	1.65	1.82	3.88487e-105	1998	44948
CRIP2.P52943.OID20901.v1	Type 2 diabetes	1.55	1.49	1.61	8.45526e-105	2822	43370
RBP5.P82980.OID21369.v1	Liver disease	2.99	2.71	3.3	9.59348e-105	432	47104
PLTP.P55058.OID20238.v1	Type 2 diabetes	0.65	0.63	0.68	1.16836e-104	2822	43370
PCSK9.Q8NBP7.OID20235.v1	Type 2 diabetes	1.52	1.46	1.58	2.33849e-104	2822	43370
CD163.Q86VB7.OID20360.v1	Liver disease	2.91	2.64	3.2	2.89714e-104	432	47104
CHI3L1.P36222.OID20399.v1	Death	1.42	1.38	1.47	4.90501e-104	4445	43155
CD83.Q01151.OID20565.v1	Death	1.4	1.36	1.44	1.25491e-103	4445	43155
REN.P00797.OID20201.v1	Death	1.4	1.36	1.45	1.78971e-103	4445	43155
EGLN1.Q9GZT9.OID20572.v1	Type 2 diabetes	1.51	1.46	1.57	1.93807e-103	2822	43370
TNFRSF11A.Q9Y6Q6.OID20646.v1	Death	1.4	1.36	1.45	2.42534e-103	4445	43155
DPY30.Q9C005.OID21410.v1	Type 2 diabetes	1.52	1.46	1.57	2.73194e-103	2822	43370
FABP4.P15090.OID20245.v1	Death	1.42	1.37	1.46	8.21537e-103	4445	43155
TNFRSF6B.O95407.OID20964.v1	Type 2 diabetes	1.53	1.47	1.59	1.22174e-102	2822	43370
LTBP2.Q14767.OID20254.v1	Liver disease	3.18	2.86	3.53	1.43548e-102	432	47104
EFEMP1.Q12805.OID20414.v1	Death	1.43	1.39	1.48	2.07566e-102	4445	43155
ULBP2.Q9BZM5.OID20919.v1	Death	1.4	1.35	1.44	2.1847e-102	4445	43155
IFNGR2.P38484.OID20941.v1	Type 2 diabetes	1.51	1.45	1.57	2.89124e-102	2822	43370
TNFRSF11B.O00300.OID20735.v1	Type 2 diabetes	1.56	1.5	1.63	3.14218e-102	2822	43370
IDUA.P35475.OID21468.v1	Type 2 diabetes	1.5	1.45	1.56	7.28279e-102	2822	43370
COL4A1.P02462.OID20208.v1	Liver disease	2.93	2.66	3.23	7.76673e-102	432	47104
IL4R.P24394.OID20576.v1	Liver disease	3.03	2.74	3.36	8.641e-102	432	47104
LAMP2.P13473.OID21035.v1	Type 2 diabetes	1.51	1.45	1.56	1.09112e-101	2822	43370
ARSA.P15289.OID21138.v1	Type 2 diabetes	1.51	1.46	1.57	1.50404e-101	2822	43370
CD5.P06127.OID21449.v1	Type 2 diabetes	1.5	1.45	1.56	2.62579e-101	2822	43370
FBP1.P09467.OID20227.v1	Type 2 diabetes	1.51	1.46	1.57	2.77098e-101	2822	43370
NPDC1.Q9NQX5.OID20205.v1	Death	1.41	1.36	1.45	5.44709e-101	4445	43155
IL19.Q9UHD0.OID20158.v1	Death	1.39	1.35	1.44	9.63147e-101	4445	43155
CCL21.O00585.OID20686.v1	Type 2 diabetes	1.51	1.45	1.57	1.19633e-100	2822	43370
AGR3.Q8TD06.OID21243.v1	Type 2 diabetes	1.5	1.45	1.56	2.35564e-100	2822	43370
FAS.P25445.OID20316.v1	Type 2 diabetes	1.54	1.48	1.61	3.16528e-100	2822	43370
GHRL.Q9UBU3.OID20175.v1	Type 2 diabetes	0.66	0.64	0.69	3.80185e-100	2822	43370
MATN3.O15232.OID20979.v1	Type 2 diabetes	0.67	0.64	0.69	4.01298e-100	2822	43370
CA5A.P35218.OID20075.v1	Liver disease	2.9	2.63	3.2	5.84685e-100	432	47104
CHRDL1.Q9BU40.OID20771.v1	Death	1.44	1.39	1.49	6.03547e-100	4445	43155
PLAUR.Q03405.OID20764.v1	Liver disease	2.8	2.55	3.08	7.32023e-100	432	47104
DPP10.Q8N608.OID20527.v1	Liver disease	2.73	2.48	2.99	1.41809e-99	432	47104
IGFBPL1.Q8WX77.OID20155.v1	Death	1.42	1.37	1.46	1.52662e-99	4445	43155
IGFBP4.P22692.OID21158.v1	Type 2 diabetes	1.57	1.5	1.63	1.82812e-99	2822	43370
MAD1L1.Q9Y6D9.OID20904.v1	Type 2 diabetes	1.51	1.46	1.57	2.06617e-99	2822	43370
REG4.Q9BYZ8.OID20784.v1	Death	1.4	1.35	1.44	2.22143e-99	4445	43155
EPS8L2.Q9H6S3.OID21397.v1	Type 2 diabetes	1.52	1.46	1.58	2.46964e-99	2822	43370
LDLR.P01130.OID20240.v1	Type 2 diabetes	1.5	1.45	1.56	2.75538e-99	2822	43370
ALCAM.Q13740.OID20273.v1	Liver disease	2.83	2.57	3.11	4.53443e-99	432	47104
CD300E.Q496F6.OID21418.v1	Type 2 diabetes	1.52	1.46	1.58	7.33319e-99	2822	43370
SIGLEC1.Q9BZZ2.OID20690.v1	Liver disease	2.82	2.56	3.11	1.07812e-98	432	47104
OSM.P13725.OID20574.v1	Type 2 diabetes	1.5	1.45	1.56	1.91882e-98	2822	43370
ROBO1.Q9Y6N7.OID20734.v1	Liver disease	2.8	2.54	3.08	2.05159e-98	432	47104
SIGLEC10.Q96LC7.OID20537.v1	Type 2 diabetes	1.5	1.45	1.56	2.17609e-98	2822	43370
REG3A.Q06141.OID20258.v1	Death	1.39	1.35	1.44	2.42227e-98	4445	43155
TFF1.P04155.OID21154.v1	Death	1.4	1.36	1.45	2.76949e-98	4445	43155
IL2RA.P01589.OID20267.v1	COPD	1.63	1.55	1.7	7.22481e-98	1998	44948
MSR1.P21757.OID21063.v1	Death	1.41	1.37	1.46	7.72967e-98	4445	43155
LTBP3.Q9NS15.OID21191.v1	Type 2 diabetes	1.51	1.46	1.57	1.11188e-97	2822	43370
KLK4.Q9Y5K2.OID21391.v1	Death	1.41	1.37	1.46	1.4443e-97	4445	43155
TGFA.P01135.OID20600.v1	COPD	1.63	1.56	1.71	1.7716e-97	1998	44948
RNASET2.O00584.OID20321.v1	Death	1.39	1.35	1.43	1.87751e-97	4445	43155
EZR.P15311.OID21017.v1	Type 2 diabetes	1.49	1.44	1.55	2.33123e-97	2822	43370
DLL1.O00548.OID21525.v1	Death	1.39	1.35	1.43	3.62885e-97	4445	43155
PGF.P49763.OID20673.v1	Type 2 diabetes	1.58	1.51	1.65	5.28439e-97	2822	43370
SEMA7A.O75326.OID20283.v1	Type 2 diabetes	1.5	1.45	1.56	7.60942e-97	2822	43370
CD27.P26842.OID21527.v1	Death	1.38	1.34	1.43	7.85163e-97	4445	43155
LAYN.Q6UX15.OID20970.v1	Death	1.4	1.36	1.45	8.1292e-97	4445	43155
ADM.P35318.OID21467.v1	Ischaemic heart disease	1.51	1.45	1.56	1.8144e-96	3338	41341
CD74.P04233.OID21040.v1	Liver disease	2.87	2.6	3.17	2.15067e-96	432	47104
MZB1.Q8WU39.OID20732.v1	COPD	1.61	1.54	1.68	2.98408e-96	1998	44948
TNFRSF9.Q07011.OID20985.v1	Death	1.39	1.35	1.44	3.65276e-96	4445	43155
IL1R2.P27930.OID20757.v1	Type 2 diabetes	1.5	1.44	1.56	3.90768e-96	2822	43370
WFIKKN2.Q8TEU8.OID20785.v1	Type 2 diabetes	0.67	0.64	0.69	4.09659e-96	2822	43370
IL6ST.P40189.OID20147.v1	Liver disease	2.78	2.53	3.07	6.04961e-96	432	47104
SIGLEC7.Q9Y286.OID20190.v1	Liver disease	2.77	2.52	3.05	9.53173e-96	432	47104
UMOD.P07911.OID20237.v1	Type 2 diabetes	0.66	0.64	0.69	1.19521e-95	2822	43370
CLEC4D.Q8WXI8.OID20609.v1	Death	1.38	1.34	1.42	1.45551e-95	4445	43155
CHI3L1.P36222.OID20399.v1	Type 2 diabetes	1.52	1.46	1.58	1.68377e-95	2822	43370
CSTB.P04080.OID20294.v1	Death	1.38	1.34	1.42	1.88023e-95	4445	43155
FABP1.P07148.OID20778.v1	Death	1.39	1.35	1.43	1.8968e-95	4445	43155
MZB1.Q8WU39.OID20732.v1	Death	1.37	1.33	1.41	3.12213e-95	4445	43155
SEMA7A.O75326.OID20283.v1	Liver disease	2.82	2.56	3.11	3.66509e-95	432	47104
CD22.P20273.OID20637.v1	Type 2 diabetes	1.49	1.43	1.54	6.75326e-95	2822	43370
CXCL17.Q6UXB2.OID20622.v1	Lung cancer	3.13	2.81	3.49	8.54161e-95	403	47158
TNFRSF11B.O00300.OID20735.v1	Death	1.42	1.37	1.46	1.07082e-94	4445	43155
CCL3.P10147.OID20610.v1	Death	1.4	1.36	1.45	1.31255e-94	4445	43155
MMP7.P09237.OID20087.v1	Type 2 diabetes	1.51	1.45	1.57	1.31877e-94	2822	43370
BCAN.Q96GW7.OID20998.v1	COPD	0.62	0.59	0.64	1.38358e-94	1998	44948
TREM2.Q9NZC2.OID20731.v1	Death	1.4	1.36	1.45	1.53964e-94	4445	43155
LBP.P18428.OID20355.v1	Type 2 diabetes	1.48	1.43	1.54	2.3795e-94	2822	43370
GALNT10.Q86SR1.OID21371.v1	Liver disease	2.78	2.52	3.07	2.88593e-94	432	47104
IL18BP.O95998.OID20348.v1	Death	1.39	1.35	1.44	3.43516e-94	4445	43155
CDH15.P55291.OID21005.v1	Type 2 diabetes	1.59	1.52	1.66	3.50459e-94	2822	43370
IL17RB.Q9NRM6.OID20585.v1	Type 2 diabetes	0.67	0.64	0.7	4.34398e-94	2822	43370
THY1.P04216.OID21050.v1	Type 2 diabetes	1.5	1.44	1.56	5.48774e-94	2822	43370
LTBR.P36941.OID20768.v1	Death	1.38	1.34	1.42	5.96848e-94	4445	43155
ACP5.P13686.OID20314.v1	Type 2 diabetes	1.5	1.45	1.56	5.9795e-94	2822	43370
ENPP2.Q13822.OID20288.v1	Liver disease	3	2.7	3.33	1.12087e-93	432	47104
CXADR.P78310.OID20561.v1	Liver disease	2.8	2.54	3.09	1.46553e-93	432	47104
VAMP5.O95183.OID20071.v1	Liver disease	2.77	2.51	3.06	2.37373e-93	432	47104
SFTPA2.Q8IWL1.OID21218.v1	COPD	1.61	1.54	1.69	3.87238e-93	1998	44948
THBS4.P35443.OID20368.v1	Type 2 diabetes	1.49	1.43	1.55	5.09824e-93	2822	43370
TNFRSF10A.O00220.OID20967.v1	COPD	1.62	1.55	1.7	5.73491e-93	1998	44948
FGF23.Q9GZV9.OID21411.v1	Death	1.39	1.34	1.43	8.48071e-93	4445	43155
GGT5.P36269.OID20909.v1	Liver disease	2.72	2.47	2.99	1.3678e-92	432	47104
IL32.P24001.OID20605.v1	Liver disease	2.65	2.41	2.91	1.50338e-92	432	47104
IL10RB.Q08334.OID20696.v1	Death	1.38	1.33	1.42	5.27108e-92	4445	43155
TNFRSF14.Q92956.OID20783.v1	Death	1.38	1.33	1.42	6.96111e-92	4445	43155
PBLD.P30039.OID20839.v1	Type 2 diabetes	1.48	1.43	1.54	7.16335e-92	2822	43370
CCN4.O95388.OID21444.v1	Type 2 diabetes	1.48	1.43	1.54	7.71445e-92	2822	43370
SIGLEC1.Q9BZZ2.OID20690.v1	Death	1.38	1.34	1.42	7.7382e-92	4445	43155
ADA2.Q9NZK5.OID20394.v1	Death	1.37	1.33	1.41	9.00727e-92	4445	43155
CALCA.P01258.OID20983.v1	Type 2 diabetes	1.59	1.52	1.67	6.07292e-91	2822	43370
ACTA2.P62736.OID20079.v1	Death	1.43	1.38	1.48	6.34061e-91	4445	43155
PLAUR.Q03405.OID20764.v1	Ischaemic heart disease	1.45	1.4	1.5	7.47023e-91	3338	41341
GALNT10.Q86SR1.OID21371.v1	Type 2 diabetes	1.49	1.43	1.55	9.1947e-91	2822	43370
PLXNB2.O15031.OID20317.v1	Liver disease	2.68	2.44	2.95	1.21968e-90	432	47104
ERBB2.P04626.OID21520.v1	Liver disease	2.85	2.58	3.16	2.21752e-90	432	47104
VWA1.Q6PCB0.OID21421.v1	Type 2 diabetes	1.48	1.42	1.53	4.9831e-90	2822	43370
SELPLG.Q14242.OID20560.v1	Type 2 diabetes	1.47	1.42	1.53	1.197e-89	2822	43370
DSC2.Q02487.OID21079.v1	Death	1.37	1.33	1.42	4.22184e-89	4445	43155
AREG.P15514.OID21357.v1	COPD	1.62	1.55	1.7	4.75229e-89	1998	44948
SLAMF8.Q9P0V8.OID21214.v1	Liver disease	2.74	2.48	3.02	6.24618e-89	432	47104
LGALS9.O00182.OID20781.v1	Ischaemic heart disease	1.46	1.41	1.52	8.55497e-89	3338	41341
SMOC1.Q9H4F8.OID21461.v1	Type 2 diabetes	1.5	1.45	1.57	8.64047e-89	2822	43370
NBL1.P41271.OID21486.v1	Death	1.37	1.33	1.41	9.28634e-89	4445	43155
PILRA.Q9UKJ1.OID21129.v1	Death	1.36	1.32	1.41	1.00905e-88	4445	43155
PRCP.P42785.OID20337.v1	Liver disease	2.71	2.45	2.99	2.61726e-88	432	47104
CALB2.P22676.OID20801.v1	Type 2 diabetes	1.48	1.43	1.54	2.63705e-88	2822	43370
REG1A.P05451.OID20415.v1	Death	1.37	1.33	1.41	3.40517e-88	4445	43155
SIGLEC10.Q96LC7.OID20537.v1	Liver disease	2.67	2.43	2.94	3.95594e-88	432	47104
CLSTN2.Q9H4D0.OID20664.v1	Liver disease	2.64	2.4	2.91	5.02674e-88	432	47104
LILRB1.Q8NHL6.OID20323.v1	Type 2 diabetes	1.47	1.42	1.53	6.34312e-88	2822	43370
ST6GAL1.P15907.OID20302.v1	Type 2 diabetes	1.47	1.41	1.52	6.37343e-88	2822	43370
LRRN1.Q6UXK5.OID20438.v1	Death	0.74	0.72	0.76	7.21136e-88	4445	43155
OGN.P20774.OID21123.v1	Death	1.38	1.33	1.42	8.98457e-88	4445	43155
GCG.P01275.OID21263.v1	Type 2 diabetes	1.47	1.42	1.53	1.13269e-87	2822	43370
VCAM1.P19320.OID20396.v1	Liver disease	2.72	2.46	3	2.1178e-87	432	47104
PTS.Q03393.OID20847.v1	Liver disease	2.68	2.43	2.95	3.74757e-87	432	47104
OSCAR.Q8IYS5.OID20776.v1	Death	1.35	1.31	1.39	4.07029e-87	4445	43155
LILRB4.Q8NHJ6.OID20429.v1	Death	1.37	1.33	1.41	6.25766e-87	4445	43155
CLEC5A.Q9NY25.OID20165.v1	Death	1.36	1.32	1.4	1.09286e-86	4445	43155
CSF1.P09603.OID20719.v1	Liver disease	2.69	2.43	2.96	1.11193e-86	432	47104
IGFBP4.P22692.OID21158.v1	Ischaemic heart disease	1.47	1.42	1.53	1.13157e-86	3338	41341
SPON1.Q9HCB6.OID20759.v1	Liver disease	2.68	2.43	2.96	1.18864e-86	432	47104
IL18BP.O95998.OID20348.v1	Liver disease	2.73	2.47	3.02	1.22808e-86	432	47104
CCL15.Q16663.OID20328.v1	Death	1.37	1.33	1.41	2.03161e-86	4445	43155
TNF.P01375.OID20848.v1	Type 2 diabetes	1.47	1.41	1.53	2.29769e-86	2822	43370
HSPG2.P98160.OID20383.v1	Death	1.37	1.33	1.41	2.88818e-86	4445	43155
MZB1.Q8WU39.OID20732.v1	Type 2 diabetes	1.46	1.4	1.51	3.39943e-86	2822	43370
TREM2.Q9NZC2.OID20731.v1	Type 2 diabetes	1.49	1.43	1.55	5.38618e-86	2822	43370
GAS6.Q14393.OID20318.v1	Liver disease	2.68	2.43	2.95	5.73338e-86	432	47104
BPIFB1.Q8TDL5.OID20308.v1	COPD	1.58	1.51	1.65	9.32875e-86	1998	44948
NPY.P01303.OID21388.v1	Type 2 diabetes	1.47	1.42	1.53	1.23022e-85	2822	43370
IL18.Q14116.OID20694.v1	Type 2 diabetes	1.47	1.41	1.53	1.7853e-85	2822	43370
CXCL13.O43927.OID21024.v1	Death	1.36	1.32	1.4	2.05066e-85	4445	43155
CRIM1.Q9NZV1.OID20701.v1	Liver disease	2.7	2.44	2.98	3.61631e-85	432	47104
IL13RA1.P78552.OID21504.v1	Type 2 diabetes	1.44	1.39	1.5	4.00771e-85	2822	43370
CCL22.O00626.OID20765.v1	Type 2 diabetes	1.45	1.4	1.51	1.61215e-84	2822	43370
LGALS1.P09382.OID20154.v1	Type 2 diabetes	1.47	1.41	1.53	1.8019e-84	2822	43370
MMP12.P39900.OID21439.v1	Ischaemic heart disease	1.45	1.4	1.51	3.66239e-84	3338	41341
MAD1L1.Q9Y6D9.OID20904.v1	Death	1.36	1.32	1.41	5.06406e-84	4445	43155
IL1RN.P18510.OID20700.v1	Death	1.36	1.32	1.4	6.00679e-84	4445	43155
GRPEL1.Q9HAV7.OID21309.v1	Type 2 diabetes	1.46	1.4	1.52	7.26083e-84	2822	43370
SEMA3F.Q13275.OID20186.v1	Type 2 diabetes	1.47	1.41	1.53	8.79557e-84	2822	43370
TGFBI.Q15582.OID20417.v1	Liver disease	2.62	2.37	2.88	1.43667e-83	432	47104
LGALS4.P56470.OID20748.v1	Liver disease	2.62	2.37	2.89	1.54981e-83	432	47104
TNFRSF6B.O95407.OID20964.v1	COPD	1.57	1.5	1.65	3.07638e-83	1998	44948
IL18R1.Q13478.OID20652.v1	Liver disease	2.64	2.39	2.91	3.55707e-83	432	47104
PAG1.Q9NWQ8.OID20108.v1	Type 2 diabetes	1.44	1.39	1.5	6.81604e-83	2822	43370
TNFRSF6B.O95407.OID20964.v1	Liver disease	2.61	2.37	2.88	1.11231e-82	432	47104
CCL7.P80098.OID20523.v1	Death	1.36	1.32	1.4	1.1503e-82	4445	43155
TGFBR2.P37173.OID21493.v1	Death	1.36	1.32	1.4	1.31859e-82	4445	43155
PIK3IP1.Q96FE7.OID21094.v1	Death	1.37	1.33	1.41	1.53042e-82	4445	43155
TPP1.O14773.OID20750.v1	Liver disease	2.6	2.36	2.87	2.6914e-82	432	47104
CCL20.P78556.OID20671.v1	Death	1.34	1.3	1.38	3.6539e-82	4445	43155
PLA2G15.Q8NCC3.OID21473.v1	Death	1.34	1.3	1.38	4.38247e-82	4445	43155
TNF.P01375.OID20473.v1	Type 2 diabetes	1.46	1.4	1.52	4.45513e-82	2822	43370
DDR1.Q08345.OID21009.v1	Liver disease	2.66	2.41	2.94	4.52105e-82	432	47104
PILRA.Q9UKJ1.OID21129.v1	Type 2 diabetes	1.46	1.41	1.52	4.89828e-82	2822	43370
HAVCR1.Q96D42.OID21422.v1	Ischaemic heart disease	1.46	1.4	1.51	6.26382e-82	3338	41341
ICAM5.Q9UMF0.OID20145.v1	COPD	1.55	1.48	1.62	1.11947e-81	1998	44948
TREM2.Q9NZC2.OID20731.v1	Liver disease	2.55	2.31	2.8	1.13129e-81	432	47104
THOP1.P52888.OID20194.v1	Type 2 diabetes	1.46	1.4	1.52	1.85236e-81	2822	43370
NT5E.P21589.OID21498.v1	Liver disease	2.6	2.36	2.87	2.09292e-81	432	47104
HAVCR2.Q8TDQ0.OID21137.v1	Liver disease	2.57	2.34	2.83	2.64133e-81	432	47104
TFF1.P04155.OID21154.v1	COPD	1.57	1.5	1.65	3.3912e-81	1998	44948
CD300LF.Q8TDQ1.OID21469.v1	Death	1.34	1.3	1.38	3.88416e-81	4445	43155
EGFR.P00533.OID20319.v1	Death	0.74	0.72	0.76	3.88428e-81	4445	43155
DPT.Q07507.OID20278.v1	Type 2 diabetes	1.49	1.43	1.55	4.94684e-81	2822	43370
OSM.P13725.OID20574.v1	COPD	1.56	1.49	1.63	8.77557e-81	1998	44948
ANGPT2.O15123.OID21463.v1	COPD	1.56	1.49	1.64	1.29993e-80	1998	44948
TNF.P01375.OID20074.v1	Type 2 diabetes	1.45	1.4	1.51	1.73157e-80	2822	43370
FABP1.P07148.OID20778.v1	Liver disease	2.59	2.34	2.85	1.74541e-80	432	47104
TNFSF13.O75888.OID20733.v1	Death	1.36	1.32	1.4	1.84197e-80	4445	43155
LGALS9.O00182.OID20781.v1	Liver disease	2.62	2.38	2.9	2.62263e-80	432	47104
EFEMP1.Q12805.OID20414.v1	Liver disease	2.63	2.38	2.91	2.92995e-80	432	47104
FGF21.Q9NSA1.OID21402.v1	Liver disease	2.54	2.31	2.8	6.39534e-80	432	47104
TLR3.O15455.OID20612.v1	Type 2 diabetes	1.44	1.39	1.5	9.21685e-80	2822	43370
HPGDS.O60760.OID21266.v1	Death	0.75	0.73	0.77	1.04864e-79	4445	43155
PLA2G1B.P04054.OID20252.v1	Type 2 diabetes	0.69	0.67	0.72	1.27207e-79	2822	43370
AMBP.P02760.OID21413.v1	Type 2 diabetes	1.47	1.42	1.53	1.59782e-79	2822	43370
FETUB.Q9UGM5.OID20404.v1	Type 2 diabetes	1.46	1.4	1.52	1.63553e-79	2822	43370
REN.P00797.OID20201.v1	COPD	1.56	1.49	1.63	2.39503e-79	1998	44948
GPR37.O15354.OID20095.v1	Type 2 diabetes	1.45	1.4	1.51	2.85172e-79	2822	43370
CRIM1.Q9NZV1.OID20701.v1	Death	1.35	1.31	1.39	3.32546e-79	4445	43155
APBB1IP.Q7Z5R6.OID21359.v1	Type 2 diabetes	1.43	1.38	1.49	4.60975e-79	2822	43370
GPR37.O15354.OID20095.v1	Death	1.34	1.3	1.38	5.73347e-79	4445	43155
RNASET2.O00584.OID20321.v1	Type 2 diabetes	1.45	1.39	1.51	5.82083e-79	2822	43370
TNF.P01375.OID20473.v1	Death	1.35	1.31	1.39	8.12537e-79	4445	43155
NTRK3.Q16288.OID21057.v1	COPD	0.65	0.62	0.68	8.30063e-79	1998	44948
CD274.Q9NZQ7.OID20966.v1	Death	1.34	1.3	1.39	1.04616e-78	4445	43155
HAVCR2.Q8TDQ0.OID21137.v1	COPD	1.56	1.49	1.63	1.07447e-78	1998	44948
ANPEP.P15144.OID20350.v1	Liver disease	2.56	2.32	2.83	1.30103e-78	432	47104
TNFSF13B.Q9Y275.OID20272.v1	Liver disease	2.45	2.23	2.7	1.33434e-78	432	47104
RARRES2.Q99969.OID20373.v1	Death	1.34	1.3	1.38	2.6584e-78	4445	43155
GZMA.P12544.OID20663.v1	Type 2 diabetes	1.43	1.38	1.49	2.76028e-78	2822	43370
SPP1.P10451.OID20322.v1	Death	1.35	1.31	1.39	3.32859e-78	4445	43155
LIFR.P42702.OID20606.v1	Liver disease	2.5	2.27	2.75	3.62249e-78	432	47104
SOD2.P04179.OID21114.v1	Liver disease	2.53	2.3	2.79	4.24055e-78	432	47104
DDAH1.O94760.OID21299.v1	Type 2 diabetes	1.43	1.38	1.49	5.09584e-78	2822	43370
CCL20.P78556.OID20671.v1	Liver disease	2.49	2.26	2.74	5.56179e-78	432	47104
MSLN.Q13421.OID21380.v1	Death	1.35	1.31	1.39	7.90619e-78	4445	43155
ICAM5.Q9UMF0.OID20145.v1	Death	1.33	1.29	1.37	7.97542e-78	4445	43155
IFNLR1.Q8IU57.OID20506.v1	Type 2 diabetes	1.43	1.38	1.49	8.35857e-78	2822	43370
FABP4.P15090.OID20245.v1	Ischaemic heart disease	1.42	1.37	1.48	8.74383e-78	3338	41341
SDC1.P18827.OID20169.v1	Liver disease	2.6	2.35	2.88	1.06891e-77	432	47104
TNF.P01375.OID20074.v1	Death	1.34	1.3	1.39	1.14049e-77	4445	43155
WFDC2.Q14508.OID21505.v1	Ischaemic heart disease	1.46	1.4	1.52	1.21397e-77	3338	41341
TIMP4.Q99727.OID21147.v1	Death	1.35	1.31	1.39	1.23721e-77	4445	43155
ASGR1.P07306.OID20990.v1	COPD	1.54	1.48	1.62	1.30094e-77	1998	44948
ANGPTL4.Q9BY76.OID20703.v1	Type 2 diabetes	1.44	1.39	1.5	1.32069e-77	2822	43370
CCL21.O00585.OID20686.v1	Death	1.33	1.29	1.37	1.44757e-77	4445	43155
KYNU.Q16719.OID20669.v1	Liver disease	2.53	2.3	2.79	2.00421e-77	432	47104
ASGR1.P07306.OID20990.v1	Ischaemic heart disease	1.4	1.35	1.45	2.77129e-77	3338	41341
TFPI2.P48307.OID21512.v1	Death	1.34	1.3	1.39	3.66701e-77	4445	43155
TFF1.P04155.OID21154.v1	Type 2 diabetes	1.44	1.39	1.5	3.77657e-77	2822	43370
PI3.P19957.OID20326.v1	Death	1.35	1.3	1.39	3.78159e-77	4445	43155
VMO1.Q7Z5L0.OID21381.v1	Type 2 diabetes	1.43	1.38	1.49	4.28537e-77	2822	43370
PLAU.P00749.OID21124.v1	Liver disease	2.46	2.23	2.7	4.63332e-77	432	47104
HGF.P14210.OID20656.v1	Ischaemic heart disease	1.41	1.36	1.46	4.96904e-77	3338	41341
ENTPD2.Q9Y5L3.OID21260.v1	Liver disease	2.55	2.31	2.81	5.02833e-77	432	47104
HAVCR1.Q96D42.OID21422.v1	COPD	1.6	1.52	1.68	5.31807e-77	1998	44948
TNF.P01375.OID21237.v1	Death	1.34	1.3	1.38	1.06486e-76	4445	43155
CLEC6A.Q6EIG7.OID21228.v1	Death	1.33	1.29	1.37	1.19212e-76	4445	43155
CST3.P01034.OID20400.v1	COPD	1.58	1.5	1.66	1.27652e-76	1998	44948
HNMT.P50135.OID20975.v1	Liver disease	2.52	2.28	2.78	1.78678e-76	432	47104
AREG.P15514.OID21357.v1	Liver disease	2.65	2.39	2.94	2.42286e-76	432	47104
BSG.P35613.OID20626.v1	Death	1.34	1.3	1.38	2.64509e-76	4445	43155
CD83.Q01151.OID20565.v1	Type 2 diabetes	1.44	1.38	1.49	3.00045e-76	2822	43370
ALDH3A1.P30838.OID20512.v1	Type 2 diabetes	1.44	1.39	1.5	3.8453e-76	2822	43370
IL1RN.P18510.OID20700.v1	Liver disease	2.46	2.24	2.71	4.44931e-76	432	47104
IGSF8.Q969P0.OID20167.v1	Type 2 diabetes	1.43	1.38	1.48	6.24793e-76	2822	43370
ITGB2.P05107.OID20315.v1	Type 2 diabetes	1.44	1.38	1.5	6.92202e-76	2822	43370
TNFRSF1B.P20333.OID21145.v1	Liver disease	2.54	2.3	2.81	7.54061e-76	432	47104
CA6.P23280.OID21096.v1	COPD	0.64	0.61	0.67	7.70096e-76	1998	44948
SFRP1.Q8N474.OID20984.v1	Type 2 diabetes	1.45	1.39	1.5	7.88078e-76	2822	43370
TNF.P01375.OID20848.v1	Death	1.34	1.3	1.38	8.117e-76	4445	43155
CST3.P01034.OID20400.v1	Ischaemic heart disease	1.43	1.37	1.48	9.16486e-76	3338	41341
MFAP5.Q13361.OID20239.v1	Type 2 diabetes	1.44	1.39	1.5	1.02725e-75	2822	43370
MDK.P21741.OID21489.v1	Death	1.33	1.29	1.37	1.87298e-75	4445	43155
CRH.P06850.OID21257.v1	Type 2 diabetes	0.7	0.68	0.73	2.20135e-75	2822	43370
OSM.P13725.OID20574.v1	Death	1.33	1.29	1.37	2.43613e-75	4445	43155
CALCA.P01258.OID20983.v1	Death	1.41	1.36	1.46	3.73089e-75	4445	43155
GRN.P28799.OID21159.v1	Type 2 diabetes	1.42	1.37	1.48	5.12825e-75	2822	43370
IL4R.P24394.OID20576.v1	Death	1.33	1.29	1.37	5.97776e-75	4445	43155
SPINT1.O43278.OID21109.v1	COPD	1.52	1.45	1.59	8.09059e-75	1998	44948
BCAN.Q96GW7.OID20998.v1	Death	0.75	0.73	0.77	1.02636e-74	4445	43155
TGFB1.P01137.OID20621.v1	Type 2 diabetes	1.42	1.37	1.48	1.03537e-74	2822	43370
C19orf12.Q9NSK7.OID20804.v1	Liver disease	2.48	2.25	2.74	1.08001e-74	432	47104
DPP6.P42658.OID21354.v1	COPD	0.65	0.62	0.68	3.38265e-74	1998	44948
REG1B.P48304.OID20266.v1	Death	1.33	1.29	1.37	7.0355e-74	4445	43155
EFNA4.P52798.OID20935.v1	COPD	1.54	1.47	1.61	9.12405e-74	1998	44948
CD300C.Q08708.OID21010.v1	Death	1.32	1.28	1.36	1.06424e-73	4445	43155
ADGRG1.Q9Y653.OID21294.v1	Death	1.33	1.29	1.37	1.60243e-73	4445	43155
C1QTNF1.Q9BXJ1.OID20367.v1	Liver disease	2.44	2.21	2.68	1.68709e-73	432	47104
CD59.P13987.OID20339.v1	Type 2 diabetes	1.46	1.4	1.52	2.20957e-73	2822	43370
NECTIN4.Q96NY8.OID21490.v1	Death	1.32	1.28	1.36	2.30373e-73	4445	43155
ENG.P17813.OID20287.v1	Liver disease	2.43	2.21	2.68	2.37328e-73	432	47104
CLMP.Q9H6B4.OID21419.v1	Death	1.34	1.3	1.38	3.82412e-73	4445	43155
ANGPTL7.O43827.OID21412.v1	Type 2 diabetes	1.43	1.38	1.49	5.50092e-73	2822	43370
OSMR.Q99650.OID20356.v1	Death	1.34	1.3	1.38	6.09019e-73	4445	43155
NCAN.O14594.OID21055.v1	COPD	0.65	0.62	0.68	6.20529e-73	1998	44948
BAIAP2.Q9UQB8.OID21250.v1	Liver disease	2.46	2.23	2.71	7.23544e-73	432	47104
LILRA5.A6NI73.OID20209.v1	COPD	1.52	1.45	1.59	7.90192e-73	1998	44948
CCL14.Q16627.OID20401.v1	Death	1.32	1.28	1.36	9.35554e-73	4445	43155
TNFRSF1A.P19438.OID21155.v1	COPD	1.54	1.47	1.62	1.27816e-72	1998	44948
TNF.P01375.OID21237.v1	Type 2 diabetes	1.42	1.37	1.48	1.44363e-72	2822	43370
CD4.P01730.OID20584.v1	Death	1.32	1.28	1.36	1.99002e-72	4445	43155
SCARB2.Q14108.OID20943.v1	Liver disease	2.53	2.29	2.8	2.04612e-72	432	47104
LGALS9.O00182.OID20781.v1	COPD	1.55	1.48	1.63	2.17744e-72	1998	44948
TNFRSF1A.P19438.OID21155.v1	Ischaemic heart disease	1.4	1.35	1.45	2.54434e-72	3338	41341
CDHR5.Q9HBB8.OID20193.v1	Type 2 diabetes	1.41	1.36	1.47	3.9427e-72	2822	43370
PRSS8.Q16651.OID20763.v1	Liver disease	2.58	2.32	2.86	4.18511e-72	432	47104
VSIG4.Q9Y279.OID21144.v1	COPD	1.55	1.48	1.62	4.42431e-72	1998	44948
PILRA.Q9UKJ1.OID21129.v1	Liver disease	2.48	2.25	2.74	4.67265e-72	432	47104
KLRB1.Q12918.OID20629.v1	Type 2 diabetes	1.42	1.37	1.48	5.54993e-72	2822	43370
TNFRSF14.Q92956.OID20783.v1	Type 2 diabetes	1.43	1.37	1.48	8.05931e-72	2822	43370
PGF.P49763.OID20673.v1	Liver disease	2.6	2.34	2.88	8.3018e-72	432	47104
POLR2F.P61218.OID21283.v1	Death	1.33	1.29	1.37	8.47748e-72	4445	43155
TNFRSF1A.P19438.OID21155.v1	Liver disease	2.51	2.27	2.78	1.13473e-71	432	47104
TNFRSF10A.O00220.OID20967.v1	Ischaemic heart disease	1.39	1.34	1.44	1.221e-71	3338	41341
MSMB.P08118.OID20275.v1	COPD	1.55	1.48	1.62	1.23229e-71	1998	44948
RARRES2.Q99969.OID20373.v1	Ischaemic heart disease	1.38	1.33	1.43	1.25152e-71	3338	41341
IL7R.P16871.OID21136.v1	COPD	0.66	0.64	0.69	1.59433e-71	1998	44948
CEACAM8.P31997.OID20102.v1	Death	1.32	1.28	1.36	1.83355e-71	4445	43155
TGFBR2.P37173.OID21493.v1	Type 2 diabetes	1.44	1.38	1.5	1.90634e-71	2822	43370
CD83.Q01151.OID20565.v1	Liver disease	2.39	2.17	2.63	2.44162e-71	432	47104
COL6A3.P12111.OID20292.v1	Ischaemic heart disease	1.39	1.34	1.45	2.46774e-71	3338	41341
MICB_MICA.Q29980_Q29983.OID20593.v1	Type 2 diabetes	1.41	1.36	1.46	2.88884e-71	2822	43370
KITLG.P21583.OID20196.v1	Liver disease	0.42	0.38	0.46	2.96839e-71	432	47104
ALPP.P05187.OID21383.v1	Death	1.33	1.29	1.37	7.99516e-71	4445	43155
MMP12.P39900.OID21439.v1	Type 2 diabetes	1.45	1.39	1.51	8.60902e-71	2822	43370
IL15.P40933.OID20562.v1	Death	1.31	1.27	1.35	9.38291e-71	4445	43155
VWA1.Q6PCB0.OID21421.v1	Liver disease	2.4	2.18	2.64	1.00809e-70	432	47104
EPHB4.P54760.OID20242.v1	Death	1.31	1.27	1.35	1.02607e-70	4445	43155
CPM.P14384.OID21054.v1	Liver disease	2.44	2.21	2.69	1.0548e-70	432	47104
MASP1.P48740.OID20954.v1	Type 2 diabetes	1.41	1.36	1.46	1.52162e-70	2822	43370
CCDC80.Q76M96.OID20226.v1	Death	1.35	1.3	1.39	1.54473e-70	4445	43155
CTSL.P07711.OID20228.v1	Death	1.32	1.28	1.36	2.18919e-70	4445	43155
CD59.P13987.OID20339.v1	Death	1.34	1.3	1.38	3.32268e-70	4445	43155
SPINK4.O60575.OID20509.v1	Death	1.32	1.28	1.36	3.94015e-70	4445	43155
LY9.Q9HBG7.OID20670.v1	Liver disease	2.36	2.15	2.59	4.40611e-70	432	47104
POLR2F.P61218.OID21283.v1	Type 2 diabetes	1.41	1.36	1.47	4.73107e-70	2822	43370
ITIH3.Q06033.OID20352.v1	Death	1.33	1.29	1.37	4.7585e-70	4445	43155
HLA.E.P13747.OID20532.v1	Death	1.32	1.28	1.36	4.79812e-70	4445	43155
COLEC12.Q5KU26.OID20738.v1	Ischaemic heart disease	1.4	1.35	1.46	4.91895e-70	3338	41341
LAIR1.Q6GTX8.OID20737.v1	COPD	1.53	1.46	1.6	5.61929e-70	1998	44948
CXCL8.P10145.OID21430.v1	Liver disease	2.38	2.16	2.62	6.32839e-70	432	47104
TNFRSF12A.Q9NP84.OID21482.v1	Liver disease	2.47	2.24	2.74	7.58119e-70	432	47104
ITGAV.P06756.OID21416.v1	Death	0.76	0.74	0.78	7.76435e-70	4445	43155
PGF.P49763.OID20673.v1	Ischaemic heart disease	1.43	1.38	1.49	7.87316e-70	3338	41341
SFRP1.Q8N474.OID20984.v1	Death	1.33	1.29	1.37	1.20182e-69	4445	43155
EPS8L2.Q9H6S3.OID21397.v1	Liver disease	2.41	2.18	2.65	1.40218e-69	432	47104
VSIG4.Q9Y279.OID21144.v1	Ischaemic heart disease	1.4	1.35	1.45	1.57748e-69	3338	41341
IL1RN.P18510.OID20700.v1	Ischaemic heart disease	1.37	1.33	1.42	1.60684e-69	3338	41341
IL6.P05231.OID21276.v1	Ischaemic heart disease	1.38	1.33	1.43	1.75884e-69	3338	41341
ALDH3A1.P30838.OID20512.v1	COPD	1.51	1.44	1.58	1.78774e-69	1998	44948
TNFRSF1B.P20333.OID21145.v1	COPD	1.52	1.45	1.59	1.89657e-69	1998	44948
SPINK1.P00995.OID21097.v1	COPD	1.52	1.45	1.59	2.03226e-69	1998	44948
CD28.P10747.OID21265.v1	Type 2 diabetes	1.4	1.35	1.46	2.03535e-69	2822	43370
PRSS8.Q16651.OID20763.v1	Ischaemic heart disease	1.41	1.35	1.46	2.17752e-69	3338	41341
FUT3_FUT5.P21217_Q11128.OID21013.v1	Death	1.32	1.28	1.36	2.4774e-69	4445	43155
CST7.O76096.OID20704.v1	Type 2 diabetes	1.39	1.34	1.45	3.41218e-69	2822	43370
CXCL16.Q9H2A7.OID20282.v1	Type 2 diabetes	1.41	1.36	1.47	4.76955e-69	2822	43370
CXCL8.P10145.OID20631.v1	Liver disease	2.36	2.15	2.6	8.32166e-69	432	47104
TNFRSF12A.Q9NP84.OID21482.v1	Ischaemic heart disease	1.4	1.35	1.45	8.37358e-69	3338	41341
NOS3.P29474.OID20834.v1	Death	1.32	1.28	1.36	9.33061e-69	4445	43155
SCGB1A1.P11684.OID20688.v1	COPD	0.67	0.64	0.7	1.01443e-68	1998	44948
TMPRSS15.P98073.OID21364.v1	Type 2 diabetes	1.4	1.35	1.46	1.1294e-68	2822	43370
IL19.Q9UHD0.OID20158.v1	COPD	1.5	1.43	1.57	1.39778e-68	1998	44948
ODAM.A1E959.OID20793.v1	COPD	0.68	0.65	0.71	1.61127e-68	1998	44948
IL6.P05231.OID20911.v1	Ischaemic heart disease	1.37	1.33	1.42	1.87493e-68	3338	41341
BSG.P35613.OID20626.v1	Liver disease	2.43	2.2	2.68	1.95502e-68	432	47104
ITGA11.Q9UKX5.OID20581.v1	Death	0.77	0.74	0.79	2.23821e-68	4445	43155
CD14.P08571.OID20378.v1	Death	1.31	1.27	1.35	3.24643e-68	4445	43155
ANGPTL2.Q9UKU9.OID20726.v1	Liver disease	2.39	2.17	2.64	3.32636e-68	432	47104
CLEC4D.Q8WXI8.OID20609.v1	COPD	1.5	1.43	1.56	3.62622e-68	1998	44948
FSTL3.O95633.OID20782.v1	Ischaemic heart disease	1.39	1.34	1.45	3.68562e-68	3338	41341
MMP7.P09237.OID20087.v1	Liver disease	2.38	2.16	2.62	3.7147e-68	432	47104
MMP9.P14780.OID21103.v1	COPD	1.5	1.43	1.57	5.24633e-68	1998	44948
AGRN.O00468.OID20786.v1	Ischaemic heart disease	1.37	1.33	1.42	5.74927e-68	3338	41341
CXCL9.Q07325.OID20675.v1	Death	1.35	1.3	1.39	7.60086e-68	4445	43155
KITLG.P21583.OID20196.v1	Type 2 diabetes	0.72	0.69	0.74	8.91958e-68	2822	43370
NPPB.P16860.OID20049.v1	Death	1.3	1.27	1.34	8.96521e-68	4445	43155
SPINK4.O60575.OID20509.v1	Type 2 diabetes	1.41	1.36	1.47	9.28881e-68	2822	43370
SLAMF8.Q9P0V8.OID21214.v1	Type 2 diabetes	1.4	1.35	1.46	9.71435e-68	2822	43370
EFNA4.P52798.OID20935.v1	Ischaemic heart disease	1.37	1.33	1.42	1.11922e-67	3338	41341
TFF2.Q03403.OID20787.v1	Type 2 diabetes	1.41	1.36	1.47	1.12859e-67	2822	43370
CCL3.P10147.OID20610.v1	Liver disease	2.37	2.15	2.62	1.66497e-67	432	47104
OMD.Q99983.OID20725.v1	COPD	0.67	0.64	0.7	1.99668e-67	1998	44948
OPTC.Q9UBM4.OID21362.v1	Type 2 diabetes	0.71	0.68	0.74	2.17451e-67	2822	43370
SDC1.P18827.OID20169.v1	Death	1.31	1.27	1.36	2.24048e-67	4445	43155
GOLM2.Q6P4E1.OID21044.v1	Liver disease	2.29	2.09	2.52	3.06722e-67	432	47104
TFF2.Q03403.OID20787.v1	Liver disease	2.35	2.13	2.59	3.19824e-67	432	47104
ITGAV.P06756.OID21416.v1	Type 2 diabetes	0.71	0.68	0.74	4.07021e-67	2822	43370
LILRB4.Q8NHJ6.OID20429.v1	Type 2 diabetes	1.41	1.36	1.47	6.28517e-67	2822	43370
CLEC14A.Q86T13.OID21090.v1	Death	1.31	1.27	1.35	6.83694e-67	4445	43155
IGF2R.P11717.OID21146.v1	Liver disease	2.33	2.12	2.57	7.69499e-67	432	47104
ART3.Q13508.OID20346.v1	Type 2 diabetes	0.7	0.68	0.73	7.74933e-67	2822	43370
TEK.Q02763.OID21496.v1	Type 2 diabetes	1.39	1.34	1.44	1.32372e-66	2822	43370
NECTIN2.Q92692.OID20222.v1	Type 2 diabetes	1.4	1.35	1.46	1.33165e-66	2822	43370
RSPO3.Q9BXY4.OID21415.v1	Death	1.33	1.29	1.38	1.36255e-66	4445	43155
P4HB.P07237.OID21509.v1	Type 2 diabetes	1.39	1.34	1.44	1.51456e-66	2822	43370
CSTB.P04080.OID20294.v1	COPD	1.49	1.43	1.56	1.68918e-66	1998	44948
F7.P08709.OID20372.v1	Type 2 diabetes	1.4	1.35	1.46	1.80737e-66	2822	43370
LRRN1.Q6UXK5.OID20438.v1	COPD	0.67	0.64	0.7	1.97314e-66	1998	44948
IL1RN.P18510.OID20700.v1	COPD	1.49	1.43	1.56	2.12759e-66	1998	44948
IL1RL1.Q01638.OID20250.v1	Liver disease	2.52	2.27	2.8	2.54964e-66	432	47104
CRLF1.O75462.OID20699.v1	Type 2 diabetes	1.41	1.35	1.46	2.64867e-66	2822	43370
LGALS4.P56470.OID20748.v1	Ischaemic heart disease	1.37	1.32	1.42	2.76647e-66	3338	41341
CKAP4.Q07065.OID20617.v1	Liver disease	2.36	2.14	2.6	4.0778e-66	432	47104
GLB1.P16278.OID20949.v1	Type 2 diabetes	1.4	1.35	1.46	4.19695e-66	2822	43370
ST6GAL1.P15907.OID20302.v1	Death	1.3	1.26	1.34	4.44989e-66	4445	43155
LILRA5.A6NI73.OID20209.v1	Death	1.3	1.27	1.34	4.64868e-66	4445	43155
BCAM.P50895.OID21076.v1	Liver disease	2.34	2.13	2.58	4.93352e-66	432	47104
CCL22.O00626.OID20765.v1	Death	1.3	1.26	1.34	5.15767e-66	4445	43155
SORCS2.Q96PQ0.OID21262.v1	Death	1.32	1.28	1.36	6.32645e-66	4445	43155
ADGRE5.P48960.OID20260.v1	Liver disease	2.36	2.14	2.61	6.8718e-66	432	47104
MARCO.Q9UEW3.OID20210.v1	Type 2 diabetes	1.4	1.34	1.45	7.548e-66	2822	43370
SIGLEC6.O43699.OID21394.v1	Type 2 diabetes	1.39	1.34	1.44	7.68822e-66	2822	43370
CXCL8.P10145.OID20153.v1	Liver disease	2.31	2.1	2.54	7.91442e-66	432	47104
CD79B.P40259.OID20635.v1	Death	1.3	1.26	1.34	9.00466e-66	4445	43155
GDNF.P39905.OID20861.v1	Type 2 diabetes	1.4	1.35	1.46	1.02535e-65	2822	43370
EDA2R.Q9HAV5.OID21451.v1	COPD	1.64	1.55	1.74	1.08945e-65	1998	44948
CNTN1.Q12860.OID20307.v1	COPD	0.66	0.63	0.7	1.22355e-65	1998	44948
CD302.Q8IX05.OID21328.v1	COPD	1.51	1.44	1.59	1.46029e-65	1998	44948
PCDH17.O14917.OID20132.v1	Liver disease	2.35	2.13	2.59	1.52454e-65	432	47104
PILRB.Q9UKJ0.OID20197.v1	Death	1.3	1.26	1.34	1.69827e-65	4445	43155
TPP1.O14773.OID20750.v1	Death	1.3	1.26	1.34	1.71944e-65	4445	43155
HSPB6.O14558.OID21408.v1	Type 2 diabetes	1.45	1.39	1.52	1.80403e-65	2822	43370
LCN2.P80188.OID20392.v1	Death	1.3	1.27	1.35	2.10486e-65	4445	43155
FAM3C.Q92520.OID20233.v1	Type 2 diabetes	1.42	1.36	1.47	2.41445e-65	2822	43370
IL6.P05231.OID21276.v1	Liver disease	2.31	2.1	2.55	2.42145e-65	432	47104
ANGPT2.O15123.OID21463.v1	Liver disease	2.32	2.11	2.56	2.50579e-65	432	47104
NRP1.O14786.OID20390.v1	Liver disease	2.34	2.12	2.58	2.55069e-65	432	47104
CD27.P26842.OID21527.v1	Type 2 diabetes	1.4	1.35	1.46	2.56292e-65	2822	43370
CXCL8.P10145.OID20997.v1	Liver disease	2.31	2.1	2.54	2.84427e-65	432	47104
PCDH17.O14917.OID20132.v1	Type 2 diabetes	1.39	1.34	1.45	3.02725e-65	2822	43370
CLEC5A.Q9NY25.OID20165.v1	COPD	1.49	1.42	1.56	3.05834e-65	1998	44948
ASGR1.P07306.OID20990.v1	Liver disease	2.34	2.12	2.58	3.09423e-65	432	47104
CLEC7A.Q9BXN2.OID20636.v1	Death	1.3	1.26	1.34	3.10021e-65	4445	43155
CCL22.O00626.OID20765.v1	COPD	1.48	1.41	1.55	3.5802e-65	1998	44948
CD27.P26842.OID21527.v1	COPD	1.49	1.42	1.56	3.58546e-65	1998	44948
ELOA.Q14241.OID21337.v1	Type 2 diabetes	1.38	1.33	1.44	3.65636e-65	2822	43370
MPO.P05164.OID21100.v1	Type 2 diabetes	1.38	1.33	1.43	3.78098e-65	2822	43370
STC1.P52823.OID21014.v1	Liver disease	2.35	2.13	2.59	3.98919e-65	432	47104
CD74.P04233.OID21040.v1	Ischaemic heart disease	1.38	1.33	1.43	5.1455e-65	3338	41341
ADGRE5.P48960.OID20260.v1	Type 2 diabetes	1.4	1.35	1.46	5.75537e-65	2822	43370
CCL19.Q99731.OID21030.v1	Type 2 diabetes	1.39	1.33	1.44	6.87894e-65	2822	43370
ALPP.P05187.OID21383.v1	Lung cancer	2.53	2.27	2.81	7.87866e-65	403	47158
CTSB.P07858.OID20276.v1	Type 2 diabetes	0.72	0.69	0.75	1.00407e-64	2822	43370
PTGDS.P41222.OID20408.v1	Death	1.32	1.28	1.36	1.32421e-64	4445	43155
SLAMF8.Q9P0V8.OID21214.v1	Death	1.3	1.26	1.34	1.58774e-64	4445	43155
COL18A1.P39060.OID20332.v1	Ischaemic heart disease	1.38	1.33	1.43	2.22221e-64	3338	41341
MMP9.P14780.OID21103.v1	Death	1.3	1.26	1.34	2.2829e-64	4445	43155
SERPINA9.Q86WD7.OID21284.v1	Liver disease	2.29	2.08	2.52	2.85429e-64	432	47104
CCL21.O00585.OID20686.v1	COPD	1.47	1.41	1.54	3.05e-64	1998	44948
CXCL16.Q9H2A7.OID20282.v1	Death	1.3	1.26	1.34	3.36676e-64	4445	43155
FAM3C.Q92520.OID20233.v1	Death	1.31	1.27	1.35	3.56773e-64	4445	43155
AGR2.O95994.OID20896.v1	Death	1.3	1.26	1.34	3.61121e-64	4445	43155
FGF21.Q9NSA1.OID21402.v1	Death	1.3	1.26	1.34	3.64052e-64	4445	43155
PDGFRA.P16234.OID20133.v1	Liver disease	2.34	2.12	2.58	3.80097e-64	432	47104
IL6.P05231.OID20101.v1	Ischaemic heart disease	1.36	1.31	1.41	3.89025e-64	3338	41341
ADAM15.Q13444.OID20109.v1	Liver disease	2.28	2.07	2.51	3.89293e-64	432	47104
IL6.P05231.OID20911.v1	Liver disease	2.3	2.08	2.53	4.28929e-64	432	47104
CCL20.P78556.OID20671.v1	COPD	1.47	1.4	1.54	5.38192e-64	1998	44948
STC1.P52823.OID21014.v1	Death	1.3	1.26	1.34	6.50105e-64	4445	43155
WFDC2.Q14508.OID21505.v1	Lung cancer	2.59	2.32	2.89	6.72174e-64	403	47158
SFTPD.P35247.OID20214.v1	COPD	1.48	1.41	1.54	9.2152e-64	1998	44948
UMOD.P07911.OID20237.v1	Death	0.77	0.74	0.79	1.02379e-63	4445	43155
ACE2.Q9BYF1.OID20105.v1	Death	1.33	1.29	1.38	1.06496e-63	4445	43155
ESM1.Q9NQ30.OID20758.v1	Type 2 diabetes	0.72	0.69	0.75	1.17198e-63	2822	43370
CSTB.P04080.OID20294.v1	Type 2 diabetes	1.39	1.34	1.44	1.26844e-63	2822	43370
SMPD1.P17405.OID21028.v1	Liver disease	2.31	2.1	2.55	1.58942e-63	432	47104
LRRC25.Q8N386.OID21333.v1	Liver disease	2.24	2.04	2.46	1.82521e-63	432	47104
EDA2R.Q9HAV5.OID21451.v1	Ischaemic heart disease	1.47	1.4	1.53	2.35681e-63	3338	41341
LGMN.Q99538.OID20773.v1	Type 2 diabetes	1.38	1.33	1.43	2.36328e-63	2822	43370
CLEC6A.Q6EIG7.OID21228.v1	COPD	1.47	1.41	1.54	3.41263e-63	1998	44948
IL6.P05231.OID20563.v1	Ischaemic heart disease	1.35	1.31	1.4	3.4219e-63	3338	41341
ITGA11.Q9UKX5.OID20581.v1	Type 2 diabetes	0.72	0.7	0.75	3.91166e-63	2822	43370
LRP11.Q86VZ4.OID20185.v1	Type 2 diabetes	1.39	1.34	1.44	4.57545e-63	2822	43370
CLUL1.Q15846.OID20198.v1	Type 2 diabetes	0.72	0.69	0.74	4.88479e-63	2822	43370
MMP7.P09237.OID20087.v1	COPD	1.48	1.42	1.56	5.576e-63	1998	44948
AOC3.Q16853.OID20389.v1	Liver disease	2.33	2.11	2.57	5.82203e-63	432	47104
EPO.P01588.OID20522.v1	Type 2 diabetes	1.38	1.33	1.44	7.27947e-63	2822	43370
IL10RB.Q08334.OID20696.v1	Liver disease	2.32	2.1	2.56	7.79241e-63	432	47104
AMBP.P02760.OID21413.v1	Death	1.31	1.27	1.35	8.47246e-63	4445	43155
SCARB2.Q14108.OID20943.v1	Ischaemic heart disease	1.38	1.33	1.44	9.57523e-63	3338	41341
LY96.Q9Y6Y9.OID20945.v1	Liver disease	2.3	2.09	2.54	1.07268e-62	432	47104
FSTL3.O95633.OID20782.v1	COPD	1.51	1.44	1.58	1.08061e-62	1998	44948
CCN3.P48745.OID20299.v1	Death	1.32	1.28	1.37	1.08919e-62	4445	43155
CTSD.P07339.OID20358.v1	Death	1.31	1.27	1.35	1.74869e-62	4445	43155
CCL7.P80098.OID20523.v1	COPD	1.48	1.41	1.55	2.88387e-62	1998	44948
LY96.Q9Y6Y9.OID20945.v1	Type 2 diabetes	1.38	1.33	1.44	3.47584e-62	2822	43370
MVK.Q03426.OID20459.v1	Liver disease	2.27	2.06	2.5	3.56337e-62	432	47104
MUC13.Q9H3R2.OID20866.v1	Liver disease	2.29	2.07	2.52	5.02475e-62	432	47104
IL16.Q14005.OID20633.v1	Type 2 diabetes	1.38	1.33	1.43	6.52041e-62	2822	43370
THY1.P04216.OID21050.v1	Death	1.29	1.25	1.33	7.43093e-62	4445	43155
RELT.Q969Z4.OID21142.v1	Ischaemic heart disease	1.39	1.33	1.44	7.85364e-62	3338	41341
FCRL5.Q96RD9.OID21111.v1	Type 2 diabetes	1.39	1.33	1.44	8.33694e-62	2822	43370
ALDH1A1.P00352.OID21128.v1	Liver disease	2.3	2.08	2.53	9.28184e-62	432	47104
CXCL13.O43927.OID21024.v1	Type 2 diabetes	1.38	1.33	1.43	9.62969e-62	2822	43370
FABP5.Q01469.OID21043.v1	Type 2 diabetes	1.37	1.32	1.42	1.02405e-61	2822	43370
ADGRE2.Q9UHX3.OID20755.v1	Liver disease	2.29	2.08	2.53	1.04922e-61	432	47104
SERPINA12.Q8IW75.OID20219.v1	Type 2 diabetes	1.38	1.32	1.43	1.26872e-61	2822	43370
FUT3_FUT5.P21217_Q11128.OID21013.v1	Liver disease	2.35	2.13	2.6	1.27282e-61	432	47104
HSPG2.P98160.OID20383.v1	Type 2 diabetes	1.4	1.35	1.46	1.35822e-61	2822	43370
PARP1.P09874.OID20500.v1	Type 2 diabetes	1.37	1.32	1.42	1.74955e-61	2822	43370
GUSB.P08236.OID20296.v1	Liver disease	2.31	2.09	2.55	1.9229e-61	432	47104
TNFSF12.O43508.OID20624.v1	Type 2 diabetes	0.73	0.7	0.75	2.6314e-61	2822	43370
TNFRSF19.Q9NS68.OID21446.v1	Death	1.31	1.26	1.35	2.78961e-61	4445	43155
DAG1.Q14118.OID20774.v1	Type 2 diabetes	1.37	1.32	1.42	2.80846e-61	2822	43370
RARRES2.Q99969.OID20373.v1	COPD	1.47	1.4	1.53	3.41481e-61	1998	44948
CREG1.O75629.OID21515.v1	Liver disease	2.24	2.03	2.46	4.97078e-61	432	47104
CA6.P23280.OID21096.v1	Death	0.77	0.74	0.79	5.67507e-61	4445	43155
MZB1.Q8WU39.OID20732.v1	Liver disease	2.25	2.04	2.47	7.54366e-61	432	47104
ADAM8.P78325.OID21039.v1	Type 2 diabetes	1.37	1.32	1.42	7.70586e-61	2822	43370
LGALS4.P56470.OID20748.v1	COPD	1.47	1.41	1.54	9.02883e-61	1998	44948
PGLYRP1.O75594.OID20338.v1	Death	1.29	1.25	1.33	9.33266e-61	4445	43155
RBP5.P82980.OID21369.v1	Death	1.3	1.26	1.34	1.02461e-60	4445	43155
IL6.P05231.OID20563.v1	Liver disease	2.24	2.04	2.47	1.04604e-60	432	47104
VSTM2L.Q96N03.OID20067.v1	Type 2 diabetes	1.36	1.31	1.41	1.05823e-60	2822	43370
LIFR.P42702.OID20606.v1	Type 2 diabetes	1.38	1.32	1.43	1.27501e-60	2822	43370
OSMR.Q99650.OID20356.v1	Liver disease	2.28	2.07	2.52	1.27571e-60	432	47104
CCN5.O76076.OID21068.v1	Type 2 diabetes	1.42	1.36	1.48	1.46201e-60	2822	43370
BTN2A1.Q7KYR7.OID20713.v1	Death	1.29	1.25	1.33	1.66166e-60	4445	43155
SEMA3F.Q13275.OID20186.v1	Death	1.29	1.25	1.33	2.06764e-60	4445	43155
LEPR.P48357.OID20128.v1	Type 2 diabetes	0.73	0.7	0.76	2.45149e-60	2822	43370
LAIR1.Q6GTX8.OID20737.v1	Ischaemic heart disease	1.36	1.31	1.41	3.98592e-60	3338	41341
SMOC1.Q9H4F8.OID21461.v1	Death	1.31	1.26	1.35	4.3243e-60	4445	43155
ADH4.P08319.OID20117.v1	Liver disease	2.29	2.07	2.52	5.04671e-60	432	47104
CDH6.P55285.OID20157.v1	Liver disease	2.25	2.04	2.48	6.23861e-60	432	47104
PILRB.Q9UKJ0.OID20197.v1	Type 2 diabetes	1.38	1.32	1.43	8.30509e-60	2822	43370
VEGFA.P15692.OID20650.v1	Death	1.29	1.25	1.33	8.32419e-60	4445	43155
LSP1.P33241.OID20530.v1	Type 2 diabetes	1.37	1.32	1.42	8.33736e-60	2822	43370
RSPO1.Q2MKA7.OID20938.v1	Death	1.3	1.26	1.34	8.35008e-60	4445	43155
AIFM1.O95831.OID21287.v1	Type 2 diabetes	1.36	1.31	1.42	1.0038e-59	2822	43370
CEACAM5.P06731.OID21171.v1	Lung cancer	2.39	2.15	2.66	1.00397e-59	403	47158
TIMP1.P01033.OID20418.v1	COPD	1.47	1.41	1.54	1.01971e-59	1998	44948
GRN.P28799.OID21159.v1	Liver disease	2.2	2	2.42	1.18191e-59	432	47104
BST2.Q10589.OID21029.v1	Death	1.29	1.25	1.34	1.95352e-59	4445	43155
CD300E.Q496F6.OID21418.v1	Ischaemic heart disease	1.35	1.3	1.4	2.45948e-59	3338	41341
SIGLEC10.Q96LC7.OID20537.v1	Death	1.28	1.24	1.32	2.73087e-59	4445	43155
VWC2.Q2TAL6.OID20936.v1	Death	1.29	1.25	1.33	3.52458e-59	4445	43155
CTSD.P07339.OID20358.v1	COPD	1.47	1.4	1.54	4.90504e-59	1998	44948
IL6.P05231.OID20101.v1	Liver disease	2.22	2.01	2.44	6.27107e-59	432	47104
EPHA2.P29317.OID21342.v1	Liver disease	2.31	2.08	2.55	6.40842e-59	432	47104
LTBP3.Q9NS15.OID21191.v1	Death	1.3	1.26	1.34	9.1109e-59	4445	43155
HSPB6.O14558.OID21408.v1	Death	1.33	1.29	1.38	9.81442e-59	4445	43155
VEGFA.P15692.OID20650.v1	Type 2 diabetes	1.37	1.31	1.42	1.03061e-58	2822	43370
EFNA4.P52798.OID20935.v1	Liver disease	2.28	2.06	2.51	1.52896e-58	432	47104
ACVRL1.P37023.OID20999.v1	Ischaemic heart disease	1.36	1.31	1.41	1.54436e-58	3338	41341
CXCL16.Q9H2A7.OID20282.v1	COPD	1.46	1.39	1.52	1.58732e-58	1998	44948
CCL3.P10147.OID20610.v1	Ischaemic heart disease	1.35	1.3	1.4	1.73949e-58	3338	41341
CALCA.P01258.OID20983.v1	Liver disease	2.45	2.2	2.73	1.79631e-58	432	47104
PVR.P15151.OID21011.v1	Type 2 diabetes	1.36	1.31	1.41	3.21589e-58	2822	43370
VSIG4.Q9Y279.OID21144.v1	Liver disease	2.32	2.1	2.57	3.54608e-58	432	47104
CNTN5.O94779.OID21006.v1	COPD	0.68	0.65	0.71	4.02728e-58	1998	44948
TFPI2.P48307.OID21512.v1	Liver disease	2.15	1.96	2.36	4.59598e-58	432	47104
SUSD2.Q9UGT4.OID21098.v1	COPD	1.47	1.4	1.54	4.7201e-58	1998	44948
CD74.P04233.OID21040.v1	COPD	1.47	1.4	1.54	5.84034e-58	1998	44948
COL18A1.P39060.OID20332.v1	COPD	1.47	1.41	1.55	6.16043e-58	1998	44948
CHI3L1.P36222.OID20399.v1	COPD	1.47	1.41	1.55	6.81604e-58	1998	44948
MMP9.P14780.OID21103.v1	Type 2 diabetes	1.36	1.31	1.42	7.09273e-58	2822	43370
CCL18.P55774.OID20395.v1	Type 2 diabetes	1.37	1.32	1.43	7.43529e-58	2822	43370
PIGR.P01833.OID21102.v1	Ischaemic heart disease	1.33	1.29	1.38	9.39103e-58	3338	41341
LEP.P41159.OID20187.v1	Ischaemic heart disease	1.4	1.34	1.46	1.00271e-57	3338	41341
CTSZ.Q9UBR2.OID20365.v1	Death	1.28	1.24	1.32	1.00293e-57	4445	43155
MARCO.Q9UEW3.OID20210.v1	Liver disease	2.22	2.01	2.45	1.02878e-57	432	47104
CES1.P23141.OID20244.v1	Liver disease	2.19	1.99	2.4	1.05153e-57	432	47104
LILRB1.Q8NHL6.OID20323.v1	Liver disease	2.18	1.98	2.4	1.09577e-57	432	47104
VCAM1.P19320.OID20396.v1	Death	1.28	1.25	1.32	1.34889e-57	4445	43155
FOLR1.P15328.OID21529.v1	Death	1.29	1.25	1.33	1.422e-57	4445	43155
PLA2G7.Q13093.OID21105.v1	Type 2 diabetes	0.73	0.71	0.76	1.57536e-57	2822	43370
FABP1.P07148.OID20778.v1	COPD	1.46	1.39	1.53	1.84327e-57	1998	44948
TCN2.P20062.OID20341.v1	Type 2 diabetes	1.36	1.31	1.41	2.50039e-57	2822	43370
CD302.Q8IX05.OID21328.v1	Ischaemic heart disease	1.35	1.3	1.4	2.57408e-57	3338	41341
EDA2R.Q9HAV5.OID21451.v1	Liver disease	2.48	2.22	2.78	4.36635e-57	432	47104
CES3.Q6UWW8.OID21340.v1	Type 2 diabetes	1.36	1.31	1.41	4.67237e-57	2822	43370
APLP1.P51693.OID20164.v1	Type 2 diabetes	0.73	0.71	0.76	4.81871e-57	2822	43370
ADAMTS15.Q8TE58.OID21275.v1	Ischaemic heart disease	1.33	1.28	1.37	5.20939e-57	3338	41341
FAS.P25445.OID20316.v1	Liver disease	2.24	2.03	2.48	5.23966e-57	432	47104
CCL16.O15467.OID20334.v1	Death	1.29	1.25	1.33	6.33182e-57	4445	43155
LGMN.Q99538.OID20773.v1	COPD	1.44	1.37	1.5	8.86976e-57	1998	44948
CAPG.P40121.OID21431.v1	Death	1.28	1.24	1.32	9.04881e-57	4445	43155
LPO.P22079.OID20963.v1	Type 2 diabetes	1.35	1.31	1.41	1.04795e-56	2822	43370
CSF1.P09603.OID20719.v1	COPD	1.45	1.39	1.52	1.15725e-56	1998	44948
CD48.P09326.OID20692.v1	Liver disease	2.16	1.96	2.38	1.18068e-56	432	47104
PLAT.P00750.OID20247.v1	Liver disease	2.25	2.04	2.49	1.27237e-56	432	47104
FABP4.P15090.OID20245.v1	Liver disease	2.2	1.99	2.42	1.43296e-56	432	47104
DEFA1_DEFA1B.P59665.OID20344.v1	Death	1.27	1.24	1.31	1.88765e-56	4445	43155
MMP8.P22894.OID21019.v1	Type 2 diabetes	1.36	1.31	1.41	1.90478e-56	2822	43370
SERPINE1.P05121.OID20342.v1	Type 2 diabetes	1.35	1.3	1.4	2.28114e-56	2822	43370
CCL21.O00585.OID20686.v1	Liver disease	2.21	2	2.43	2.73211e-56	432	47104
GPKOW.Q92917.OID20890.v1	Type 2 diabetes	1.35	1.3	1.4	2.73678e-56	2822	43370
NADK.O95544.OID20178.v1	Type 2 diabetes	1.35	1.3	1.41	2.949e-56	2822	43370
SPON2.Q9BUD6.OID20221.v1	COPD	1.45	1.38	1.51	3.3709e-56	1998	44948
MILR1.Q7Z6M3.OID20482.v1	Liver disease	2.14	1.95	2.36	3.85889e-56	432	47104
ALCAM.Q13740.OID20273.v1	Type 2 diabetes	1.38	1.33	1.44	4.21389e-56	2822	43370
GRN.P28799.OID21159.v1	Death	1.27	1.24	1.31	4.50504e-56	4445	43155
GSTA1.P08263.OID20166.v1	Liver disease	2.2	2	2.43	4.85648e-56	432	47104
FGFR2.P21802.OID21478.v1	Death	1.29	1.25	1.33	4.90386e-56	4445	43155
CDH2.P19022.OID20170.v1	Death	1.3	1.26	1.34	6.19444e-56	4445	43155
SKAP1.Q86WV1.OID20906.v1	Type 2 diabetes	1.35	1.3	1.4	7.19864e-56	2822	43370
OGN.P20774.OID21123.v1	Type 2 diabetes	1.38	1.33	1.44	7.59125e-56	2822	43370
FABP4.P15090.OID20245.v1	COPD	1.47	1.4	1.54	8.67332e-56	1998	44948
MMP7.P09237.OID20087.v1	Ischaemic heart disease	1.33	1.29	1.38	9.61884e-56	3338	41341
GAL.P22466.OID20727.v1	Type 2 diabetes	0.74	0.71	0.76	1.03566e-55	2822	43370
EDA2R.Q9HAV5.OID21451.v1	Type 2 diabetes	1.48	1.41	1.55	1.07964e-55	2822	43370
TNFRSF4.P43489.OID20653.v1	COPD	1.45	1.38	1.52	1.11653e-55	1998	44948
LTBR.P36941.OID20768.v1	Liver disease	2.21	2	2.44	1.56866e-55	432	47104
CD274.Q9NZQ7.OID20966.v1	Liver disease	2.21	2	2.44	1.60002e-55	432	47104
CD276.Q5ZPR3.OID20680.v1	Death	1.28	1.24	1.32	1.85653e-55	4445	43155
EPHA1.P21709.OID20677.v1	Type 2 diabetes	1.38	1.33	1.44	1.88116e-55	2822	43370
DSC2.Q02487.OID21079.v1	Type 2 diabetes	1.37	1.32	1.42	1.88285e-55	2822	43370
PON2.Q15165.OID20088.v1	Liver disease	2.15	1.95	2.36	2.1276e-55	432	47104
NECTIN2.Q92692.OID20222.v1	Liver disease	2.18	1.98	2.41	2.16525e-55	432	47104
IL1R2.P27930.OID20757.v1	Liver disease	2.16	1.96	2.37	2.64407e-55	432	47104
CTSZ.Q9UBR2.OID20365.v1	Liver disease	2.19	1.98	2.41	2.67896e-55	432	47104
TNFRSF4.P43489.OID20653.v1	Type 2 diabetes	1.37	1.31	1.42	2.93528e-55	2822	43370
FABP1.P07148.OID20778.v1	Ischaemic heart disease	1.33	1.29	1.38	2.97506e-55	3338	41341
VWA1.Q6PCB0.OID21421.v1	Death	1.28	1.24	1.32	3.09656e-55	4445	43155
EGFR.P00533.OID20319.v1	COPD	0.69	0.66	0.73	3.19055e-55	1998	44948
SIGLEC7.Q9Y286.OID20190.v1	COPD	1.44	1.38	1.51	3.29853e-55	1998	44948
SLAMF1.Q13291.OID20496.v1	Liver disease	2.16	1.96	2.38	3.83192e-55	432	47104
GFRA1.P56159.OID21457.v1	Ischaemic heart disease	1.34	1.29	1.39	5.0638e-55	3338	41341
IL17C.Q9P0M4.OID20477.v1	Death	1.27	1.23	1.31	5.23252e-55	4445	43155
CTSL.P07711.OID20228.v1	Liver disease	2.2	1.99	2.43	5.28797e-55	432	47104
MMP8.P22894.OID21019.v1	Death	1.27	1.23	1.31	6.03256e-55	4445	43155
CD8A.P01732.OID21018.v1	Type 2 diabetes	1.34	1.29	1.39	7.09791e-55	2822	43370
PLA2G15.Q8NCC3.OID21473.v1	COPD	1.43	1.37	1.5	8.26313e-55	1998	44948
DCXR.Q7Z4W1.OID21480.v1	Liver disease	2.22	2.01	2.45	1.2061e-54	432	47104
MERTK.Q12866.OID20657.v1	Liver disease	2.24	2.02	2.48	1.20803e-54	432	47104
FASLG.P48023.OID20665.v1	Type 2 diabetes	0.73	0.7	0.76	1.33494e-54	2822	43370
SPON2.Q9BUD6.OID20221.v1	Ischaemic heart disease	1.33	1.28	1.37	1.49716e-54	3338	41341
IL1RL1.Q01638.OID20250.v1	Death	1.3	1.25	1.34	1.53049e-54	4445	43155
ADAMTS15.Q8TE58.OID21275.v1	Death	1.27	1.23	1.31	2.08461e-54	4445	43155
ENPP2.Q13822.OID20288.v1	Type 2 diabetes	1.44	1.38	1.51	2.18572e-54	2822	43370
CD300C.Q08708.OID21010.v1	Liver disease	2.15	1.95	2.37	2.2924e-54	432	47104
RELT.Q969Z4.OID21142.v1	Type 2 diabetes	1.39	1.34	1.45	2.38953e-54	2822	43370
LBR.Q14739.OID21034.v1	Type 2 diabetes	1.34	1.29	1.39	2.41148e-54	2822	43370
CXCL17.Q6UXB2.OID20622.v1	Ischaemic heart disease	1.37	1.31	1.42	2.62213e-54	3338	41341
IL15.P40933.OID20562.v1	COPD	1.42	1.36	1.49	2.66089e-54	1998	44948
SPON1.Q9HCB6.OID20759.v1	Type 2 diabetes	1.37	1.32	1.43	2.67821e-54	2822	43370
CDH17.Q12864.OID20134.v1	Type 2 diabetes	1.34	1.29	1.39	2.83089e-54	2822	43370
IL12RB1.P42701.OID20486.v1	Type 2 diabetes	1.35	1.3	1.4	3.45847e-54	2822	43370
CGREF1.Q99674.OID20152.v1	Type 2 diabetes	1.35	1.3	1.4	3.86747e-54	2822	43370
TIMP1.P01033.OID20418.v1	Ischaemic heart disease	1.33	1.28	1.38	4.52635e-54	3338	41341
TNFRSF6B.O95407.OID20964.v1	Ischaemic heart disease	1.33	1.28	1.37	5.23488e-54	3338	41341
GOLM2.Q6P4E1.OID21044.v1	Death	1.27	1.23	1.3	5.86951e-54	4445	43155
OSCAR.Q8IYS5.OID20776.v1	COPD	1.42	1.36	1.49	6.69521e-54	1998	44948
MSR1.P21757.OID21063.v1	Ischaemic heart disease	1.34	1.29	1.39	6.78404e-54	3338	41341
FCGR2A.P12318.OID20391.v1	Liver disease	2.12	1.93	2.33	7.74826e-54	432	47104
LRP11.Q86VZ4.OID20185.v1	Death	1.27	1.23	1.31	7.81954e-54	4445	43155
TGFB1.P01137.OID20621.v1	Liver disease	2.12	1.93	2.33	7.83133e-54	432	47104
ICAM3.P32942.OID20277.v1	Liver disease	2.11	1.92	2.32	7.85366e-54	432	47104
CD34.P28906.OID21025.v1	Type 2 diabetes	0.74	0.72	0.77	8.83301e-54	2822	43370
ADM.P35318.OID21467.v1	Liver disease	2.27	2.05	2.52	9.89757e-54	432	47104
HYAL1.Q12794.OID20357.v1	Type 2 diabetes	1.35	1.3	1.4	1.01774e-53	2822	43370
IGSF8.Q969P0.OID20167.v1	Death	1.27	1.23	1.31	1.31846e-53	4445	43155
CD79B.P40259.OID20635.v1	Type 2 diabetes	1.35	1.3	1.4	1.602e-53	2822	43370
RELT.Q969Z4.OID21142.v1	COPD	1.47	1.4	1.54	1.74346e-53	1998	44948
FURIN.P09958.OID21514.v1	Ischaemic heart disease	1.33	1.28	1.37	1.9066e-53	3338	41341
LGALS1.P09382.OID20154.v1	Death	1.27	1.23	1.31	1.99102e-53	4445	43155
IL1RAP.Q9NPH3.OID21126.v1	Type 2 diabetes	0.74	0.71	0.77	2.14218e-53	2822	43370
COLEC12.Q5KU26.OID20738.v1	COPD	1.46	1.39	1.53	2.59861e-53	1998	44948
NPTXR.O95502.OID20191.v1	Type 2 diabetes	0.74	0.72	0.77	2.77539e-53	2822	43370
HMOX2.P30519.OID20887.v1	Liver disease	2.12	1.93	2.34	2.7945e-53	432	47104
GFAP.P14136.OID21247.v1	Alzheimer's dementia	2.25	2.03	2.5	2.82973e-53	446	32765
IL18R1.Q13478.OID20652.v1	Death	1.27	1.23	1.31	2.89397e-53	4445	43155
SCARF2.Q96GP6.OID21048.v1	Death	1.31	1.27	1.36	3.01133e-53	4445	43155
COL18A1.P39060.OID20332.v1	Type 2 diabetes	1.37	1.32	1.43	4.20286e-53	2822	43370
ULBP2.Q9BZM5.OID20919.v1	Liver disease	2.13	1.94	2.35	4.362e-53	432	47104
ZBTB17.Q13105.OID20082.v1	Death	1.27	1.23	1.31	4.57062e-53	4445	43155
PON2.Q15165.OID20088.v1	Type 2 diabetes	1.34	1.29	1.39	5.04267e-53	2822	43370
TNFRSF1B.P20333.OID21145.v1	Ischaemic heart disease	1.33	1.28	1.38	5.67843e-53	3338	41341
TPP1.O14773.OID20750.v1	COPD	1.42	1.36	1.49	6.22679e-53	1998	44948
PON3.Q15166.OID20777.v1	Ischaemic heart disease	0.76	0.73	0.78	7.11272e-53	3338	41341
AMY2B.P19961.OID20340.v1	Type 2 diabetes	0.75	0.72	0.78	1.07181e-52	2822	43370
GRPEL1.Q9HAV7.OID21309.v1	Death	1.27	1.23	1.31	1.14389e-52	4445	43155
TNFRSF13B.O14836.OID20702.v1	Type 2 diabetes	1.34	1.29	1.39	1.17893e-52	2822	43370
IGFBP2.P18065.OID20325.v1	Death	1.27	1.24	1.31	1.18787e-52	4445	43155
CD83.Q01151.OID20565.v1	Ischaemic heart disease	1.32	1.27	1.36	1.28288e-52	3338	41341
NFASC.O94856.OID20634.v1	Death	1.28	1.24	1.32	1.2841e-52	4445	43155
PILRB.Q9UKJ0.OID20197.v1	Liver disease	2.16	1.95	2.38	1.37513e-52	432	47104
LAMP3.Q9UQV4.OID20638.v1	Lung cancer	2.32	2.08	2.58	1.72237e-52	403	47158
CD4.P01730.OID20584.v1	Ischaemic heart disease	1.31	1.27	1.36	1.96343e-52	3338	41341
QPCT.Q16769.OID20320.v1	Death	1.26	1.22	1.3	1.99521e-52	4445	43155
TNFSF13B.Q9Y275.OID20272.v1	Type 2 diabetes	1.35	1.3	1.4	2.30359e-52	2822	43370
HAVCR2.Q8TDQ0.OID21137.v1	Ischaemic heart disease	1.32	1.27	1.37	2.56568e-52	3338	41341
REG4.Q9BYZ8.OID20784.v1	COPD	1.43	1.37	1.5	2.82451e-52	1998	44948
B4GALT1.P15291.OID20780.v1	Death	1.27	1.23	1.31	2.87811e-52	4445	43155
SIGLEC7.Q9Y286.OID20190.v1	Death	1.27	1.23	1.31	3.41614e-52	4445	43155
OMD.Q99983.OID20725.v1	Type 2 diabetes	0.74	0.71	0.77	4.70308e-52	2822	43370
CCN4.O95388.OID21444.v1	Death	1.27	1.23	1.31	5.0184e-52	4445	43155
SCARF2.Q96GP6.OID21048.v1	Liver disease	2.26	2.04	2.52	5.05448e-52	432	47104
CD300E.Q496F6.OID21418.v1	Liver disease	2.13	1.93	2.35	5.64592e-52	432	47104
DSG4.Q86SJ6.OID21325.v1	Type 2 diabetes	0.74	0.72	0.77	5.81117e-52	2822	43370
KLK11.Q9UBX7.OID21518.v1	Death	1.26	1.22	1.3	6.66291e-52	4445	43155
CKAP4.Q07065.OID20617.v1	Type 2 diabetes	1.35	1.3	1.4	7.48408e-52	2822	43370
EFNA1.P20827.OID21125.v1	COPD	1.42	1.36	1.48	7.6028e-52	1998	44948
CCL3.P10147.OID20610.v1	COPD	1.44	1.38	1.51	8.27071e-52	1998	44948
DPY30.Q9C005.OID21410.v1	Death	1.27	1.23	1.3	8.40399e-52	4445	43155
LTBP3.Q9NS15.OID21191.v1	Liver disease	2.14	1.94	2.37	9.45804e-52	432	47104
NOTCH3.Q9UM47.OID20253.v1	Liver disease	2.16	1.95	2.38	1.08609e-51	432	47104
NRP1.O14786.OID20390.v1	Death	1.26	1.23	1.3	1.09699e-51	4445	43155
TNFRSF13B.O14836.OID20702.v1	Death	1.26	1.22	1.3	1.23996e-51	4445	43155
DTX3.Q8N9I9.OID21349.v1	Death	1.29	1.25	1.33	1.27571e-51	4445	43155
GGT5.P36269.OID20909.v1	Death	1.26	1.22	1.3	1.54792e-51	4445	43155
CXADR.P78310.OID20561.v1	Death	1.27	1.23	1.31	1.60113e-51	4445	43155
PLXNB2.O15031.OID20317.v1	Death	1.27	1.23	1.31	1.66986e-51	4445	43155
SIRPB1.O00241.OID20739.v1	Death	1.26	1.22	1.3	1.94549e-51	4445	43155
OSCAR.Q8IYS5.OID20776.v1	Liver disease	2.08	1.89	2.29	1.94883e-51	432	47104
COL6A3.P12111.OID20292.v1	COPD	1.43	1.37	1.5	2.31408e-51	1998	44948
COL4A1.P02462.OID20208.v1	Death	1.26	1.23	1.3	2.48749e-51	4445	43155
CD28.P10747.OID21265.v1	Liver disease	2.07	1.88	2.27	2.60518e-51	432	47104
BTN3A2.P78410.OID20540.v1	Death	1.26	1.22	1.3	2.83973e-51	4445	43155
CD99L2.Q8TCZ2.OID21122.v1	Death	1.26	1.22	1.3	3.03996e-51	4445	43155
COL6A3.P12111.OID20292.v1	Liver disease	2.17	1.97	2.41	3.25114e-51	432	47104
TNFRSF4.P43489.OID20653.v1	Liver disease	2.15	1.94	2.37	3.92803e-51	432	47104
TAFA5.Q7Z5A7.OID21321.v1	Death	1.26	1.22	1.3	4.16634e-51	4445	43155
TNF.P01375.OID20074.v1	Liver disease	2.12	1.92	2.34	4.81915e-51	432	47104
CST7.O76096.OID20704.v1	Death	1.25	1.22	1.29	6.19958e-51	4445	43155
FGF21.Q9NSA1.OID21402.v1	COPD	1.42	1.36	1.49	6.37792e-51	1998	44948
ITGA11.Q9UKX5.OID20581.v1	COPD	0.71	0.68	0.74	6.54208e-51	1998	44948
REG3A.Q06141.OID20258.v1	COPD	1.42	1.36	1.49	7.94085e-51	1998	44948
OMG.P23515.OID21352.v1	Death	0.8	0.77	0.82	8.09892e-51	4445	43155
TNFRSF21.O75509.OID21052.v1	Death	1.26	1.22	1.3	8.42412e-51	4445	43155
FUT3_FUT5.P21217_Q11128.OID21013.v1	COPD	1.43	1.36	1.49	1.05159e-50	1998	44948
RETN.Q9HD89.OID20327.v1	Death	1.26	1.22	1.29	1.09005e-50	4445	43155
FBP1.P09467.OID20227.v1	Liver disease	2.09	1.9	2.31	1.16396e-50	432	47104
SPINT1.O43278.OID21109.v1	Type 2 diabetes	1.33	1.28	1.39	1.33523e-50	2822	43370
IDUA.P35475.OID21468.v1	Liver disease	2.06	1.88	2.27	1.40277e-50	432	47104
AMBP.P02760.OID21413.v1	Ischaemic heart disease	1.32	1.28	1.37	1.55269e-50	3338	41341
ANGPT2.O15123.OID21463.v1	Ischaemic heart disease	1.32	1.27	1.37	1.57953e-50	3338	41341
VWA1.Q6PCB0.OID21421.v1	COPD	1.42	1.35	1.48	1.58971e-50	1998	44948
RBKS.Q9H477.OID20986.v1	Type 2 diabetes	1.34	1.29	1.39	1.66905e-50	2822	43370
HPGDS.O60760.OID21266.v1	COPD	0.71	0.68	0.75	1.70446e-50	1998	44948
TNF.P01375.OID20848.v1	Liver disease	2.11	1.91	2.32	1.75332e-50	432	47104
SRP14.P37108.OID21324.v1	Type 2 diabetes	1.33	1.28	1.38	1.8241e-50	2822	43370
ADGRE2.Q9UHX3.OID20755.v1	Type 2 diabetes	1.34	1.29	1.4	1.91194e-50	2822	43370
TGFA.P01135.OID20600.v1	Ischaemic heart disease	1.31	1.26	1.35	1.96539e-50	3338	41341
CHRDL2.Q6WN34.OID20223.v1	Liver disease	2.22	2	2.47	2.05433e-50	432	47104
CCL21.O00585.OID20686.v1	Ischaemic heart disease	1.31	1.26	1.35	2.09816e-50	3338	41341
CEACAM8.P31997.OID20102.v1	COPD	1.42	1.35	1.48	2.20622e-50	1998	44948
CDCP1.Q9H5V8.OID20940.v1	Ischaemic heart disease	1.34	1.29	1.39	2.5729e-50	3338	41341
RBP5.P82980.OID21369.v1	Ischaemic heart disease	1.32	1.27	1.36	2.92175e-50	3338	41341
CD48.P09326.OID20692.v1	Type 2 diabetes	1.33	1.28	1.38	2.94846e-50	2822	43370
DSG2.Q14126.OID21113.v1	Type 2 diabetes	0.75	0.72	0.77	3.63022e-50	2822	43370
CCL7.P80098.OID20523.v1	Ischaemic heart disease	1.31	1.26	1.36	4.59288e-50	3338	41341
CRIP2.P52943.OID20901.v1	Death	1.27	1.23	1.32	4.77697e-50	4445	43155
CD59.P13987.OID20339.v1	Ischaemic heart disease	1.33	1.28	1.38	5.43389e-50	3338	41341
FAS.P25445.OID20316.v1	Death	1.28	1.24	1.32	5.71449e-50	4445	43155
KITLG.P21583.OID20196.v1	COPD	0.71	0.68	0.75	6.78136e-50	1998	44948
CA6.P23280.OID21096.v1	Type 2 diabetes	0.74	0.71	0.77	9.28329e-50	2822	43370
CPM.P14384.OID21054.v1	Ischaemic heart disease	1.31	1.26	1.36	9.94865e-50	3338	41341
NT5E.P21589.OID21498.v1	Type 2 diabetes	1.33	1.28	1.38	1.03295e-49	2822	43370
TGFB1.P01137.OID20621.v1	Death	1.26	1.22	1.3	1.12665e-49	4445	43155
CD302.Q8IX05.OID21328.v1	Type 2 diabetes	1.36	1.3	1.41	1.34049e-49	2822	43370
DLL1.O00548.OID21525.v1	Type 2 diabetes	1.34	1.29	1.4	2.50605e-49	2822	43370
SFTPA2.Q8IWL1.OID21218.v1	Death	1.26	1.22	1.3	2.53319e-49	4445	43155
CD300E.Q496F6.OID21418.v1	COPD	1.42	1.35	1.48	2.62913e-49	1998	44948
TFF3.Q07654.OID20371.v1	Ischaemic heart disease	1.32	1.28	1.38	2.728e-49	3338	41341
CD302.Q8IX05.OID21328.v1	Liver disease	2.13	1.92	2.35	2.95372e-49	432	47104
FLT4.P35916.OID21491.v1	Type 2 diabetes	1.33	1.28	1.38	3.18123e-49	2822	43370
SIAE.Q9HAT2.OID21503.v1	Type 2 diabetes	1.33	1.28	1.38	3.2327e-49	2822	43370
SCGB3A2.Q96PL1.OID20723.v1	COPD	1.41	1.34	1.47	4.22571e-49	1998	44948
ANGPTL4.Q9BY76.OID20703.v1	COPD	1.41	1.35	1.48	4.35296e-49	1998	44948
PXN.P49023.OID20822.v1	Type 2 diabetes	1.33	1.28	1.38	4.59298e-49	2822	43370
IL18BP.O95998.OID20348.v1	Type 2 diabetes	1.35	1.29	1.4	5.1063e-49	2822	43370
IL1R1.P14778.OID21116.v1	Death	1.25	1.21	1.29	5.77327e-49	4445	43155
LBP.P18428.OID20355.v1	Death	1.25	1.21	1.29	6.08888e-49	4445	43155
AGRN.O00468.OID20786.v1	Liver disease	2.09	1.89	2.31	6.28012e-49	432	47104
EFNA1.P20827.OID21125.v1	Ischaemic heart disease	1.3	1.26	1.35	9.4687e-49	3338	41341
ULBP2.Q9BZM5.OID20919.v1	Type 2 diabetes	1.33	1.28	1.39	1.03098e-48	2822	43370
FGF23.Q9GZV9.OID21411.v1	COPD	1.42	1.35	1.49	1.11299e-48	1998	44948
NECTIN2.Q92692.OID20222.v1	COPD	1.4	1.34	1.47	1.22927e-48	1998	44948
CRIP2.P52943.OID20901.v1	Ischaemic heart disease	1.32	1.27	1.37	1.22954e-48	3338	41341
TNFRSF11A.Q9Y6Q6.OID20646.v1	Liver disease	2.1	1.9	2.32	1.25632e-48	432	47104
PIGR.P01833.OID21102.v1	Lung cancer	2.16	1.95	2.39	1.28255e-48	403	47158
ACVRL1.P37023.OID20999.v1	Liver disease	2.13	1.93	2.36	1.40668e-48	432	47104
LILRB2.Q8N423.OID20301.v1	Liver disease	2.07	1.88	2.28	1.46812e-48	432	47104
WNT9A.O14904.OID20460.v1	Death	1.29	1.24	1.33	1.55283e-48	4445	43155
SLAMF7.Q9NQ25.OID20602.v1	Liver disease	2.04	1.85	2.24	1.63249e-48	432	47104
ST6GAL1.P15907.OID20302.v1	COPD	1.4	1.34	1.47	1.73582e-48	1998	44948
TIE1.P35590.OID20303.v1	Liver disease	2.05	1.86	2.26	1.74203e-48	432	47104
IGFBP3.P17936.OID20398.v1	Liver disease	0.47	0.43	0.52	2.10886e-48	432	47104
IL1R1.P14778.OID21116.v1	Liver disease	2.06	1.87	2.27	2.43201e-48	432	47104
CCL17.Q92583.OID20745.v1	COPD	1.39	1.33	1.46	2.7492e-48	1998	44948
ADAM8.P78325.OID21039.v1	Death	1.25	1.21	1.28	3.01687e-48	4445	43155
HNMT.P50135.OID20975.v1	Death	1.26	1.22	1.3	3.12158e-48	4445	43155
GPR37.O15354.OID20095.v1	Ischaemic heart disease	1.3	1.26	1.35	3.28119e-48	3338	41341
ICAM1.P05362.OID20411.v1	Ischaemic heart disease	1.3	1.26	1.35	4.05721e-48	3338	41341
GDF15.Q99988.OID20251.v1	Ischaemic stroke	1.89	1.73	2.05	4.69011e-48	765	46657
CA9.Q16790.OID21417.v1	Liver disease	2.04	1.85	2.25	6.75122e-48	432	47104
PTN.P21246.OID20083.v1	Liver disease	2.07	1.88	2.28	6.99645e-48	432	47104
FMNL1.O95466.OID20884.v1	Type 2 diabetes	1.32	1.27	1.37	7.00847e-48	2822	43370
CCDC80.Q76M96.OID20226.v1	Type 2 diabetes	1.36	1.3	1.42	8.04314e-48	2822	43370
TNFRSF11A.Q9Y6Q6.OID20646.v1	Ischaemic heart disease	1.3	1.26	1.35	8.30629e-48	3338	41341
AGRN.O00468.OID20786.v1	COPD	1.41	1.34	1.47	9.35397e-48	1998	44948
TNFRSF9.Q07011.OID20985.v1	COPD	1.41	1.35	1.48	1.0059e-47	1998	44948
CR2.P20023.OID20393.v1	Type 2 diabetes	1.32	1.27	1.37	1.09509e-47	2822	43370
REG4.Q9BYZ8.OID20784.v1	Type 2 diabetes	1.34	1.29	1.4	1.2328e-47	2822	43370
IL2RA.P01589.OID20267.v1	Liver disease	2.05	1.86	2.26	1.34439e-47	432	47104
FCER2.P06734.OID21133.v1	Type 2 diabetes	1.32	1.27	1.37	1.35149e-47	2822	43370
PLA2G2A.P14555.OID20274.v1	Death	1.26	1.22	1.3	1.44757e-47	4445	43155
TCN2.P20062.OID20341.v1	Death	1.25	1.21	1.29	1.61072e-47	4445	43155
ST6GAL1.P15907.OID20302.v1	Ischaemic heart disease	1.29	1.25	1.34	1.76005e-47	3338	41341
MOG.Q16653.OID21384.v1	Type 2 diabetes	0.75	0.72	0.78	1.8288e-47	2822	43370
SLIT2.O94813.OID20862.v1	Type 2 diabetes	1.32	1.27	1.36	1.90679e-47	2822	43370
AMY2A.P04746.OID20333.v1	Type 2 diabetes	0.76	0.73	0.79	1.95736e-47	2822	43370
IGSF3.O75054.OID21312.v1	Death	1.26	1.22	1.29	2.08599e-47	4445	43155
TEK.Q02763.OID21496.v1	Liver disease	2.02	1.84	2.23	2.12834e-47	432	47104
TFF3.Q07654.OID20371.v1	Type 2 diabetes	1.35	1.29	1.4	2.66037e-47	2822	43370
LAIR1.Q6GTX8.OID20737.v1	Liver disease	2.07	1.87	2.28	3.08667e-47	432	47104
CD27.P26842.OID21527.v1	Ischaemic heart disease	1.3	1.25	1.34	3.53449e-47	3338	41341
TNF.P01375.OID20473.v1	Ischaemic heart disease	1.3	1.26	1.35	3.54686e-47	3338	41341
GFRA1.P56159.OID21457.v1	COPD	1.41	1.35	1.48	3.6564e-47	1998	44948
ACVRL1.P37023.OID20999.v1	Type 2 diabetes	1.35	1.29	1.4	3.9792e-47	2822	43370
MZB1.Q8WU39.OID20732.v1	Ischaemic heart disease	1.29	1.25	1.33	4.1592e-47	3338	41341
PTPRM.P28827.OID20598.v1	Type 2 diabetes	1.32	1.27	1.37	5.86849e-47	2822	43370
SMOC2.Q9H3U7.OID20730.v1	Death	1.27	1.23	1.31	7.36512e-47	4445	43155
HYAL1.Q12794.OID20357.v1	Liver disease	2.01	1.83	2.22	8.40043e-47	432	47104
IL12A_IL12B.P29459_P29460.OID21327.v1	Type 2 diabetes	1.32	1.27	1.37	8.83926e-47	2822	43370
LTA4H.P09960.OID21452.v1	COPD	1.4	1.34	1.47	1.03089e-46	1998	44948
MATN2.O00339.OID20767.v1	Death	1.25	1.21	1.29	1.32155e-46	4445	43155
GDF15.Q99988.OID20251.v1	Lung cancer	2.32	2.07	2.6	1.35114e-46	403	47158
ANG.P03950.OID20403.v1	Death	1.26	1.22	1.3	1.5854e-46	4445	43155
LRRC25.Q8N386.OID21333.v1	Death	1.25	1.21	1.28	1.7265e-46	4445	43155
CSF3.P09919.OID20491.v1	Type 2 diabetes	1.32	1.27	1.37	1.79261e-46	2822	43370
FCAR.P24071.OID20564.v1	Type 2 diabetes	1.31	1.27	1.36	1.90995e-46	2822	43370
LILRA2.Q8N149.OID21152.v1	Liver disease	2.04	1.85	2.25	2.0087e-46	432	47104
MSR1.P21757.OID21063.v1	COPD	1.42	1.35	1.49	2.01411e-46	1998	44948
PVR.P15151.OID21011.v1	Death	1.24	1.21	1.28	2.08806e-46	4445	43155
CA14.Q9ULX7.OID21401.v1	COPD	0.72	0.68	0.75	2.39639e-46	1998	44948
KRT18.P05783.OID21296.v1	Death	1.26	1.22	1.31	2.54357e-46	4445	43155
TFPI2.P48307.OID21512.v1	Type 2 diabetes	1.33	1.28	1.38	2.59091e-46	2822	43370
NCAN.O14594.OID21055.v1	Death	0.8	0.77	0.82	2.97798e-46	4445	43155
RBKS.Q9H477.OID20986.v1	Liver disease	2.04	1.85	2.25	3.27778e-46	432	47104
PSPN.O60542.OID20511.v1	Type 2 diabetes	1.43	1.36	1.5	3.28095e-46	2822	43370
TNFRSF9.Q07011.OID20985.v1	Ischaemic heart disease	1.3	1.26	1.35	3.54068e-46	3338	41341
IL12B.P29460.OID20666.v1	Type 2 diabetes	1.32	1.27	1.37	3.89183e-46	2822	43370
TNF.P01375.OID20473.v1	Liver disease	2.04	1.85	2.25	3.90507e-46	432	47104
S100A11.P31949.OID20130.v1	Type 2 diabetes	1.32	1.27	1.37	4.24465e-46	2822	43370
SERPINB8.P50452.OID20630.v1	Death	1.24	1.21	1.28	4.83278e-46	4445	43155
CLMP.Q9H6B4.OID21419.v1	Type 2 diabetes	1.34	1.29	1.4	4.98064e-46	2822	43370
PTN.P21246.OID20083.v1	Death	1.26	1.22	1.3	5.13753e-46	4445	43155
CTSD.P07339.OID20358.v1	Ischaemic heart disease	1.3	1.25	1.35	5.19754e-46	3338	41341
ITGAV.P06756.OID21416.v1	COPD	0.72	0.68	0.75	5.65581e-46	1998	44948
MEGF9.Q9H1U4.OID20285.v1	Type 2 diabetes	1.32	1.27	1.37	6.74956e-46	2822	43370
CHRDL2.Q6WN34.OID20223.v1	Type 2 diabetes	1.33	1.28	1.39	8.23433e-46	2822	43370
CTSL.P07711.OID20228.v1	Type 2 diabetes	1.32	1.27	1.38	8.36328e-46	2822	43370
TXNDC15.Q96J42.OID21495.v1	Death	1.24	1.2	1.28	8.37576e-46	4445	43155
SERPINA9.Q86WD7.OID21284.v1	Type 2 diabetes	1.32	1.27	1.37	9.87175e-46	2822	43370
CD300C.Q08708.OID21010.v1	Type 2 diabetes	1.32	1.27	1.37	1.13053e-45	2822	43370
SMOC2.Q9H3U7.OID20730.v1	Type 2 diabetes	1.34	1.29	1.4	1.24394e-45	2822	43370
SETMAR.Q53H47.OID20948.v1	Type 2 diabetes	1.32	1.27	1.38	1.36406e-45	2822	43370
DDAH1.O94760.OID21299.v1	Death	1.25	1.21	1.29	1.39651e-45	4445	43155
NUCB2.P80303.OID21448.v1	Death	1.25	1.21	1.29	1.56152e-45	4445	43155
FLRT2.O43155.OID20946.v1	Liver disease	1.99	1.81	2.19	1.82873e-45	432	47104
PLAUR.Q03405.OID20764.v1	Lung cancer	2.09	1.88	2.31	1.896e-45	403	47158
CCL22.O00626.OID20765.v1	Ischaemic heart disease	1.28	1.24	1.33	1.93558e-45	3338	41341
CD14.P08571.OID20378.v1	COPD	1.39	1.33	1.45	1.95659e-45	1998	44948
EGLN1.Q9GZT9.OID20572.v1	Death	1.24	1.21	1.28	2.20119e-45	4445	43155
DKK4.Q9UBT3.OID20934.v1	Type 2 diabetes	1.32	1.27	1.37	2.55348e-45	2822	43370
CD63.P08962.OID20988.v1	Type 2 diabetes	1.31	1.26	1.36	2.59264e-45	2822	43370
EBI3_IL27.Q14213_Q8NEV9.OID21389.v1	Death	1.25	1.21	1.29	3.00694e-45	4445	43155
SCARB2.Q14108.OID20943.v1	COPD	1.42	1.35	1.49	3.03535e-45	1998	44948
CLEC7A.Q9BXN2.OID20636.v1	COPD	1.38	1.32	1.45	3.22389e-45	1998	44948
TREM2.Q9NZC2.OID20731.v1	Ischaemic heart disease	1.3	1.26	1.35	3.35162e-45	3338	41341
TNFRSF9.Q07011.OID20985.v1	Type 2 diabetes	1.33	1.28	1.38	3.82851e-45	2822	43370
TNFRSF4.P43489.OID20653.v1	Ischaemic heart disease	1.29	1.25	1.34	3.82874e-45	3338	41341
NCAM1.P13591.OID20354.v1	COPD	0.72	0.69	0.76	4.38744e-45	1998	44948
ANXA10.Q9UJ72.OID20886.v1	COPD	1.39	1.32	1.45	4.38952e-45	1998	44948
TNFSF14.O43557.OID20953.v1	Type 2 diabetes	1.3	1.26	1.35	4.719e-45	2822	43370
CLEC4D.Q8WXI8.OID20609.v1	Type 2 diabetes	1.31	1.27	1.37	4.95682e-45	2822	43370
REG1A.P05451.OID20415.v1	COPD	1.39	1.33	1.46	5.10121e-45	1998	44948
ENTPD6.O75354.OID20100.v1	Liver disease	1.99	1.81	2.19	5.11378e-45	432	47104
VNN2.O95498.OID21310.v1	Type 2 diabetes	1.31	1.26	1.36	5.66078e-45	2822	43370
SLITRK2.Q9H156.OID21409.v1	Type 2 diabetes	1.31	1.26	1.36	6.37466e-45	2822	43370
NOMO1.Q15155.OID21106.v1	Liver disease	2.01	1.82	2.21	7.13236e-45	432	47104
DDR1.Q08345.OID21009.v1	Death	1.24	1.21	1.28	9.40745e-45	4445	43155
GFRA1.P56159.OID21457.v1	Liver disease	2.04	1.84	2.25	9.99238e-45	432	47104
IGFBP7.Q16270.OID20236.v1	Ischaemic heart disease	1.31	1.26	1.35	1.03751e-44	3338	41341
CSF1.P09603.OID20719.v1	Ischaemic heart disease	1.29	1.24	1.34	1.41705e-44	3338	41341
TNC.P24821.OID20359.v1	Death	1.24	1.2	1.27	1.57069e-44	4445	43155
FOLR2.P14207.OID21062.v1	Type 2 diabetes	1.32	1.27	1.37	1.7674e-44	2822	43370
HYAL1.Q12794.OID20357.v1	Death	1.24	1.2	1.28	1.90479e-44	4445	43155
SLAMF1.Q13291.OID20496.v1	Type 2 diabetes	1.31	1.26	1.36	1.95057e-44	2822	43370
IGSF8.Q969P0.OID20167.v1	Liver disease	1.97	1.79	2.17	1.98969e-44	432	47104
CDON.Q4KMG0.OID20754.v1	Type 2 diabetes	1.32	1.27	1.37	2.08686e-44	2822	43370
OMG.P23515.OID21352.v1	COPD	0.73	0.7	0.76	2.2224e-44	1998	44948
TNFRSF14.Q92956.OID20783.v1	Ischaemic heart disease	1.29	1.24	1.34	2.28582e-44	3338	41341
EFNA1.P20827.OID21125.v1	Type 2 diabetes	1.32	1.27	1.37	2.68037e-44	2822	43370
TNF.P01375.OID21237.v1	Ischaemic heart disease	1.29	1.24	1.33	3.10624e-44	3338	41341
SPON1.Q9HCB6.OID20759.v1	COPD	1.4	1.34	1.47	3.22802e-44	1998	44948
CTSO.P43234.OID20660.v1	Liver disease	1.98	1.8	2.18	3.40237e-44	432	47104
TNFRSF12A.Q9NP84.OID21482.v1	COPD	1.41	1.34	1.48	3.65822e-44	1998	44948
NTproBNP.NTproBNP.OID20125.v1	Ischaemic heart disease	1.31	1.26	1.36	3.80935e-44	3338	41341
CD163.Q86VB7.OID20360.v1	Death	1.24	1.2	1.28	4.38758e-44	4445	43155
HSPG2.P98160.OID20383.v1	Ischaemic heart disease	1.3	1.25	1.34	4.99212e-44	3338	41341
CXCL10.P02778.OID20697.v1	Type 2 diabetes	1.32	1.27	1.37	5.86654e-44	2822	43370
MMP8.P22894.OID21019.v1	COPD	1.38	1.32	1.44	7.37873e-44	1998	44948
LILRB4.Q8NHJ6.OID20429.v1	COPD	1.39	1.33	1.46	7.67472e-44	1998	44948
HLA.DRA.P01903.OID20520.v1	Liver disease	1.97	1.79	2.16	8.15202e-44	432	47104
FCGR2A.P12318.OID20391.v1	Type 2 diabetes	1.31	1.26	1.36	8.16326e-44	2822	43370
GGH.Q92820.OID20416.v1	COPD	1.37	1.31	1.44	8.72581e-44	1998	44948
IGFBP4.P22692.OID21158.v1	Liver disease	2.09	1.88	2.31	9.62598e-44	432	47104
MMP12.P39900.OID21439.v1	Lung cancer	2.18	1.95	2.43	9.69754e-44	403	47158
ALCAM.Q13740.OID20273.v1	Death	1.25	1.21	1.29	9.93086e-44	4445	43155
CD109.Q6YHK3.OID21108.v1	Type 2 diabetes	1.31	1.26	1.36	1.02354e-43	2822	43370
QPCT.Q16769.OID20320.v1	Type 2 diabetes	1.3	1.26	1.35	1.08041e-43	2822	43370
CKAP4.Q07065.OID20617.v1	COPD	1.38	1.32	1.45	1.18342e-43	1998	44948
AGER.Q15109.OID20756.v1	Type 2 diabetes	0.76	0.74	0.79	1.32415e-43	2822	43370
LPCAT2.Q7L5N7.OID21290.v1	Death	1.24	1.2	1.27	1.64134e-43	4445	43155
FUCA1.P04066.OID20261.v1	Type 2 diabetes	1.3	1.25	1.35	1.72023e-43	2822	43370
FAP.Q12884.OID20330.v1	COPD	0.73	0.7	0.76	1.79712e-43	1998	44948
ALDH3A1.P30838.OID20512.v1	Liver disease	2.01	1.82	2.22	1.89066e-43	432	47104
DEFB4A_DEFB4B.O15263.OID21373.v1	Type 2 diabetes	1.32	1.27	1.37	1.96895e-43	2822	43370
SIGLEC1.Q9BZZ2.OID20690.v1	COPD	1.38	1.32	1.45	2.033e-43	1998	44948
OLR1.P78380.OID20183.v1	Death	1.24	1.2	1.28	2.41105e-43	4445	43155
STC2.O76061.OID21157.v1	Type 2 diabetes	1.32	1.27	1.37	2.45548e-43	2822	43370
ADGRG2.Q8IZP9.OID20189.v1	Death	0.8	0.77	0.82	2.46528e-43	4445	43155
SUMF2.Q8NBJ7.OID21032.v1	Type 2 diabetes	1.3	1.25	1.35	2.57859e-43	2822	43370
EPHA2.P29317.OID21342.v1	Type 2 diabetes	1.33	1.28	1.38	3.22592e-43	2822	43370
SORT1.Q99523.OID20213.v1	Liver disease	1.95	1.77	2.14	3.55064e-43	432	47104
TXNRD1.Q16881.OID21135.v1	Type 2 diabetes	1.3	1.25	1.35	3.76694e-43	2822	43370
ACP5.P13686.OID20314.v1	Liver disease	2	1.81	2.21	3.80295e-43	432	47104
LGMN.Q99538.OID20773.v1	Death	1.23	1.2	1.27	4.02928e-43	4445	43155
CLEC6A.Q6EIG7.OID21228.v1	Liver disease	1.97	1.79	2.17	4.20115e-43	432	47104
CXCL8.P10145.OID20631.v1	Death	1.24	1.2	1.27	4.28579e-43	4445	43155
IL18BP.O95998.OID20348.v1	COPD	1.39	1.33	1.46	4.44384e-43	1998	44948
PTX3.P26022.OID20570.v1	Death	1.24	1.2	1.27	5.34522e-43	4445	43155
ANXA10.Q9UJ72.OID20886.v1	Death	1.24	1.2	1.28	5.44461e-43	4445	43155
GFER.P55789.OID21259.v1	Type 2 diabetes	1.3	1.25	1.35	6.43494e-43	2822	43370
CXCL8.P10145.OID20997.v1	Death	1.24	1.2	1.27	6.64292e-43	4445	43155
CLMP.Q9H6B4.OID21419.v1	Ischaemic heart disease	1.3	1.25	1.35	6.70436e-43	3338	41341
AOC3.Q16853.OID20389.v1	Type 2 diabetes	1.32	1.27	1.38	6.75837e-43	2822	43370
AMIGO2.Q86SJ2.OID21370.v1	Liver disease	1.93	1.75	2.12	8.24371e-43	432	47104
QDPR.P09417.OID20174.v1	Type 2 diabetes	1.3	1.25	1.35	8.61255e-43	2822	43370
TNFRSF21.O75509.OID21052.v1	Liver disease	1.96	1.78	2.15	8.96194e-43	432	47104
REN.P00797.OID20201.v1	Liver disease	2.05	1.85	2.27	8.97974e-43	432	47104
CD14.P08571.OID20378.v1	Liver disease	1.96	1.78	2.15	9.05941e-43	432	47104
CXCL16.Q9H2A7.OID20282.v1	Ischaemic heart disease	1.28	1.24	1.33	9.50134e-43	3338	41341
POLR2F.P61218.OID21283.v1	COPD	1.38	1.32	1.44	1.00913e-42	1998	44948
NRCAM.Q92823.OID20229.v1	Liver disease	1.95	1.77	2.15	1.06361e-42	432	47104
ISM1.B1AKI9.OID20538.v1	Type 2 diabetes	1.31	1.26	1.36	1.09887e-42	2822	43370
BAIAP2.Q9UQB8.OID21250.v1	Death	1.23	1.2	1.27	1.13116e-42	4445	43155
IL18R1.Q13478.OID20652.v1	Ischaemic heart disease	1.28	1.23	1.32	1.19237e-42	3338	41341
LY96.Q9Y6Y9.OID20945.v1	Death	1.24	1.2	1.28	1.27432e-42	4445	43155
LILRB4.Q8NHJ6.OID20429.v1	Liver disease	2.01	1.82	2.22	1.28751e-42	432	47104
NECTIN2.Q92692.OID20222.v1	Ischaemic heart disease	1.28	1.23	1.33	1.41354e-42	3338	41341
SIGLEC5.O15389.OID21082.v1	Death	1.23	1.19	1.26	1.41921e-42	4445	43155
CD5.P06127.OID21449.v1	COPD	1.36	1.3	1.42	1.51966e-42	1998	44948
CXCL8.P10145.OID20153.v1	Death	1.23	1.2	1.27	1.54957e-42	4445	43155
SDC1.P18827.OID20169.v1	Type 2 diabetes	1.31	1.26	1.36	2.13486e-42	2822	43370
TNF.P01375.OID20074.v1	Ischaemic heart disease	1.28	1.24	1.33	2.22998e-42	3338	41341
TIE1.P35590.OID20303.v1	Type 2 diabetes	1.3	1.25	1.35	2.55477e-42	2822	43370
LILRB4.Q8NHJ6.OID20429.v1	Ischaemic heart disease	1.28	1.24	1.33	2.72682e-42	3338	41341
PGF.P49763.OID20673.v1	COPD	1.43	1.35	1.5	3.1317e-42	1998	44948
MAD1L1.Q9Y6D9.OID20904.v1	Ischaemic heart disease	1.28	1.24	1.33	3.24165e-42	3338	41341
FASLG.P48023.OID20665.v1	COPD	0.72	0.69	0.76	3.66678e-42	1998	44948
VWC2.Q2TAL6.OID20936.v1	Ischaemic heart disease	1.28	1.24	1.33	3.75413e-42	3338	41341
APEX1.P27695.OID21434.v1	Type 2 diabetes	1.3	1.25	1.34	4.05961e-42	2822	43370
SIGLEC9.Q9Y336.OID21390.v1	Type 2 diabetes	1.3	1.25	1.35	5.1716e-42	2822	43370
CXCL10.P02778.OID20697.v1	Liver disease	1.96	1.78	2.16	5.24533e-42	432	47104
MAD1L1.Q9Y6D9.OID20904.v1	Liver disease	1.97	1.78	2.17	5.44624e-42	432	47104
CHL1.O00533.OID20366.v1	Type 2 diabetes	0.77	0.74	0.8	5.69825e-42	2822	43370
ANG.P03950.OID20403.v1	Type 2 diabetes	1.31	1.26	1.37	5.94219e-42	2822	43370
B4GALT1.P15291.OID20780.v1	Type 2 diabetes	1.3	1.26	1.36	6.15828e-42	2822	43370
SFRP1.Q8N474.OID20984.v1	Liver disease	1.98	1.8	2.19	6.34679e-42	432	47104
RNASET2.O00584.OID20321.v1	Ischaemic heart disease	1.28	1.23	1.32	6.56099e-42	3338	41341
PTK7.Q13308.OID20880.v1	Death	1.23	1.19	1.27	8.03414e-42	4445	43155
TNF.P01375.OID21237.v1	Liver disease	1.97	1.78	2.17	8.8559e-42	432	47104
FOLR2.P14207.OID21062.v1	Death	1.24	1.2	1.27	9.23283e-42	4445	43155
LRIG1.Q96JA1.OID21429.v1	Death	1.23	1.19	1.27	9.42589e-42	4445	43155
PSIP1.O75475.OID20534.v1	Type 2 diabetes	1.29	1.25	1.34	9.67512e-42	2822	43370
ITGA5.P08648.OID21139.v1	Death	1.24	1.2	1.28	9.69526e-42	4445	43155
F9.P00740.OID20349.v1	COPD	1.37	1.31	1.43	1.03522e-41	1998	44948
XCL1.P47992.OID21398.v1	Type 2 diabetes	1.29	1.25	1.34	1.03523e-41	2822	43370
PLAT.P00750.OID20247.v1	Death	1.25	1.21	1.29	1.11273e-41	4445	43155
EFEMP1.Q12805.OID20414.v1	Type 2 diabetes	1.33	1.28	1.39	1.12287e-41	2822	43370
EBI3_IL27.Q14213_Q8NEV9.OID21389.v1	Liver disease	1.97	1.79	2.18	1.22732e-41	432	47104
LGALS1.P09382.OID20154.v1	Ischaemic heart disease	1.28	1.23	1.32	1.24304e-41	3338	41341
CRHBP.P24387.OID20747.v1	Ischaemic heart disease	1.28	1.23	1.32	1.25482e-41	3338	41341
IL15RA.Q13261.OID20498.v1	Death	1.23	1.19	1.27	1.27024e-41	4445	43155
SORD.Q00796.OID21453.v1	Liver disease	1.97	1.79	2.17	1.3976e-41	432	47104
STC2.O76061.OID21157.v1	Death	1.24	1.2	1.28	1.5676e-41	4445	43155
CD46.P15529.OID20380.v1	Death	1.23	1.2	1.27	1.64277e-41	4445	43155
OBP2B.Q9NPH6.OID20980.v1	Type 2 diabetes	0.73	0.7	0.76	1.68953e-41	2822	43370
WIF1.Q9Y5W5.OID21464.v1	Type 2 diabetes	0.77	0.74	0.8	1.83339e-41	2822	43370
OLR1.P78380.OID20183.v1	COPD	1.36	1.3	1.43	1.93963e-41	1998	44948
TCN2.P20062.OID20341.v1	COPD	1.36	1.3	1.42	1.99869e-41	1998	44948
LAMP2.P13473.OID21035.v1	Liver disease	1.9	1.73	2.08	2.68744e-41	432	47104
NCAM2.O15394.OID21095.v1	Type 2 diabetes	0.77	0.74	0.8	2.72083e-41	2822	43370
PLAT.P00750.OID20247.v1	COPD	1.38	1.32	1.45	3.38839e-41	1998	44948
ZBTB17.Q13105.OID20082.v1	Type 2 diabetes	1.3	1.25	1.35	3.39052e-41	2822	43370
TNFRSF14.Q92956.OID20783.v1	COPD	1.37	1.31	1.43	3.70243e-41	1998	44948
LAMP3.Q9UQV4.OID20638.v1	Ischaemic heart disease	1.29	1.24	1.34	3.84201e-41	3338	41341
LRRC25.Q8N386.OID21333.v1	Type 2 diabetes	1.3	1.25	1.35	3.9294e-41	2822	43370
ANGPTL4.Q9BY76.OID20703.v1	Liver disease	1.95	1.77	2.15	4.00945e-41	432	47104
CTSO.P43234.OID20660.v1	Death	1.23	1.19	1.27	4.02221e-41	4445	43155
SIGLEC9.Q9Y336.OID21390.v1	Liver disease	1.91	1.74	2.1	4.05993e-41	432	47104
TNFRSF9.Q07011.OID20985.v1	Liver disease	1.98	1.79	2.18	5.36587e-41	432	47104
CDH2.P19022.OID20170.v1	Ischaemic heart disease	1.29	1.24	1.34	5.79851e-41	3338	41341
RSPO1.Q2MKA7.OID20938.v1	COPD	1.37	1.31	1.44	5.86838e-41	1998	44948
BST2.Q10589.OID21029.v1	COPD	1.37	1.31	1.43	5.97183e-41	1998	44948
CXCL8.P10145.OID21430.v1	Death	1.23	1.19	1.27	6.63293e-41	4445	43155
MPO.P05164.OID21100.v1	Death	1.23	1.19	1.26	6.78885e-41	4445	43155
TGFBR2.P37173.OID21493.v1	Ischaemic heart disease	1.28	1.24	1.33	6.95869e-41	3338	41341
DPP4.P27487.OID20406.v1	Liver disease	1.95	1.77	2.15	7.17849e-41	432	47104
CLEC4A.Q9UMR7.OID20573.v1	Type 2 diabetes	0.77	0.74	0.8	7.204e-41	2822	43370
SMPD1.P17405.OID21028.v1	COPD	1.37	1.3	1.43	7.65985e-41	1998	44948
TNFRSF8.P28908.OID21049.v1	Death	1.23	1.19	1.27	8.44234e-41	4445	43155
BAMBI.Q13145.OID21267.v1	Death	1.23	1.19	1.27	8.71631e-41	4445	43155
RBP2.P50120.OID21365.v1	Death	1.23	1.19	1.27	1.12626e-40	4445	43155
RAB6A.P20340.OID20608.v1	Type 2 diabetes	0.77	0.74	0.8	1.12856e-40	2822	43370
SUSD2.Q9UGT4.OID21098.v1	Death	1.24	1.2	1.28	1.26743e-40	4445	43155
ARSA.P15289.OID21138.v1	Liver disease	1.93	1.75	2.13	1.28059e-40	432	47104
MATN2.O00339.OID20767.v1	Liver disease	1.93	1.75	2.13	1.28594e-40	432	47104
RAB6A.P20340.OID20608.v1	Death	0.81	0.79	0.84	1.46262e-40	4445	43155
PILRA.Q9UKJ1.OID21129.v1	COPD	1.36	1.3	1.43	1.51769e-40	1998	44948
CCL20.P78556.OID20671.v1	Ischaemic heart disease	1.26	1.22	1.31	1.71433e-40	3338	41341
CFC1.P0CG37.OID21261.v1	Type 2 diabetes	1.29	1.24	1.34	1.75781e-40	2822	43370
FGF21.Q9NSA1.OID21402.v1	Ischaemic heart disease	1.27	1.23	1.32	1.77951e-40	3338	41341
GOLM2.Q6P4E1.OID21044.v1	Ischaemic heart disease	1.26	1.22	1.31	1.85473e-40	3338	41341
CANT1.Q8WVQ1.OID20181.v1	Liver disease	1.92	1.75	2.12	2.12854e-40	432	47104
CDH1.P12830.OID20353.v1	Liver disease	1.93	1.75	2.12	2.27308e-40	432	47104
PODXL2.Q9NZ53.OID21487.v1	Type 2 diabetes	0.78	0.75	0.81	2.32826e-40	2822	43370
CCN5.O76076.OID21068.v1	Death	1.26	1.22	1.3	2.3284e-40	4445	43155
NRP1.O14786.OID20390.v1	Type 2 diabetes	1.3	1.25	1.35	2.37566e-40	2822	43370
PAM.P19021.OID20291.v1	Liver disease	1.93	1.75	2.12	2.42579e-40	432	47104
SIGLEC1.Q9BZZ2.OID20690.v1	Ischaemic heart disease	1.27	1.23	1.32	2.87202e-40	3338	41341
CCN3.P48745.OID20299.v1	Ischaemic heart disease	1.29	1.24	1.34	3.36706e-40	3338	41341
SORT1.Q99523.OID20213.v1	Type 2 diabetes	1.29	1.24	1.34	3.60728e-40	2822	43370
NTRK2.Q16620.OID20136.v1	Type 2 diabetes	1.3	1.25	1.35	3.92629e-40	2822	43370
NOS3.P29474.OID20834.v1	Liver disease	1.95	1.77	2.16	4.46749e-40	432	47104
NFATC3.Q12968.OID20470.v1	Liver disease	1.91	1.74	2.1	4.99071e-40	432	47104
GDNF.P39905.OID20861.v1	Death	1.23	1.19	1.27	5.2687e-40	4445	43155
BPIFB1.Q8TDL5.OID20308.v1	Death	1.23	1.19	1.27	5.37857e-40	4445	43155
AREG.P15514.OID21357.v1	Ischaemic heart disease	1.28	1.23	1.33	5.50035e-40	3338	41341
IL19.Q9UHD0.OID20158.v1	Type 2 diabetes	1.29	1.25	1.34	5.64326e-40	2822	43370
CD27.P26842.OID21527.v1	Liver disease	1.95	1.77	2.15	5.96889e-40	432	47104
LILRB2.Q8N423.OID20301.v1	Type 2 diabetes	1.29	1.24	1.34	6.48004e-40	2822	43370
RNASET2.O00584.OID20321.v1	Liver disease	1.95	1.76	2.15	7.17581e-40	432	47104
PRTN3.P24158.OID20329.v1	Death	1.22	1.18	1.26	7.94963e-40	4445	43155
NFATC3.Q12968.OID20470.v1	Type 2 diabetes	1.29	1.24	1.34	8.2768e-40	2822	43370
TNFRSF10B.O14763.OID20981.v1	Lung cancer	2.11	1.89	2.36	8.53073e-40	403	47158
RAB6A.P20340.OID20608.v1	COPD	0.74	0.71	0.77	8.99326e-40	1998	44948
HNMT.P50135.OID20975.v1	Ischaemic heart disease	1.27	1.23	1.32	9.0089e-40	3338	41341
RRM2.P31350.OID21187.v1	Type 2 diabetes	1.29	1.24	1.34	9.02103e-40	2822	43370
THY1.P04216.OID21050.v1	Liver disease	1.92	1.74	2.11	9.10558e-40	432	47104
SERPINA11.Q86U17.OID20281.v1	Death	1.25	1.21	1.29	1.04642e-39	4445	43155
SUSD2.Q9UGT4.OID21098.v1	Liver disease	1.93	1.75	2.13	1.16116e-39	432	47104
OSMR.Q99650.OID20356.v1	COPD	1.37	1.31	1.44	1.59503e-39	1998	44948
MMP10.P09238.OID20687.v1	COPD	1.35	1.29	1.41	1.68024e-39	1998	44948
PTGDS.P41222.OID20408.v1	Type 2 diabetes	1.31	1.26	1.37	1.69995e-39	2822	43370
IL12RB1.P42701.OID20486.v1	Death	1.22	1.19	1.26	1.75239e-39	4445	43155
CRHBP.P24387.OID20747.v1	Death	1.23	1.19	1.27	1.88929e-39	4445	43155
GPKOW.Q92917.OID20890.v1	Death	1.22	1.19	1.26	2.29472e-39	4445	43155
CD274.Q9NZQ7.OID20966.v1	COPD	1.36	1.3	1.42	2.36801e-39	1998	44948
FGFR2.P21802.OID21478.v1	Ischaemic heart disease	1.28	1.23	1.33	2.54243e-39	3338	41341
ENAH.Q8N8S7.OID20497.v1	Type 2 diabetes	1.29	1.24	1.34	2.62216e-39	2822	43370
CAPG.P40121.OID21431.v1	COPD	1.36	1.3	1.42	2.82183e-39	1998	44948
DDAH1.O94760.OID21299.v1	Liver disease	1.9	1.73	2.09	3.14408e-39	432	47104
CST7.O76096.OID20704.v1	COPD	1.34	1.29	1.4	3.1522e-39	1998	44948
KRT19.P08727.OID20596.v1	COPD	1.36	1.3	1.43	3.27768e-39	1998	44948
RNASET2.O00584.OID20321.v1	COPD	1.36	1.3	1.42	3.33385e-39	1998	44948
LRIG1.Q96JA1.OID21429.v1	COPD	1.35	1.29	1.41	3.9707e-39	1998	44948
SERPINB8.P50452.OID20630.v1	Type 2 diabetes	1.29	1.24	1.34	3.98112e-39	2822	43370
CD79B.P40259.OID20635.v1	Liver disease	1.92	1.74	2.12	4.88039e-39	432	47104
RTN4R.Q9BZR6.OID21424.v1	Ischaemic heart disease	1.27	1.22	1.31	6.41092e-39	3338	41341
IL18.Q14116.OID20694.v1	Death	1.23	1.19	1.27	9.27465e-39	4445	43155
CXCL9.Q07325.OID20675.v1	COPD	1.39	1.32	1.46	9.79048e-39	1998	44948
NUCB2.P80303.OID21448.v1	Type 2 diabetes	1.29	1.24	1.34	1.05481e-38	2822	43370
ENPP5.Q9UJA9.OID20736.v1	COPD	0.74	0.7	0.77	1.17468e-38	1998	44948
SIRPB1.O00241.OID20739.v1	Type 2 diabetes	1.29	1.24	1.34	1.20769e-38	2822	43370
INHBC.P55103.OID21093.v1	Ischaemic heart disease	1.26	1.22	1.31	1.21414e-38	3338	41341
SMOC1.Q9H4F8.OID21461.v1	Ischaemic heart disease	1.28	1.23	1.33	1.49606e-38	3338	41341
SPINT2.O43291.OID20720.v1	Death	1.22	1.19	1.26	1.62411e-38	4445	43155
PHOSPHO1.Q8TCT1.OID20922.v1	Type 2 diabetes	1.3	1.25	1.35	1.69006e-38	2822	43370
CSTB.P04080.OID20294.v1	Ischaemic heart disease	1.26	1.22	1.31	1.77193e-38	3338	41341
REG1B.P48304.OID20266.v1	COPD	1.35	1.29	1.42	1.91563e-38	1998	44948
CCL17.Q92583.OID20745.v1	Death	1.22	1.18	1.25	2.01413e-38	4445	43155
TNFRSF10B.O14763.OID20981.v1	Ischaemic stroke	1.7	1.57	1.84	2.11602e-38	765	46657
BCAM.P50895.OID21076.v1	Death	1.22	1.19	1.26	2.38936e-38	4445	43155
IL18.Q14116.OID20694.v1	Liver disease	1.92	1.74	2.13	2.57726e-38	432	47104
TFF2.Q03403.OID20787.v1	Ischaemic heart disease	1.27	1.22	1.32	3.37035e-38	3338	41341
FCRLB.Q6BAA4.OID21193.v1	Death	1.22	1.19	1.26	3.83328e-38	4445	43155
VEGFA.P15692.OID20650.v1	COPD	1.35	1.29	1.41	4.0261e-38	1998	44948
C1QTNF1.Q9BXJ1.OID20367.v1	Death	1.22	1.18	1.26	4.38003e-38	4445	43155
IGF2R.P11717.OID21146.v1	Death	1.22	1.19	1.26	4.4264e-38	4445	43155
STC1.P52823.OID21014.v1	Ischaemic heart disease	1.26	1.22	1.31	4.89521e-38	3338	41341
TMSB10.P63313.OID21118.v1	Type 2 diabetes	1.28	1.23	1.33	5.29822e-38	2822	43370
EPHB4.P54760.OID20242.v1	Liver disease	1.91	1.73	2.11	5.42039e-38	432	47104
ADAM8.P78325.OID21039.v1	COPD	1.34	1.28	1.4	5.50657e-38	1998	44948
SIT1.Q9Y3P8.OID20462.v1	COPD	1.34	1.28	1.4	5.68416e-38	1998	44948
MCAM.P43121.OID20343.v1	COPD	0.74	0.7	0.77	5.78723e-38	1998	44948
CCL16.O15467.OID20334.v1	Ischaemic heart disease	1.27	1.23	1.32	5.83695e-38	3338	41341
XCL1.P47992.OID21398.v1	Death	1.22	1.18	1.25	5.86736e-38	4445	43155
SEZ6L2.Q6UXD5.OID21289.v1	Liver disease	1.93	1.75	2.13	6.43298e-38	432	47104
CLEC10A.Q8IUN9.OID20928.v1	COPD	1.34	1.28	1.4	7.12988e-38	1998	44948
CD300LF.Q8TDQ1.OID21469.v1	COPD	1.34	1.28	1.4	7.2107e-38	1998	44948
ARSB.P15848.OID21331.v1	Type 2 diabetes	1.28	1.23	1.33	7.25627e-38	2822	43370
LY6D.Q14210.OID20708.v1	Death	1.22	1.18	1.26	7.35824e-38	4445	43155
PLAT.P00750.OID20247.v1	Ischaemic heart disease	1.27	1.23	1.32	7.69548e-38	3338	41341
POLR2F.P61218.OID21283.v1	Ischaemic heart disease	1.26	1.22	1.31	8.34622e-38	3338	41341
SCARA5.Q6ZMJ2.OID21058.v1	Death	1.23	1.19	1.27	1.20404e-37	4445	43155
LILRA2.Q8N149.OID21152.v1	Type 2 diabetes	1.29	1.24	1.34	1.20658e-37	2822	43370
BTN2A1.Q7KYR7.OID20713.v1	Type 2 diabetes	1.29	1.24	1.34	1.23769e-37	2822	43370
PON3.Q15166.OID20777.v1	Death	0.82	0.79	0.84	1.23771e-37	4445	43155
IL10RB.Q08334.OID20696.v1	Ischaemic heart disease	1.26	1.22	1.31	1.30302e-37	3338	41341
ADAMTS16.Q8TE57.OID20089.v1	Death	1.24	1.2	1.28	1.30787e-37	4445	43155
TXNDC15.Q96J42.OID21495.v1	Liver disease	1.86	1.69	2.05	1.53335e-37	432	47104
CREG1.O75629.OID21515.v1	Type 2 diabetes	1.28	1.23	1.33	1.58295e-37	2822	43370
MSMB.P08118.OID20275.v1	Death	1.23	1.19	1.27	1.68278e-37	4445	43155
SLAMF8.Q9P0V8.OID21214.v1	COPD	1.34	1.28	1.4	1.90822e-37	1998	44948
SNCG.O76070.OID20971.v1	Death	1.23	1.19	1.26	1.9521e-37	4445	43155
SMPD1.P17405.OID21028.v1	Type 2 diabetes	1.28	1.23	1.33	2.08943e-37	2822	43370
CHI3L1.P36222.OID20399.v1	Ischaemic heart disease	1.27	1.22	1.31	2.21994e-37	3338	41341
NAMPT.P43490.OID21227.v1	Type 2 diabetes	1.27	1.23	1.32	2.67501e-37	2822	43370
GGT1.P19440.OID21075.v1	Death	1.24	1.2	1.28	3.19399e-37	4445	43155
TNFSF13.O75888.OID20733.v1	Liver disease	1.91	1.73	2.11	3.30848e-37	432	47104
CNTN5.O94779.OID21006.v1	Type 2 diabetes	0.77	0.74	0.8	3.93753e-37	2822	43370
CHRDL1.Q9BU40.OID20771.v1	Ischaemic heart disease	1.29	1.24	1.34	4.52008e-37	3338	41341
AOC3.Q16853.OID20389.v1	Death	1.23	1.19	1.26	4.58496e-37	4445	43155
NPDC1.Q9NQX5.OID20205.v1	Ischaemic heart disease	1.27	1.22	1.32	4.65353e-37	3338	41341
IGFBP7.Q16270.OID20236.v1	COPD	1.36	1.3	1.43	4.70505e-37	1998	44948
BST2.Q10589.OID21029.v1	Ischaemic heart disease	1.26	1.22	1.31	4.83514e-37	3338	41341
CCL4.P13236.OID20695.v1	Type 2 diabetes	1.28	1.23	1.33	4.85518e-37	2822	43370
GDNF.P39905.OID20861.v1	Liver disease	1.9	1.72	2.1	4.99533e-37	432	47104
LAYN.Q6UX15.OID20970.v1	Liver disease	1.92	1.73	2.12	5.16872e-37	432	47104
TMSB10.P63313.OID21118.v1	Death	1.22	1.18	1.26	5.4374e-37	4445	43155
PRCP.P42785.OID20337.v1	Ischaemic heart disease	1.26	1.22	1.31	6.20962e-37	3338	41341
TNF.P01375.OID20074.v1	COPD	1.35	1.29	1.41	6.69667e-37	1998	44948
LTBP3.Q9NS15.OID21191.v1	Ischaemic heart disease	1.26	1.22	1.31	6.70269e-37	3338	41341
NOS3.P29474.OID20834.v1	Ischaemic heart disease	1.26	1.22	1.31	6.7633e-37	3338	41341
ACE2.Q9BYF1.OID20105.v1	Ischaemic heart disease	1.29	1.24	1.34	6.78512e-37	3338	41341
CHRDL1.Q9BU40.OID20771.v1	Liver disease	1.97	1.77	2.18	6.86016e-37	432	47104
CD5.P06127.OID21449.v1	Death	1.21	1.17	1.25	6.89689e-37	4445	43155
HSPG2.P98160.OID20383.v1	Liver disease	1.93	1.74	2.13	7.18104e-37	432	47104
GALNT10.Q86SR1.OID21371.v1	Death	1.22	1.18	1.26	7.31513e-37	4445	43155
CCL18.P55774.OID20395.v1	Death	1.23	1.19	1.27	7.77223e-37	4445	43155
CLSTN2.Q9H4D0.OID20664.v1	Death	1.22	1.18	1.25	1.08592e-36	4445	43155
MDK.P21741.OID21489.v1	COPD	1.34	1.28	1.4	1.11695e-36	1998	44948
THOP1.P52888.OID20194.v1	Liver disease	1.89	1.71	2.08	1.18149e-36	432	47104
TNF.P01375.OID20848.v1	COPD	1.34	1.28	1.41	1.23174e-36	1998	44948
LBP.P18428.OID20355.v1	COPD	1.33	1.27	1.39	1.63989e-36	1998	44948
FCAR.P24071.OID20564.v1	Liver disease	1.85	1.68	2.03	1.67271e-36	432	47104
IL10RB.Q08334.OID20696.v1	COPD	1.34	1.28	1.4	1.94925e-36	1998	44948
NPPC.P23582.OID20568.v1	Type 2 diabetes	1.32	1.26	1.38	1.95759e-36	2822	43370
EPO.P01588.OID20522.v1	Death	1.22	1.18	1.25	2.12177e-36	4445	43155
TNF.P01375.OID20473.v1	COPD	1.35	1.28	1.41	2.42879e-36	1998	44948
NRP2.O60462.OID21081.v1	Liver disease	1.86	1.69	2.05	2.73545e-36	432	47104
GAS6.Q14393.OID20318.v1	Death	1.22	1.18	1.26	2.79739e-36	4445	43155
CD300C.Q08708.OID21010.v1	COPD	1.33	1.27	1.39	2.83986e-36	1998	44948
CTSC.P53634.OID20679.v1	Liver disease	1.86	1.69	2.05	2.8781e-36	432	47104
FCRL1.Q96LA6.OID20172.v1	Type 2 diabetes	1.27	1.23	1.32	3.06498e-36	2822	43370
VEGFA.P15692.OID20650.v1	Ischaemic heart disease	1.25	1.21	1.3	3.24313e-36	3338	41341
CCL15.Q16663.OID20328.v1	Ischaemic heart disease	1.26	1.21	1.3	4.33864e-36	3338	41341
CD274.Q9NZQ7.OID20966.v1	Type 2 diabetes	1.28	1.23	1.33	4.56101e-36	2822	43370
CKAP4.Q07065.OID20617.v1	Ischaemic heart disease	1.26	1.21	1.3	5.90652e-36	3338	41341
LGMN.Q99538.OID20773.v1	Liver disease	1.84	1.67	2.03	6.01461e-36	432	47104
WFDC2.Q14508.OID21505.v1	Liver disease	1.94	1.75	2.16	6.23897e-36	432	47104
CCN3.P48745.OID20299.v1	Type 2 diabetes	1.3	1.25	1.35	6.33461e-36	2822	43370
CD38.P28907.OID21316.v1	Type 2 diabetes	1.34	1.28	1.4	6.38809e-36	2822	43370
XCL1.P47992.OID21398.v1	Liver disease	1.85	1.68	2.03	6.46806e-36	432	47104
PTGDS.P41222.OID20408.v1	Ischaemic heart disease	1.27	1.22	1.32	6.47202e-36	3338	41341
ADA2.Q9NZK5.OID20394.v1	Ischaemic heart disease	1.25	1.21	1.3	6.50012e-36	3338	41341
CD6.P30203.OID20649.v1	Type 2 diabetes	1.27	1.23	1.32	6.54026e-36	2822	43370
PIK3IP1.Q96FE7.OID21094.v1	Ischaemic heart disease	1.27	1.22	1.32	6.63664e-36	3338	41341
CTSZ.Q9UBR2.OID20365.v1	Ischaemic heart disease	1.25	1.21	1.3	6.6482e-36	3338	41341
CXCL8.P10145.OID20997.v1	Type 2 diabetes	1.27	1.23	1.32	6.6486e-36	2822	43370
VWA1.Q6PCB0.OID21421.v1	Ischaemic heart disease	1.25	1.21	1.3	7.22368e-36	3338	41341
TAFA5.Q7Z5A7.OID21321.v1	Ischaemic heart disease	1.25	1.21	1.3	7.69529e-36	3338	41341
EGFL7.Q9UHF1.OID21252.v1	Death	1.22	1.18	1.26	8.60538e-36	4445	43155
PTX3.P26022.OID20570.v1	Liver disease	1.86	1.68	2.05	8.63894e-36	432	47104
FOLR2.P14207.OID21062.v1	Liver disease	1.86	1.68	2.05	9.58236e-36	432	47104
LILRA5.A6NI73.OID20209.v1	Ischaemic heart disease	1.25	1.21	1.29	9.80985e-36	3338	41341
PLAUR.Q03405.OID20764.v1	Ischaemic stroke	1.62	1.5	1.75	1.0489e-35	765	46657
PIK3IP1.Q96FE7.OID21094.v1	Type 2 diabetes	1.29	1.24	1.35	1.12256e-35	2822	43370
NMNAT1.Q9HAN9.OID20913.v1	Type 2 diabetes	1.27	1.22	1.32	1.13261e-35	2822	43370
FGFBP1.Q14512.OID21507.v1	COPD	0.75	0.72	0.79	1.18015e-35	1998	44948
CD22.P20273.OID20637.v1	Liver disease	1.82	1.65	1.99	1.1875e-35	432	47104
FABP5.Q01469.OID21043.v1	Death	1.21	1.18	1.25	1.19395e-35	4445	43155
LAMA4.Q16363.OID20769.v1	Death	1.21	1.17	1.24	1.35299e-35	4445	43155
THBS4.P35443.OID20368.v1	Liver disease	1.84	1.67	2.03	1.36313e-35	432	47104
F11R.Q9Y624.OID21151.v1	Type 2 diabetes	1.27	1.22	1.31	1.39921e-35	2822	43370
KRT19.P08727.OID20596.v1	Type 2 diabetes	1.28	1.23	1.33	1.41514e-35	2822	43370
TFPI2.P48307.OID21512.v1	COPD	1.35	1.28	1.41	1.43076e-35	1998	44948
KRT18.P05783.OID21296.v1	Ischaemic heart disease	1.26	1.22	1.31	1.75125e-35	3338	41341
SORCS2.Q96PQ0.OID21262.v1	Ischaemic heart disease	1.26	1.22	1.31	1.89254e-35	3338	41341
TNF.P01375.OID21237.v1	COPD	1.34	1.28	1.4	1.98551e-35	1998	44948
SLIT2.O94813.OID20862.v1	Liver disease	1.82	1.66	2	2.05562e-35	432	47104
CGREF1.Q99674.OID20152.v1	Death	1.21	1.17	1.24	2.1645e-35	4445	43155
CLEC6A.Q6EIG7.OID21228.v1	Type 2 diabetes	1.27	1.22	1.32	2.20584e-35	2822	43370
NTRK3.Q16288.OID21057.v1	Death	0.83	0.8	0.85	2.23265e-35	4445	43155
FCRLB.Q6BAA4.OID21193.v1	Type 2 diabetes	1.27	1.23	1.32	2.24832e-35	2822	43370
NOS1.P29475.OID20863.v1	Death	1.23	1.19	1.27	2.30337e-35	4445	43155
DLL1.O00548.OID21525.v1	Ischaemic heart disease	1.26	1.21	1.3	2.3133e-35	3338	41341
CLEC4D.Q8WXI8.OID20609.v1	Ischaemic heart disease	1.25	1.2	1.29	2.3494e-35	3338	41341
ANGPTL1.O95841.OID20211.v1	Liver disease	1.85	1.68	2.04	2.49581e-35	432	47104
LCN2.P80188.OID20392.v1	COPD	1.33	1.27	1.4	2.55246e-35	1998	44948
GCNT1.Q02742.OID21379.v1	Liver disease	1.87	1.69	2.06	2.64331e-35	432	47104
THBS2.P35442.OID21104.v1	COPD	1.32	1.26	1.38	2.95304e-35	1998	44948
ACE2.Q9BYF1.OID20105.v1	COPD	1.36	1.3	1.43	3.03497e-35	1998	44948
RELT.Q969Z4.OID21142.v1	Liver disease	1.95	1.76	2.17	3.19562e-35	432	47104
BAIAP2.Q9UQB8.OID21250.v1	Ischaemic heart disease	1.25	1.2	1.29	3.34791e-35	3338	41341
SMPD1.P17405.OID21028.v1	Death	1.21	1.18	1.25	3.40045e-35	4445	43155
SFTPD.P35247.OID20214.v1	Death	1.21	1.17	1.25	3.79285e-35	4445	43155
SIRPB1.O00241.OID20739.v1	Liver disease	1.86	1.68	2.05	4.40022e-35	432	47104
CD59.P13987.OID20339.v1	Liver disease	1.93	1.74	2.14	4.55567e-35	432	47104
TFF1.P04155.OID21154.v1	Ischaemic heart disease	1.25	1.21	1.3	4.95871e-35	3338	41341
APLP1.P51693.OID20164.v1	COPD	0.75	0.72	0.79	5.01952e-35	1998	44948
NBL1.P41271.OID21486.v1	Type 2 diabetes	1.28	1.23	1.33	5.09064e-35	2822	43370
CD99L2.Q8TCZ2.OID21122.v1	Ischaemic heart disease	1.25	1.2	1.29	5.15251e-35	3338	41341
HLA.E.P13747.OID20532.v1	COPD	1.34	1.28	1.4	5.61942e-35	1998	44948
KIT.P10721.OID20370.v1	Type 2 diabetes	0.78	0.75	0.82	5.62372e-35	2822	43370
NRP2.O60462.OID21081.v1	Death	1.22	1.18	1.25	5.64686e-35	4445	43155
FGF23.Q9GZV9.OID21411.v1	Ischaemic heart disease	1.26	1.21	1.3	6.24942e-35	3338	41341
CD300LF.Q8TDQ1.OID21469.v1	Liver disease	1.85	1.68	2.04	6.70268e-35	432	47104
CA12.O43570.OID21344.v1	Death	1.21	1.17	1.24	7.16929e-35	4445	43155
FGR.P09769.OID20828.v1	Type 2 diabetes	1.26	1.22	1.31	7.65783e-35	2822	43370
CCL11.P51671.OID20668.v1	COPD	1.34	1.28	1.4	7.67981e-35	1998	44948
OGN.P20774.OID21123.v1	Ischaemic heart disease	1.26	1.21	1.31	7.99744e-35	3338	41341
LEP.P41159.OID20187.v1	Death	1.25	1.21	1.29	8.13686e-35	4445	43155
NOS3.P29474.OID20834.v1	COPD	1.33	1.27	1.39	8.46953e-35	1998	44948
FURIN.P09958.OID21514.v1	COPD	1.34	1.28	1.4	9.22664e-35	1998	44948
WFDC2.Q14508.OID21505.v1	Ischaemic stroke	1.67	1.54	1.82	9.30103e-35	765	46657
PTPRF.P10586.OID20310.v1	Type 2 diabetes	0.78	0.76	0.82	9.34662e-35	2822	43370
CLEC14A.Q86T13.OID21090.v1	Liver disease	1.87	1.69	2.07	1.06685e-34	432	47104
AMIGO2.Q86SJ2.OID21370.v1	Type 2 diabetes	1.26	1.22	1.31	1.06692e-34	2822	43370
SMOC1.Q9H4F8.OID21461.v1	Liver disease	1.89	1.71	2.09	1.07265e-34	432	47104
TNFRSF13B.O14836.OID20702.v1	Ischaemic heart disease	1.24	1.2	1.28	1.2201e-34	3338	41341
CDH1.P12830.OID20353.v1	Death	1.21	1.17	1.25	1.27372e-34	4445	43155
PROC.P04070.OID20402.v1	Liver disease	0.55	0.49	0.6	1.35524e-34	432	47104
MILR1.Q7Z6M3.OID20482.v1	Death	1.2	1.17	1.24	1.40577e-34	4445	43155
ANGPTL4.Q9BY76.OID20703.v1	Ischaemic heart disease	1.25	1.21	1.3	1.52947e-34	3338	41341
LGALS9.O00182.OID20781.v1	Systemic lupus erythematosus	3.02	2.53	3.61	1.56427e-34	134	47096
FAM3C.Q92520.OID20233.v1	Ischaemic heart disease	1.26	1.21	1.3	1.59065e-34	3338	41341
LGALS1.P09382.OID20154.v1	COPD	1.33	1.27	1.4	1.67656e-34	1998	44948
SCGB3A2.Q96PL1.OID20723.v1	Type 2 diabetes	0.79	0.76	0.82	1.69181e-34	2822	43370
PI3.P19957.OID20326.v1	COPD	1.34	1.28	1.4	1.70039e-34	1998	44948
BSG.P35613.OID20626.v1	COPD	1.33	1.27	1.4	1.76086e-34	1998	44948
IL17C.Q9P0M4.OID20477.v1	Type 2 diabetes	1.27	1.22	1.32	1.99408e-34	2822	43370
TGFBR2.P37173.OID21493.v1	Liver disease	1.87	1.69	2.07	2.11057e-34	432	47104
CXCL8.P10145.OID20153.v1	Type 2 diabetes	1.27	1.22	1.32	2.15761e-34	2822	43370
CHGB.P05060.OID21038.v1	Type 2 diabetes	0.79	0.76	0.82	2.22288e-34	2822	43370
NTRK3.Q16288.OID21057.v1	Ischaemic heart disease	0.8	0.77	0.83	2.27832e-34	3338	41341
IGSF8.Q969P0.OID20167.v1	Ischaemic heart disease	1.24	1.2	1.29	2.37283e-34	3338	41341
CBLN4.Q9NTU7.OID21386.v1	Type 2 diabetes	1.26	1.21	1.31	2.52964e-34	2822	43370
TPP1.O14773.OID20750.v1	Ischaemic heart disease	1.24	1.2	1.29	2.56595e-34	3338	41341
SPINK1.P00995.OID21097.v1	Ischaemic heart disease	1.25	1.21	1.3	2.70342e-34	3338	41341
CRHBP.P24387.OID20747.v1	COPD	1.33	1.27	1.39	2.85623e-34	1998	44948
ITGA5.P08648.OID21139.v1	Ischaemic heart disease	1.25	1.2	1.29	3.11387e-34	3338	41341
EGFL7.Q9UHF1.OID21252.v1	Type 2 diabetes	1.27	1.22	1.32	3.20073e-34	2822	43370
CXCL8.P10145.OID20631.v1	Type 2 diabetes	1.27	1.22	1.32	3.35937e-34	2822	43370
SIGLEC7.Q9Y286.OID20190.v1	Ischaemic heart disease	1.25	1.2	1.29	3.44367e-34	3338	41341
SMOC2.Q9H3U7.OID20730.v1	Ischaemic heart disease	1.26	1.22	1.31	3.45359e-34	3338	41341
PTPRM.P28827.OID20598.v1	Liver disease	1.83	1.66	2.01	3.62484e-34	432	47104
CD99L2.Q8TCZ2.OID21122.v1	COPD	1.32	1.26	1.38	3.81725e-34	1998	44948
DLL1.O00548.OID21525.v1	COPD	1.33	1.27	1.39	4.29132e-34	1998	44948
SFRP1.Q8N474.OID20984.v1	Ischaemic heart disease	1.25	1.21	1.3	4.40375e-34	3338	41341
MICB_MICA.Q29980_Q29983.OID20593.v1	Death	1.2	1.16	1.23	4.51125e-34	4445	43155
MSTN.O14793.OID20115.v1	COPD	0.74	0.71	0.78	4.59299e-34	1998	44948
SLAMF1.Q13291.OID20496.v1	Death	1.2	1.17	1.24	4.66104e-34	4445	43155
CNTNAP2.Q9UHC6.OID20556.v1	Liver disease	1.79	1.63	1.96	5.00436e-34	432	47104
IL2RA.P01589.OID20267.v1	Ischaemic heart disease	1.24	1.2	1.29	5.40206e-34	3338	41341
NPDC1.Q9NQX5.OID20205.v1	Liver disease	1.86	1.69	2.06	5.54368e-34	432	47104
CLEC11A.Q9Y240.OID21112.v1	Liver disease	1.82	1.65	2.01	5.82729e-34	432	47104
CCL18.P55774.OID20395.v1	Ischaemic heart disease	1.25	1.21	1.3	5.96484e-34	3338	41341
AKR1C4.P17516.OID20062.v1	Type 2 diabetes	1.26	1.21	1.31	6.40868e-34	2822	43370
IFNGR2.P38484.OID20941.v1	Liver disease	1.8	1.64	1.98	6.89392e-34	432	47104
TNFRSF11B.O00300.OID20735.v1	COPD	1.36	1.29	1.42	7.355e-34	1998	44948
SFTPA2.Q8IWL1.OID21218.v1	Lung cancer	1.87	1.69	2.07	7.73567e-34	403	47158
CD4.P01730.OID20584.v1	COPD	1.32	1.27	1.39	8.16581e-34	1998	44948
CTSH.P09668.OID20113.v1	Type 2 diabetes	1.26	1.21	1.31	8.2165e-34	2822	43370
CA4.P22748.OID20241.v1	COPD	1.32	1.26	1.37	8.52466e-34	1998	44948
SPINK6.Q6UWN8.OID21450.v1	COPD	1.33	1.27	1.39	8.62107e-34	1998	44948
MEGF9.Q9H1U4.OID20285.v1	Liver disease	1.85	1.67	2.04	9.24927e-34	432	47104
COL18A1.P39060.OID20332.v1	Liver disease	1.88	1.7	2.08	9.45741e-34	432	47104
REN.P00797.OID20201.v1	Ischaemic heart disease	1.25	1.21	1.3	9.54407e-34	3338	41341
LILRB2.Q8N423.OID20301.v1	Death	1.2	1.17	1.24	9.73977e-34	4445	43155
MANSC1.Q9H8J5.OID21492.v1	Death	1.2	1.17	1.24	9.85051e-34	4445	43155
PLA2G15.Q8NCC3.OID21473.v1	Ischaemic heart disease	1.24	1.2	1.28	1.00481e-33	3338	41341
CXCL6.P80162.OID20613.v1	Type 2 diabetes	1.26	1.21	1.31	1.07138e-33	2822	43370
C1QA.P02745.OID20654.v1	Death	1.21	1.17	1.25	1.09112e-33	4445	43155
ULBP2.Q9BZM5.OID20919.v1	Ischaemic heart disease	1.24	1.2	1.29	1.11097e-33	3338	41341
IGFBP4.P22692.OID21158.v1	Ischaemic stroke	1.63	1.5	1.76	1.28299e-33	765	46657
ADAMTS15.Q8TE58.OID21275.v1	COPD	1.32	1.26	1.38	1.56086e-33	1998	44948
MSLN.Q13421.OID21380.v1	Lung cancer	1.89	1.71	2.1	1.67376e-33	403	47158
STX4.Q12846.OID21326.v1	Type 2 diabetes	1.26	1.21	1.31	1.68476e-33	2822	43370
DPY30.Q9C005.OID21410.v1	Ischaemic heart disease	1.24	1.2	1.28	1.77629e-33	3338	41341
ITGB2.P05107.OID20315.v1	Liver disease	1.8	1.64	1.98	1.81377e-33	432	47104
ADAMTS15.Q8TE58.OID21275.v1	Liver disease	1.81	1.64	1.99	1.88149e-33	432	47104
GGT5.P36269.OID20909.v1	Type 2 diabetes	1.27	1.22	1.32	1.89533e-33	2822	43370
TNFSF13.O75888.OID20733.v1	COPD	1.34	1.28	1.4	1.9922e-33	1998	44948
PCSK9.Q8NBP7.OID20235.v1	Ischaemic heart disease	1.24	1.2	1.28	2.07184e-33	3338	41341
IGSF8.Q969P0.OID20167.v1	COPD	1.32	1.26	1.38	2.08053e-33	1998	44948
ESAM.Q96AP7.OID20270.v1	Death	1.21	1.17	1.24	2.09059e-33	4445	43155
SCARF1.Q14162.OID20297.v1	Death	1.2	1.17	1.24	2.14954e-33	4445	43155
SCGB3A2.Q96PL1.OID20723.v1	Death	1.2	1.17	1.24	2.17368e-33	4445	43155
CPM.P14384.OID21054.v1	Death	1.21	1.17	1.25	2.22752e-33	4445	43155
OSMR.Q99650.OID20356.v1	Type 2 diabetes	1.27	1.22	1.32	2.25094e-33	2822	43370
ITGAM.P11215.OID21071.v1	COPD	0.76	0.72	0.79	2.35892e-33	1998	44948
TNF.P01375.OID20848.v1	Ischaemic heart disease	1.24	1.2	1.29	2.53079e-33	3338	41341
ISM1.B1AKI9.OID20538.v1	Liver disease	1.81	1.64	1.99	2.72019e-33	432	47104
CANT1.Q8WVQ1.OID20181.v1	Type 2 diabetes	1.26	1.21	1.31	2.77867e-33	2822	43370
WFDC12.Q8WWY7.OID21462.v1	Death	1.22	1.18	1.26	2.84046e-33	4445	43155
CDH2.P19022.OID20170.v1	COPD	1.34	1.28	1.41	3.48316e-33	1998	44948
KLRD1.Q13241.OID20632.v1	Type 2 diabetes	1.26	1.21	1.31	3.52876e-33	2822	43370
ULBP2.Q9BZM5.OID20919.v1	COPD	1.32	1.26	1.38	3.64964e-33	1998	44948
BMP6.P22004.OID20111.v1	Liver disease	1.79	1.63	1.97	3.74171e-33	432	47104
CXCL13.O43927.OID21024.v1	Liver disease	1.81	1.65	2	4.09558e-33	432	47104
NBL1.P41271.OID21486.v1	Ischaemic heart disease	1.25	1.2	1.29	4.45835e-33	3338	41341
MICB_MICA.Q29980_Q29983.OID20593.v1	Liver disease	1.79	1.63	1.97	5.22284e-33	432	47104
PILRB.Q9UKJ0.OID20197.v1	COPD	1.31	1.26	1.38	6.36648e-33	1998	44948
EFEMP1.Q12805.OID20414.v1	Ischaemic heart disease	1.26	1.22	1.31	6.50096e-33	3338	41341
AXL.P30530.OID20363.v1	Liver disease	1.8	1.63	1.98	6.616e-33	432	47104
TIMP4.Q99727.OID21147.v1	COPD	1.33	1.27	1.4	7.90474e-33	1998	44948
RBP5.P82980.OID21369.v1	COPD	1.33	1.27	1.39	7.98116e-33	1998	44948
CDH3.P22223.OID21008.v1	Death	1.2	1.16	1.23	8.00551e-33	4445	43155
PRKRA.O75569.OID21225.v1	Type 2 diabetes	1.26	1.21	1.3	8.70323e-33	2822	43370
NPDC1.Q9NQX5.OID20205.v1	COPD	1.33	1.27	1.39	8.71242e-33	1998	44948
CCL23.P55773.OID20693.v1	Death	1.2	1.17	1.24	8.97463e-33	4445	43155
NEFL.P07196.OID20871.v1	Amyotrophic lateral sclerosis	2.41	2.08	2.78	9.21495e-33	230	47370
MFAP5.Q13361.OID20239.v1	Ischaemic heart disease	1.24	1.2	1.29	1.02727e-32	3338	41341
GPR37.O15354.OID20095.v1	COPD	1.32	1.26	1.38	1.21099e-32	1998	44948
VTCN1.Q7Z7D3.OID21164.v1	Liver disease	1.8	1.63	1.99	1.36327e-32	432	47104
CCDC80.Q76M96.OID20226.v1	Liver disease	1.89	1.7	2.1	1.38584e-32	432	47104
CD164.Q04900.OID21080.v1	Type 2 diabetes	1.26	1.21	1.3	1.39885e-32	2822	43370
ALDH3A1.P30838.OID20512.v1	Death	1.21	1.17	1.24	1.66984e-32	4445	43155
ST6GAL1.P15907.OID20302.v1	Liver disease	1.78	1.62	1.96	1.72238e-32	432	47104
CES2.O00748.OID21366.v1	Liver disease	1.79	1.63	1.98	1.75026e-32	432	47104
EDIL3.O43854.OID20081.v1	COPD	1.33	1.27	1.39	1.75202e-32	1998	44948
CRELD2.Q6UXH1.OID20751.v1	Type 2 diabetes	1.26	1.21	1.3	1.76485e-32	2822	43370
VNN2.O95498.OID21310.v1	Death	1.2	1.16	1.23	1.83457e-32	4445	43155
ADAMTS8.Q9UP79.OID21502.v1	Type 2 diabetes	0.8	0.77	0.83	1.92418e-32	2822	43370
CALB2.P22676.OID20801.v1	Death	1.2	1.17	1.24	1.93285e-32	4445	43155
PLA2G2A.P14555.OID20274.v1	COPD	1.32	1.26	1.39	2.13671e-32	1998	44948
SCG3.Q8WXD2.OID20728.v1	Type 2 diabetes	0.79	0.77	0.83	2.50368e-32	2822	43370
UMOD.P07911.OID20237.v1	Ischaemic heart disease	0.8	0.78	0.83	3.19287e-32	3338	41341
TNFRSF11B.O00300.OID20735.v1	Ischaemic heart disease	1.26	1.21	1.31	3.29294e-32	3338	41341
MDK.P21741.OID21489.v1	Liver disease	1.78	1.62	1.96	3.41891e-32	432	47104
CNTN5.O94779.OID21006.v1	Death	0.83	0.8	0.85	3.42983e-32	4445	43155
ADAM8.P78325.OID21039.v1	Liver disease	1.77	1.61	1.94	3.69206e-32	432	47104
GPNMB.Q14956.OID20173.v1	Type 2 diabetes	1.26	1.21	1.3	3.69843e-32	2822	43370
IL18BP.O95998.OID20348.v1	Ischaemic heart disease	1.25	1.2	1.29	3.85614e-32	3338	41341
PI3.P19957.OID20326.v1	Type 2 diabetes	1.27	1.22	1.32	3.94115e-32	2822	43370
CXCL8.P10145.OID21430.v1	Type 2 diabetes	1.26	1.21	1.3	4.27253e-32	2822	43370
PGLYRP1.O75594.OID20338.v1	COPD	1.31	1.25	1.37	4.41162e-32	1998	44948
CXCL9.Q07325.OID20675.v1	Liver disease	1.82	1.65	2.01	4.70192e-32	432	47104
ITGB7.P26010.OID21393.v1	Liver disease	1.76	1.6	1.94	4.70387e-32	432	47104
CRLF1.O75462.OID20699.v1	Death	1.21	1.17	1.24	4.75393e-32	4445	43155
CCL11.P51671.OID20668.v1	Death	1.21	1.17	1.25	5.03367e-32	4445	43155
IL2RA.P01589.OID20267.v1	Type 2 diabetes	1.26	1.21	1.31	5.05184e-32	2822	43370
FAM3B.P58499.OID21372.v1	Death	1.2	1.16	1.24	5.47221e-32	4445	43155
PLA2G2A.P14555.OID20274.v1	Type 2 diabetes	1.26	1.22	1.31	5.70233e-32	2822	43370
CCL19.Q99731.OID21030.v1	Death	1.2	1.16	1.24	5.75448e-32	4445	43155
LPCAT2.Q7L5N7.OID21290.v1	COPD	1.31	1.25	1.37	5.8206e-32	1998	44948
PRCP.P42785.OID20337.v1	Death	1.2	1.17	1.24	5.84708e-32	4445	43155
FAS.P25445.OID20316.v1	Ischaemic heart disease	1.25	1.21	1.3	6.30956e-32	3338	41341
ITGA11.Q9UKX5.OID20581.v1	Ischaemic heart disease	0.81	0.78	0.84	6.45901e-32	3338	41341
GSTA3.Q16772.OID21242.v1	Liver disease	1.79	1.63	1.98	6.46431e-32	432	47104
IFNGR1.P15260.OID20678.v1	Liver disease	1.79	1.62	1.97	6.85247e-32	432	47104
SPINT2.O43291.OID20720.v1	Type 2 diabetes	1.26	1.21	1.31	6.88211e-32	2822	43370
CLSTN2.Q9H4D0.OID20664.v1	Type 2 diabetes	1.26	1.21	1.31	7.24431e-32	2822	43370
ITGB1.P05556.OID20376.v1	Liver disease	1.79	1.62	1.97	7.54146e-32	432	47104
LY9.Q9HBG7.OID20670.v1	Type 2 diabetes	1.25	1.2	1.3	7.70451e-32	2822	43370
IL1RAP.Q9NPH3.OID21126.v1	Liver disease	0.56	0.5	0.61	8.51033e-32	432	47104
HSPB6.O14558.OID21408.v1	Ischaemic heart disease	1.27	1.22	1.32	8.63223e-32	3338	41341
SEMA3F.Q13275.OID20186.v1	Ischaemic heart disease	1.24	1.19	1.28	8.76081e-32	3338	41341
ADGRG1.Q9Y653.OID21294.v1	Ischaemic heart disease	1.24	1.19	1.28	9.03933e-32	3338	41341
IGSF3.O75054.OID21312.v1	Ischaemic heart disease	1.23	1.19	1.28	9.19162e-32	3338	41341
ENPP5.Q9UJA9.OID20736.v1	Death	0.83	0.8	0.86	9.97886e-32	4445	43155
IL19.Q9UHD0.OID20158.v1	Liver disease	1.79	1.63	1.98	1.04862e-31	432	47104
LILRA5.A6NI73.OID20209.v1	Liver disease	1.78	1.62	1.96	1.25834e-31	432	47104
CLEC1A.Q8NC01.OID20099.v1	Death	1.2	1.16	1.23	1.27973e-31	4445	43155
TNFRSF11A.Q9Y6Q6.OID20646.v1	COPD	1.31	1.26	1.38	1.30475e-31	1998	44948
NUCB2.P80303.OID21448.v1	Ischaemic heart disease	1.23	1.19	1.28	1.32787e-31	3338	41341
EPHA2.P29317.OID21342.v1	COPD	1.33	1.27	1.39	1.38486e-31	1998	44948
CRLF1.O75462.OID20699.v1	Liver disease	1.81	1.64	2	1.38875e-31	432	47104
NPPB.P16860.OID20049.v1	Ischaemic heart disease	1.24	1.2	1.28	1.47546e-31	3338	41341
PTPRS.Q13332.OID20306.v1	Type 2 diabetes	0.8	0.77	0.83	1.91194e-31	2822	43370
CXCL13.O43927.OID21024.v1	Ischaemic heart disease	1.23	1.19	1.28	1.94679e-31	3338	41341
PHOSPHO1.Q8TCT1.OID20922.v1	Death	1.21	1.17	1.25	2.11265e-31	4445	43155
TAFA5.Q7Z5A7.OID21321.v1	COPD	1.31	1.25	1.37	2.31376e-31	1998	44948
VWF.P04275.OID20256.v1	Death	1.2	1.16	1.23	2.44798e-31	4445	43155
ACAN.P16112.OID20159.v1	COPD	0.76	0.72	0.79	2.45133e-31	1998	44948
PSG1.P11464.OID20916.v1	Death	1.2	1.16	1.23	2.52338e-31	4445	43155
HLA.E.P13747.OID20532.v1	Ischaemic heart disease	1.24	1.19	1.28	2.71605e-31	3338	41341
MILR1.Q7Z6M3.OID20482.v1	Type 2 diabetes	1.25	1.2	1.3	2.81209e-31	2822	43370
NECTIN4.Q96NY8.OID21490.v1	COPD	1.3	1.25	1.36	2.92357e-31	1998	44948
MDK.P21741.OID21489.v1	Ischaemic heart disease	1.23	1.19	1.27	3.60869e-31	3338	41341
SPINK1.P00995.OID21097.v1	Type 2 diabetes	1.26	1.21	1.31	3.75953e-31	2822	43370
F9.P00740.OID20349.v1	Ischaemic heart disease	1.23	1.19	1.28	3.81592e-31	3338	41341
MAD1L1.Q9Y6D9.OID20904.v1	COPD	1.32	1.26	1.38	3.94299e-31	1998	44948
EGFL7.Q9UHF1.OID21252.v1	Liver disease	1.79	1.62	1.98	4.04388e-31	432	47104
EFEMP1.Q12805.OID20414.v1	COPD	1.34	1.27	1.4	4.08177e-31	1998	44948
LIFR.P42702.OID20606.v1	Death	1.19	1.16	1.23	4.22071e-31	4445	43155
SORCS2.Q96PQ0.OID21262.v1	COPD	1.32	1.26	1.39	4.22552e-31	1998	44948
PILRA.Q9UKJ1.OID21129.v1	Ischaemic heart disease	1.23	1.19	1.28	4.41018e-31	3338	41341
TNF.P01375.OID20473.v1	Systemic lupus erythematosus	2.7	2.28	3.19	4.45684e-31	134	47096
TIMD4.Q96H15.OID20375.v1	Death	1.2	1.16	1.23	4.49837e-31	4445	43155
RBP2.P50120.OID21365.v1	COPD	1.31	1.25	1.37	4.54202e-31	1998	44948
CXCL10.P02778.OID20697.v1	Death	1.21	1.17	1.25	4.80763e-31	4445	43155
EPS8L2.Q9H6S3.OID21397.v1	Death	1.2	1.16	1.24	5.0697e-31	4445	43155
CCL15.Q16663.OID20328.v1	COPD	1.31	1.26	1.38	5.07198e-31	1998	44948
CAPG.P40121.OID21431.v1	Type 2 diabetes	1.25	1.21	1.3	5.19417e-31	2822	43370
CXCL13.O43927.OID21024.v1	COPD	1.31	1.25	1.37	5.22778e-31	1998	44948
CD79B.P40259.OID20635.v1	Ischaemic heart disease	1.23	1.19	1.27	5.7639e-31	3338	41341
TFRC.P02786.OID20369.v1	Type 2 diabetes	1.25	1.2	1.3	5.91512e-31	2822	43370
CCL18.P55774.OID20395.v1	COPD	1.32	1.26	1.38	5.92838e-31	1998	44948
FGFBP1.Q14512.OID21507.v1	Death	0.84	0.81	0.86	6.24485e-31	4445	43155
WFIKKN2.Q8TEU8.OID20785.v1	COPD	0.77	0.74	0.8	6.5585e-31	1998	44948
TNFRSF13B.O14836.OID20702.v1	COPD	1.3	1.25	1.36	6.95913e-31	1998	44948
CDHR1.Q96JP9.OID20808.v1	Type 2 diabetes	1.24	1.2	1.29	7.27784e-31	2822	43370
LGMN.Q99538.OID20773.v1	Ischaemic heart disease	1.22	1.18	1.27	7.37145e-31	3338	41341
VWF.P04275.OID20256.v1	Type 2 diabetes	1.25	1.2	1.29	7.40744e-31	2822	43370
DSC2.Q02487.OID21079.v1	Liver disease	1.79	1.62	1.98	7.76262e-31	432	47104
TNR.Q92752.OID20957.v1	Death	0.84	0.81	0.86	8.18002e-31	4445	43155
HMOX1.P09601.OID20217.v1	Liver disease	1.78	1.62	1.97	8.72192e-31	432	47104
BST1.Q10588.OID21051.v1	Liver disease	1.77	1.61	1.95	8.99076e-31	432	47104
TNF.P01375.OID20848.v1	Systemic lupus erythematosus	2.7	2.28	3.19	9.08565e-31	134	47096
PRSS8.Q16651.OID20763.v1	Lung cancer	1.9	1.7	2.12	9.19141e-31	403	47158
DLL1.O00548.OID21525.v1	Liver disease	1.8	1.63	1.99	9.2522e-31	432	47104
SIGLEC10.Q96LC7.OID20537.v1	Ischaemic heart disease	1.23	1.18	1.27	9.90343e-31	3338	41341
TNFSF13.O75888.OID20733.v1	Type 2 diabetes	1.26	1.21	1.31	1.0019e-30	2822	43370
SERPINB8.P50452.OID20630.v1	COPD	1.3	1.24	1.36	1.01602e-30	1998	44948
CD274.Q9NZQ7.OID20966.v1	Ischaemic heart disease	1.23	1.19	1.28	1.06601e-30	3338	41341
TLR3.O15455.OID20612.v1	Liver disease	1.75	1.59	1.93	1.16818e-30	432	47104
B4GAT1.O43505.OID21127.v1	Type 2 diabetes	0.8	0.77	0.83	1.18399e-30	2822	43370
FCAR.P24071.OID20564.v1	Death	1.19	1.15	1.23	1.21697e-30	4445	43155
REG4.Q9BYZ8.OID20784.v1	Ischaemic heart disease	1.24	1.19	1.28	1.43588e-30	3338	41341
S100A11.P31949.OID20130.v1	Death	1.2	1.16	1.23	1.50888e-30	4445	43155
S100P.P25815.OID20103.v1	Type 2 diabetes	1.25	1.2	1.3	1.51722e-30	2822	43370
CD40.P25942.OID20724.v1	Type 2 diabetes	1.25	1.2	1.29	1.68523e-30	2822	43370
CD200.P41217.OID20603.v1	Type 2 diabetes	0.8	0.77	0.83	1.68946e-30	2822	43370
ZBTB17.Q13105.OID20082.v1	Liver disease	1.76	1.6	1.94	1.73199e-30	432	47104
LAYN.Q6UX15.OID20970.v1	COPD	1.32	1.26	1.39	1.7698e-30	1998	44948
SH2D1A.O60880.OID20514.v1	Type 2 diabetes	1.24	1.2	1.29	1.79988e-30	2822	43370
CTSL.P07711.OID20228.v1	Ischaemic heart disease	1.23	1.19	1.28	2.05064e-30	3338	41341
MDK.P21741.OID21489.v1	Type 2 diabetes	1.25	1.2	1.3	2.06456e-30	2822	43370
PDGFRA.P16234.OID20133.v1	Death	1.2	1.16	1.23	2.0753e-30	4445	43155
ANGPTL3.Q9Y5C1.OID20407.v1	Type 2 diabetes	0.79	0.76	0.82	2.07731e-30	2822	43370
GPR37.O15354.OID20095.v1	Liver disease	1.79	1.62	1.97	2.21825e-30	432	47104
TFF1.P04155.OID21154.v1	Liver disease	1.76	1.6	1.94	2.33268e-30	432	47104
GFER.P55789.OID21259.v1	Liver disease	1.75	1.59	1.93	2.3784e-30	432	47104
PLTP.P55058.OID20238.v1	Ischaemic heart disease	0.81	0.79	0.84	2.39221e-30	3338	41341
ANGPTL7.O43827.OID21412.v1	Liver disease	1.78	1.61	1.97	2.44082e-30	432	47104
TNFRSF14.Q92956.OID20783.v1	Liver disease	1.77	1.61	1.96	2.46574e-30	432	47104
COLEC12.Q5KU26.OID20738.v1	Liver disease	1.82	1.64	2.01	2.4949e-30	432	47104
PDCD1.Q15116.OID21396.v1	Liver disease	1.76	1.6	1.94	2.5067e-30	432	47104
SEMA3F.Q13275.OID20186.v1	Liver disease	1.78	1.61	1.96	2.74396e-30	432	47104
RASSF2.P50749.OID21194.v1	Type 2 diabetes	1.24	1.2	1.29	2.75181e-30	2822	43370
CCL15.Q16663.OID20328.v1	Liver disease	1.77	1.6	1.95	2.86336e-30	432	47104
LRRC25.Q8N386.OID21333.v1	COPD	1.3	1.24	1.36	2.90016e-30	1998	44948
EPHA2.P29317.OID21342.v1	Ischaemic heart disease	1.24	1.2	1.29	3.15184e-30	3338	41341
ST3GAL1.Q11201.OID21322.v1	Type 2 diabetes	0.8	0.77	0.83	3.30793e-30	2822	43370
VNN2.O95498.OID21310.v1	Liver disease	1.74	1.58	1.91	3.40731e-30	432	47104
CANT1.Q8WVQ1.OID20181.v1	Death	1.19	1.15	1.23	3.48209e-30	4445	43155
SSC5D.A1L4H1.OID20351.v1	Liver disease	1.76	1.6	1.94	3.71398e-30	432	47104
SHMT1.P34896.OID20714.v1	Type 2 diabetes	1.24	1.2	1.29	3.86558e-30	2822	43370
THY1.P04216.OID21050.v1	Ischaemic heart disease	1.23	1.18	1.27	4.75621e-30	3338	41341
SIGLEC1.Q9BZZ2.OID20690.v1	Systemic lupus erythematosus	2.75	2.31	3.28	5.41514e-30	134	47096
SLAMF6.Q96DU3.OID21254.v1	Type 2 diabetes	1.24	1.2	1.29	6.05971e-30	2822	43370
KLK10.O43240.OID21523.v1	Death	1.19	1.15	1.22	6.75147e-30	4445	43155
HAVCR1.Q96D42.OID21422.v1	Ischaemic stroke	1.59	1.47	1.72	6.83483e-30	765	46657
GLB1.P16278.OID20949.v1	Liver disease	1.77	1.6	1.95	7.24487e-30	432	47104
SULT2A1.Q06520.OID20508.v1	Death	1.2	1.16	1.23	7.30261e-30	4445	43155
CXCL11.O14625.OID21042.v1	Liver disease	1.73	1.58	1.91	7.35389e-30	432	47104
CD4.P01730.OID20584.v1	Liver disease	1.76	1.59	1.94	8.95733e-30	432	47104
ICAM5.Q9UMF0.OID20145.v1	Liver disease	1.73	1.58	1.91	9.50322e-30	432	47104
PTPRN2.Q92932.OID20912.v1	Death	1.19	1.15	1.22	1.01555e-29	4445	43155
DPP7.Q9UHL4.OID20142.v1	Type 2 diabetes	1.24	1.19	1.29	1.0194e-29	2822	43370
FCRLB.Q6BAA4.OID21193.v1	Liver disease	1.77	1.6	1.95	1.0606e-29	432	47104
FASLG.P48023.OID20665.v1	Death	0.83	0.81	0.86	1.13922e-29	4445	43155
GAS6.Q14393.OID20318.v1	Type 2 diabetes	1.25	1.2	1.3	1.14054e-29	2822	43370
TINAGL1.Q9GZM7.OID20180.v1	Liver disease	1.77	1.6	1.96	1.29747e-29	432	47104
GZMH.P20718.OID20096.v1	Type 2 diabetes	1.24	1.2	1.29	1.32534e-29	2822	43370
OSCAR.Q8IYS5.OID20776.v1	Type 2 diabetes	1.24	1.2	1.29	1.34439e-29	2822	43370
GUCA2A.Q02747.OID21101.v1	Death	1.19	1.16	1.23	1.39805e-29	4445	43155
IL1RL1.Q01638.OID20250.v1	Type 2 diabetes	1.26	1.21	1.32	1.40619e-29	2822	43370
TNFRSF10C.O14798.OID20265.v1	Death	1.19	1.15	1.22	1.51063e-29	4445	43155
PRTG.Q2VWP7.OID21443.v1	Liver disease	1.74	1.58	1.92	1.54622e-29	432	47104
GUSB.P08236.OID20296.v1	Ischaemic heart disease	1.23	1.19	1.28	1.55554e-29	3338	41341
GLO1.Q04760.OID20107.v1	COPD	1.29	1.23	1.35	1.66667e-29	1998	44948
DPY30.Q9C005.OID21410.v1	COPD	1.3	1.24	1.36	1.69592e-29	1998	44948
LBR.Q14739.OID21034.v1	Death	1.19	1.15	1.22	1.79279e-29	4445	43155
DDR1.Q08345.OID21009.v1	Type 2 diabetes	1.25	1.2	1.3	1.79514e-29	2822	43370
S100P.P25815.OID20103.v1	Death	1.19	1.16	1.23	1.93074e-29	4445	43155
BTN3A2.P78410.OID20540.v1	Type 2 diabetes	1.24	1.2	1.29	1.93144e-29	2822	43370
TNF.P01375.OID20074.v1	Systemic lupus erythematosus	2.63	2.22	3.11	1.9748e-29	134	47096
HYAL1.Q12794.OID20357.v1	COPD	1.29	1.24	1.35	2.04653e-29	1998	44948
PLA2G2A.P14555.OID20274.v1	Liver disease	1.74	1.58	1.92	2.14679e-29	432	47104
TNR.Q92752.OID20957.v1	Lung cancer	0.57	0.51	0.63	2.16111e-29	403	47158
TGFA.P01135.OID20600.v1	Liver disease	1.74	1.58	1.91	2.33905e-29	432	47104
NELL2.Q99435.OID20706.v1	Liver disease	1.72	1.57	1.89	2.73387e-29	432	47104
CD244.Q9BZW8.OID20628.v1	Type 2 diabetes	1.24	1.19	1.28	2.76686e-29	2822	43370
HLA.E.P13747.OID20532.v1	Liver disease	1.77	1.6	1.95	3.00356e-29	432	47104
IL19.Q9UHD0.OID20158.v1	Ischaemic heart disease	1.22	1.18	1.27	3.24054e-29	3338	41341
MMP3.P08254.OID21083.v1	Death	1.24	1.19	1.29	3.48694e-29	4445	43155
PRSS2.P07478.OID20364.v1	Death	1.18	1.15	1.22	3.50079e-29	4445	43155
CRTAM.O95727.OID20914.v1	Liver disease	1.74	1.58	1.91	3.87546e-29	432	47104
CD300C.Q08708.OID21010.v1	Ischaemic heart disease	1.22	1.18	1.26	4.14102e-29	3338	41341
LIF.P15018.OID20824.v1	Type 2 diabetes	1.24	1.19	1.28	4.32252e-29	2822	43370
GGH.Q92820.OID20416.v1	Death	1.19	1.15	1.22	4.39386e-29	4445	43155
IL18.Q14116.OID20694.v1	COPD	1.3	1.24	1.36	4.40591e-29	1998	44948
LCN2.P80188.OID20392.v1	Ischaemic heart disease	1.22	1.18	1.27	4.57232e-29	3338	41341
LTA4H.P09960.OID21452.v1	Death	1.19	1.16	1.23	5.2046e-29	4445	43155
GRN.P28799.OID21159.v1	Ischaemic heart disease	1.22	1.18	1.26	5.48142e-29	3338	41341
DPT.Q07507.OID20278.v1	Liver disease	1.8	1.63	2	5.53585e-29	432	47104
CCL19.Q99731.OID21030.v1	Liver disease	1.73	1.57	1.91	5.79416e-29	432	47104
CTSZ.Q9UBR2.OID20365.v1	COPD	1.3	1.24	1.36	5.79621e-29	1998	44948
CST3.P01034.OID20400.v1	Liver disease	1.81	1.63	2.01	6.12697e-29	432	47104
ITGAV.P06756.OID21416.v1	Parkinson's disease	0.64	0.59	0.69	6.21193e-29	659	46802
SNCG.O76070.OID20971.v1	Ischaemic heart disease	1.23	1.19	1.28	6.50937e-29	3338	41341
OMG.P23515.OID21352.v1	Type 2 diabetes	0.81	0.78	0.84	6.83387e-29	2822	43370
IL6ST.P40189.OID20147.v1	Type 2 diabetes	1.24	1.2	1.29	6.95501e-29	2822	43370
CA14.Q9ULX7.OID21401.v1	Death	0.84	0.81	0.86	7.08805e-29	4445	43155
FLRT2.O43155.OID20946.v1	Type 2 diabetes	1.24	1.19	1.29	7.14166e-29	2822	43370
EPHA1.P21709.OID20677.v1	Death	1.2	1.16	1.24	7.23248e-29	4445	43155
SLAMF7.Q9NQ25.OID20602.v1	Death	1.18	1.15	1.22	7.92985e-29	4445	43155
SIAE.Q9HAT2.OID21503.v1	Death	1.19	1.15	1.23	8.35591e-29	4445	43155
C2.P06681.OID20410.v1	Ischaemic heart disease	1.22	1.18	1.26	8.64095e-29	3338	41341
CCN4.O95388.OID21444.v1	Liver disease	1.73	1.57	1.91	8.65086e-29	432	47104
NOS1.P29475.OID20863.v1	Type 2 diabetes	1.26	1.21	1.31	8.82007e-29	2822	43370
SPON1.Q9HCB6.OID20759.v1	Ischaemic heart disease	1.23	1.19	1.28	8.83534e-29	3338	41341
WARS.P23381.OID21084.v1	Liver disease	1.72	1.57	1.9	9.0906e-29	432	47104
VWC2.Q2TAL6.OID20936.v1	COPD	1.3	1.24	1.36	9.94832e-29	1998	44948
RRM2.P31350.OID21187.v1	Death	1.18	1.15	1.22	1.02205e-28	4445	43155
NBN.O60934.OID20442.v1	Type 2 diabetes	1.24	1.19	1.28	1.09692e-28	2822	43370
SELE.P16581.OID20290.v1	Ischaemic heart disease	1.22	1.18	1.26	1.14111e-28	3338	41341
CPE.P16870.OID21392.v1	Type 2 diabetes	0.81	0.78	0.84	1.1648e-28	2822	43370
NID1.P14543.OID20362.v1	Death	1.19	1.15	1.23	1.21375e-28	4445	43155
PTN.P21246.OID20083.v1	Type 2 diabetes	1.25	1.2	1.3	1.22347e-28	2822	43370
AGR2.O95994.OID20896.v1	COPD	1.29	1.23	1.35	1.28564e-28	1998	44948
OLR1.P78380.OID20183.v1	Type 2 diabetes	1.24	1.19	1.29	1.33533e-28	2822	43370
CALCA.P01258.OID20983.v1	Ischaemic heart disease	1.27	1.22	1.33	1.38269e-28	3338	41341
LAMP3.Q9UQV4.OID20638.v1	Liver disease	1.76	1.59	1.95	1.4071e-28	432	47104
PDCD1.Q15116.OID21396.v1	Death	1.18	1.15	1.22	1.42311e-28	4445	43155
IGFBPL1.Q8WX77.OID20155.v1	Ischaemic heart disease	1.23	1.19	1.28	1.48525e-28	3338	41341
BAIAP2.Q9UQB8.OID21250.v1	COPD	1.29	1.23	1.35	1.51727e-28	1998	44948
FGF23.Q9GZV9.OID21411.v1	Liver disease	1.75	1.58	1.93	1.61929e-28	432	47104
GGT1.P19440.OID21075.v1	Ischaemic heart disease	1.24	1.19	1.28	1.84636e-28	3338	41341
PON3.Q15166.OID20777.v1	COPD	0.77	0.74	0.81	1.86632e-28	1998	44948
MMP12.P39900.OID21439.v1	Liver disease	1.78	1.61	1.97	2.08781e-28	432	47104
FLRT2.O43155.OID20946.v1	Death	1.18	1.15	1.22	2.33941e-28	4445	43155
IL15.P40933.OID20562.v1	Liver disease	1.72	1.56	1.89	2.40112e-28	432	47104
PCSK9.Q8NBP7.OID20235.v1	Death	1.19	1.15	1.22	2.6942e-28	4445	43155
FCGR2A.P12318.OID20391.v1	Death	1.18	1.15	1.22	2.75872e-28	4445	43155
JAM2.P57087.OID21064.v1	Death	1.19	1.15	1.23	2.9503e-28	4445	43155
CRISP2.P16562.OID21456.v1	Type 2 diabetes	0.79	0.75	0.82	3.06007e-28	2822	43370
SLAMF7.Q9NQ25.OID20602.v1	Type 2 diabetes	1.23	1.19	1.28	3.07238e-28	2822	43370
DPT.Q07507.OID20278.v1	Death	1.2	1.16	1.24	3.28817e-28	4445	43155
PIK3IP1.Q96FE7.OID21094.v1	COPD	1.31	1.25	1.37	3.3082e-28	1998	44948
CTSC.P53634.OID20679.v1	Type 2 diabetes	1.24	1.19	1.28	3.44678e-28	2822	43370
CD38.P28907.OID21316.v1	Ischaemic heart disease	1.27	1.21	1.32	3.46733e-28	3338	41341
DPP4.P27487.OID20406.v1	COPD	0.77	0.74	0.81	3.50735e-28	1998	44948
ADAMTS8.Q9UP79.OID21502.v1	COPD	0.78	0.75	0.81	3.63078e-28	1998	44948
ROBO1.Q9Y6N7.OID20734.v1	Death	1.18	1.15	1.22	3.72413e-28	4445	43155
VSIG4.Q9Y279.OID21144.v1	Ischaemic stroke	1.54	1.43	1.66	3.83122e-28	765	46657
GZMA.P12544.OID20663.v1	Liver disease	1.71	1.56	1.89	3.91424e-28	432	47104
EGLN1.Q9GZT9.OID20572.v1	Ischaemic heart disease	1.22	1.17	1.26	3.96263e-28	3338	41341
NTproBNP.NTproBNP.OID20125.v1	Ischaemic stroke	1.53	1.42	1.65	3.97493e-28	765	46657
IL12B.P29460.OID20666.v1	Liver disease	1.72	1.56	1.89	4.05557e-28	432	47104
MATN2.O00339.OID20767.v1	Type 2 diabetes	1.24	1.19	1.29	4.29766e-28	2822	43370
PDCD6.O75340.OID20163.v1	Liver disease	1.7	1.55	1.87	4.60104e-28	432	47104
CRTAC1.Q9NQ79.OID20279.v1	Death	0.84	0.82	0.87	4.81181e-28	4445	43155
NPPC.P23582.OID20568.v1	Death	1.21	1.17	1.25	5.01945e-28	4445	43155
TNFRSF13B.O14836.OID20702.v1	Liver disease	1.71	1.55	1.88	5.1999e-28	432	47104
CXCL10.P02778.OID20697.v1	Ischaemic heart disease	1.23	1.18	1.27	5.78054e-28	3338	41341
LGALS3.P17931.OID20284.v1	Death	1.19	1.15	1.23	5.86436e-28	4445	43155
F9.P00740.OID20349.v1	Death	1.19	1.15	1.22	6.51867e-28	4445	43155
BCAN.Q96GW7.OID20998.v1	Ischaemic heart disease	0.82	0.79	0.85	6.52637e-28	3338	41341
GPNMB.Q14956.OID20173.v1	Liver disease	1.71	1.55	1.88	6.71056e-28	432	47104
MB.P02144.OID20263.v1	Type 2 diabetes	1.27	1.22	1.33	6.77568e-28	2822	43370
MVK.Q03426.OID20459.v1	Death	1.18	1.15	1.22	6.87478e-28	4445	43155
CD5.P06127.OID21449.v1	Ischaemic heart disease	1.21	1.17	1.25	7.01054e-28	3338	41341
OSM.P13725.OID20574.v1	Ischaemic heart disease	1.22	1.17	1.26	7.02878e-28	3338	41341
SPINK6.Q6UWN8.OID21450.v1	Type 2 diabetes	1.24	1.19	1.29	7.13475e-28	2822	43370
THBS2.P35442.OID21104.v1	Ischaemic heart disease	1.21	1.17	1.25	8.0478e-28	3338	41341
HMOX2.P30519.OID20887.v1	Death	1.18	1.15	1.22	8.66741e-28	4445	43155
ITGA5.P08648.OID21139.v1	COPD	1.29	1.23	1.35	8.92649e-28	1998	44948
FCRL5.Q96RD9.OID21111.v1	Liver disease	1.73	1.57	1.91	9.51842e-28	432	47104
DPP7.Q9UHL4.OID20142.v1	COPD	1.28	1.23	1.34	1.0037e-27	1998	44948
TYRO3.Q06418.OID20161.v1	Liver disease	1.7	1.54	1.87	1.01691e-27	432	47104
CCL16.O15467.OID20334.v1	COPD	1.3	1.24	1.36	1.06361e-27	1998	44948
ANG.P03950.OID20403.v1	Ischaemic heart disease	1.22	1.18	1.27	1.14277e-27	3338	41341
TNFRSF4.P43489.OID20653.v1	Rheumatoid arthritis	1.61	1.47	1.75	1.25961e-27	593	46310
CD27.P26842.OID21527.v1	Ischaemic stroke	1.51	1.4	1.62	1.26337e-27	765	46657
BMP6.P22004.OID20111.v1	Type 2 diabetes	1.23	1.19	1.28	1.29868e-27	2822	43370
TNFSF13B.Q9Y275.OID20272.v1	Ischaemic heart disease	1.22	1.18	1.26	1.33357e-27	3338	41341
CST3.P01034.OID20400.v1	Ischaemic stroke	1.54	1.43	1.67	1.6854e-27	765	46657
CD40.P25942.OID20724.v1	Death	1.18	1.15	1.22	1.71713e-27	4445	43155
SLAMF6.Q96DU3.OID21254.v1	Liver disease	1.69	1.54	1.85	1.74216e-27	432	47104
CPM.P14384.OID21054.v1	COPD	1.29	1.23	1.35	1.79984e-27	1998	44948
EDIL3.O43854.OID20081.v1	Death	1.19	1.15	1.23	1.94574e-27	4445	43155
CGA.P01215.OID21069.v1	Death	1.29	1.23	1.35	1.946e-27	4445	43155
TFPI2.P48307.OID21512.v1	Ischaemic heart disease	1.22	1.18	1.26	1.95632e-27	3338	41341
GAL.P22466.OID20727.v1	COPD	0.78	0.74	0.81	2.03671e-27	1998	44948
DCTPP1.Q9H773.OID20148.v1	Liver disease	1.72	1.56	1.9	2.08944e-27	432	47104
TGFBI.Q15582.OID20417.v1	Type 2 diabetes	1.23	1.19	1.28	2.31685e-27	2822	43370
CTRC.Q99895.OID20752.v1	Type 2 diabetes	0.81	0.78	0.84	2.49718e-27	2822	43370
UMOD.P07911.OID20237.v1	COPD	0.78	0.74	0.81	2.71296e-27	1998	44948
DCBLD2.Q96PD2.OID21474.v1	Death	1.19	1.15	1.22	2.74073e-27	4445	43155
LEP.P41159.OID20187.v1	Liver disease	1.86	1.67	2.09	3.18685e-27	432	47104
TNFSF13B.Q9Y275.OID20272.v1	Lung cancer	1.71	1.55	1.88	3.24058e-27	403	47158
SEZ6L2.Q6UXD5.OID21289.v1	Death	1.2	1.16	1.24	3.38181e-27	4445	43155
GDF15.Q99988.OID20251.v1	Rheumatoid arthritis	1.68	1.53	1.84	4.50595e-27	593	46310
TNFRSF4.P43489.OID20653.v1	Systemic lupus erythematosus	2.64	2.21	3.15	4.69759e-27	134	47096
DCBLD2.Q96PD2.OID21474.v1	Liver disease	1.72	1.56	1.9	4.7213e-27	432	47104
SELE.P16581.OID20290.v1	Death	1.18	1.15	1.22	4.79303e-27	4445	43155
CKAP4.Q07065.OID20617.v1	Ischaemic stroke	1.5	1.4	1.62	4.82345e-27	765	46657
CALCA.P01258.OID20983.v1	COPD	1.35	1.28	1.42	5.01384e-27	1998	44948
DDC.P20711.OID20215.v1	Liver disease	1.7	1.54	1.87	5.19455e-27	432	47104
CCL16.O15467.OID20334.v1	Liver disease	1.74	1.57	1.93	5.37737e-27	432	47104
SCAMP3.O14828.OID21332.v1	Type 2 diabetes	1.23	1.18	1.27	5.43935e-27	2822	43370
ADGRG2.Q8IZP9.OID20189.v1	Ischaemic heart disease	0.81	0.78	0.85	6.00095e-27	3338	41341
TMPRSS5.Q9H3S3.OID20947.v1	Type 2 diabetes	0.81	0.78	0.84	6.04763e-27	2822	43370
RGMA.Q96B86.OID21065.v1	COPD	0.78	0.75	0.82	6.41364e-27	1998	44948
VMO1.Q7Z5L0.OID21381.v1	Ischaemic heart disease	1.21	1.17	1.25	6.65238e-27	3338	41341
CD163.Q86VB7.OID20360.v1	Ischaemic heart disease	1.21	1.17	1.25	7.25098e-27	3338	41341
FUS.P35637.OID21256.v1	Type 2 diabetes	1.23	1.18	1.27	7.27702e-27	2822	43370
TIMP1.P01033.OID20418.v1	Ischaemic stroke	1.51	1.4	1.63	7.51048e-27	765	46657
IL7R.P16871.OID21136.v1	Type 2 diabetes	0.81	0.78	0.85	7.53093e-27	2822	43370
HS6ST1.O60243.OID21441.v1	Liver disease	1.69	1.53	1.86	7.70058e-27	432	47104
FAP.Q12884.OID20330.v1	Death	0.85	0.82	0.87	7.79903e-27	4445	43155
GCNT1.Q02742.OID21379.v1	Type 2 diabetes	1.23	1.19	1.28	8.34385e-27	2822	43370
DPT.Q07507.OID20278.v1	Ischaemic heart disease	1.23	1.18	1.27	8.82869e-27	3338	41341
IL4R.P24394.OID20576.v1	COPD	1.28	1.23	1.34	8.88792e-27	1998	44948
ADAMTS13.Q76LX8.OID20249.v1	Type 2 diabetes	1.23	1.18	1.28	9.06213e-27	2822	43370
S100A12.P80511.OID21374.v1	Death	1.18	1.14	1.21	1.00524e-26	4445	43155
ENTPD2.Q9Y5L3.OID21260.v1	Type 2 diabetes	1.23	1.18	1.28	1.02673e-26	2822	43370
OXT.P01178.OID21047.v1	Liver disease	1.7	1.54	1.87	1.18642e-26	432	47104
CD300LG.Q6UXG3.OID21130.v1	Type 2 diabetes	0.81	0.78	0.84	1.37004e-26	2822	43370
BTN3A2.P78410.OID20540.v1	Ischaemic heart disease	1.21	1.17	1.25	1.39062e-26	3338	41341
SLAMF8.Q9P0V8.OID21214.v1	Ischaemic heart disease	1.21	1.17	1.25	1.41992e-26	3338	41341
WFDC12.Q8WWY7.OID21462.v1	COPD	1.3	1.24	1.37	1.48961e-26	1998	44948
CCN1.O00622.OID21368.v1	Type 2 diabetes	1.23	1.19	1.28	1.54465e-26	2822	43370
PON3.Q15166.OID20777.v1	Liver disease	0.58	0.53	0.64	1.62965e-26	432	47104
DDAH1.O94760.OID21299.v1	Ischaemic heart disease	1.21	1.17	1.25	1.64539e-26	3338	41341
EGLN1.Q9GZT9.OID20572.v1	COPD	1.28	1.22	1.34	1.668e-26	1998	44948
SIAE.Q9HAT2.OID21503.v1	Liver disease	1.69	1.53	1.86	1.68147e-26	432	47104
CCL5.P13501.OID20412.v1	Type 2 diabetes	1.22	1.18	1.27	1.73441e-26	2822	43370
CXCL11.O14625.OID21042.v1	Death	1.18	1.14	1.22	1.74001e-26	4445	43155
INHBC.P55103.OID21093.v1	Death	1.18	1.14	1.22	1.78176e-26	4445	43155
PI3.P19957.OID20326.v1	Ischaemic heart disease	1.22	1.18	1.27	1.79153e-26	3338	41341
AMBP.P02760.OID21413.v1	COPD	1.29	1.23	1.35	1.84752e-26	1998	44948
ADA.P00813.OID20645.v1	Type 2 diabetes	1.23	1.18	1.27	1.90622e-26	2822	43370
CLEC7A.Q9BXN2.OID20636.v1	Type 2 diabetes	1.23	1.18	1.28	1.95111e-26	2822	43370
FOLR3.P41439.OID21485.v1	Type 2 diabetes	1.22	1.18	1.27	2.02167e-26	2822	43370
C2.P06681.OID20410.v1	Death	1.18	1.14	1.22	2.04018e-26	4445	43155
MSTN.O14793.OID20115.v1	Death	0.84	0.81	0.87	2.09e-26	4445	43155
LTBP3.Q9NS15.OID21191.v1	COPD	1.29	1.23	1.35	2.23392e-26	1998	44948
ADM.P35318.OID21467.v1	Ischaemic stroke	1.53	1.42	1.66	2.40344e-26	765	46657
ANGPTL1.O95841.OID20211.v1	Death	1.18	1.15	1.22	2.4897e-26	4445	43155
POLR2F.P61218.OID21283.v1	Liver disease	1.69	1.54	1.86	2.49735e-26	432	47104
BTN2A1.Q7KYR7.OID20713.v1	Liver disease	1.7	1.54	1.88	2.53369e-26	432	47104
GOLM2.Q6P4E1.OID21044.v1	COPD	1.27	1.22	1.33	2.73619e-26	1998	44948
CCL7.P80098.OID20523.v1	Liver disease	1.69	1.54	1.87	2.8352e-26	432	47104
CTSL.P07711.OID20228.v1	COPD	1.28	1.23	1.34	2.83982e-26	1998	44948
CD48.P09326.OID20692.v1	Death	1.17	1.14	1.21	2.87464e-26	4445	43155
CD46.P15529.OID20380.v1	Type 2 diabetes	1.23	1.18	1.28	2.93491e-26	2822	43370
PIGR.P01833.OID21102.v1	Ischaemic stroke	1.5	1.39	1.61	3.10321e-26	765	46657
ICAM2.P13598.OID20248.v1	Liver disease	1.67	1.52	1.83	3.11086e-26	432	47104
CTSO.P43234.OID20660.v1	COPD	1.28	1.22	1.33	3.29637e-26	1998	44948
GH1.P01241.OID20220.v1	Type 2 diabetes	0.81	0.77	0.84	3.32055e-26	2822	43370
BSG.P35613.OID20626.v1	Ischaemic heart disease	1.21	1.17	1.26	3.49469e-26	3338	41341
TIMP3.P35625.OID20684.v1	Type 2 diabetes	1.22	1.18	1.27	3.80334e-26	2822	43370
TIMD4.Q96H15.OID20375.v1	Type 2 diabetes	1.23	1.18	1.27	3.91755e-26	2822	43370
TIMP4.Q99727.OID21147.v1	Liver disease	1.7	1.54	1.87	3.93397e-26	432	47104
SCARA5.Q6ZMJ2.OID21058.v1	Ischaemic heart disease	1.22	1.18	1.27	4.58684e-26	3338	41341
FLT3LG.P49771.OID20661.v1	Type 2 diabetes	1.23	1.19	1.28	5.20477e-26	2822	43370
ITGAM.P11215.OID21071.v1	Type 2 diabetes	1.23	1.18	1.27	5.5116e-26	2822	43370
CCL14.Q16627.OID20401.v1	Ischaemic heart disease	1.21	1.16	1.25	5.82582e-26	3338	41341
MUC13.Q9H3R2.OID20866.v1	Death	1.17	1.14	1.21	5.8302e-26	4445	43155
SIGLEC5.O15389.OID21082.v1	Liver disease	1.67	1.52	1.84	5.90521e-26	432	47104
SLC16A1.P53985.OID20799.v1	Type 2 diabetes	1.22	1.18	1.27	6.0766e-26	2822	43370
APOM.O95445.OID20374.v1	Liver disease	0.6	0.54	0.66	6.15498e-26	432	47104
IL5RA.Q01344.OID20601.v1	Type 2 diabetes	1.22	1.18	1.27	6.51432e-26	2822	43370
ALPP.P05187.OID21383.v1	Type 2 diabetes	1.23	1.18	1.27	6.82272e-26	2822	43370
ITIH3.Q06033.OID20352.v1	COPD	1.29	1.23	1.35	7.09088e-26	1998	44948
HGF.P14210.OID20656.v1	Ischaemic stroke	1.5	1.39	1.62	7.34995e-26	765	46657
KEL.P23276.OID20881.v1	Liver disease	1.7	1.54	1.87	8.24634e-26	432	47104
XG.P55808.OID20259.v1	Ischaemic heart disease	1.26	1.21	1.32	8.83711e-26	3338	41341
KITLG.P21583.OID20196.v1	Death	0.85	0.83	0.88	8.87532e-26	4445	43155
NEFL.P07196.OID20871.v1	Alzheimer's dementia	1.77	1.59	1.96	9.00375e-26	446	32765
HYOU1.Q9Y4L1.OID20300.v1	Death	1.17	1.14	1.2	9.02938e-26	4445	43155
BSG.P35613.OID20626.v1	Type 2 diabetes	1.23	1.19	1.28	9.43835e-26	2822	43370
CD28.P10747.OID21265.v1	Death	1.17	1.14	1.21	1.0012e-25	4445	43155
PECAM1.P16284.OID21131.v1	Type 2 diabetes	1.22	1.18	1.27	1.01501e-25	2822	43370
DSC2.Q02487.OID21079.v1	COPD	1.28	1.22	1.34	1.03239e-25	1998	44948
ANXA10.Q9UJ72.OID20886.v1	Type 2 diabetes	1.23	1.18	1.27	1.04567e-25	2822	43370
CCL25.O15444.OID20674.v1	Death	1.18	1.14	1.22	1.05809e-25	4445	43155
RCOR1.Q9UKL0.OID20073.v1	Type 2 diabetes	1.22	1.18	1.27	1.13033e-25	2822	43370
CD93.Q9NPY3.OID20397.v1	Death	1.17	1.14	1.21	1.14973e-25	4445	43155
ITGAV.P06756.OID21416.v1	Ischaemic heart disease	0.83	0.8	0.86	1.20508e-25	3338	41341
TREM2.Q9NZC2.OID20731.v1	Lung cancer	1.76	1.59	1.96	1.20985e-25	403	47158
IQGAP2.Q13576.OID21361.v1	Type 2 diabetes	1.22	1.18	1.27	1.27413e-25	2822	43370
VCAM1.P19320.OID20396.v1	Type 2 diabetes	1.23	1.18	1.28	1.3074e-25	2822	43370
TNFRSF8.P28908.OID21049.v1	Liver disease	1.67	1.52	1.84	1.33713e-25	432	47104
TNFSF12.O43508.OID20624.v1	Liver disease	0.6	0.54	0.66	1.33771e-25	432	47104
CLEC7A.Q9BXN2.OID20636.v1	Liver disease	1.68	1.53	1.86	1.36591e-25	432	47104
GLO1.Q04760.OID20107.v1	Type 2 diabetes	1.22	1.18	1.27	1.39114e-25	2822	43370
CLEC7A.Q9BXN2.OID20636.v1	Ischaemic heart disease	1.2	1.16	1.25	1.47184e-25	3338	41341
EIF4EBP1.Q13541.OID20162.v1	Type 2 diabetes	1.22	1.18	1.27	1.48037e-25	2822	43370
TGFBR2.P37173.OID21493.v1	COPD	1.28	1.23	1.35	1.55529e-25	1998	44948
TGFB1.P01137.OID20621.v1	COPD	1.27	1.22	1.33	1.67526e-25	1998	44948
CCDC80.Q76M96.OID20226.v1	Ischaemic heart disease	1.22	1.18	1.27	1.74348e-25	3338	41341
LY75.O60449.OID20580.v1	Liver disease	1.66	1.51	1.83	1.81927e-25	432	47104
TNFSF11.O14788.OID20592.v1	Death	0.85	0.82	0.88	1.85579e-25	4445	43155
LGALS9.O00182.OID20781.v1	Rheumatoid arthritis	1.58	1.45	1.73	1.96494e-25	593	46310
[truncated: 33,239 more rows]

## Sheet: Supplementary Table 5
Supplementary Table 5. Retained Cox PH associations between protein analytes and 24 incident outcomes in the UK Biobank PPP sample after adjustment for age, sex and a further six lifestyle covariates.
Summary statistics for 3,209 associations retained from Cox PH models that further adjusted for lifestyle factors and had Bonferroni threshold for multiple testing adjustment P < 3.1x10-6 in both the minimally-adjusted and lifestyle-adjusted models. These associations involved 963 protein analytes.
Of the 24 incident outcomes, there were 21 that had associations. Brain/CNS cancer, major depression and schizophrenia had no associations. Results are ordered by P-value in descending order.
Fully-adjusted models adjusted for: age, sex, BMI, smoking status, alcohol consumption, education status and social deprivation. For sex-stratified diseases sex was not included as a covariate.
Statistical tests were two-sided.
HR: hazard ratio. LCI: lower confidence interval. UCI: upper confidence interval. Protein zph: the Schoenfeld residual for the local (protein) variable in Cox PH.
Predictor	Outcome	HR	LCI	UCI	P.Value	N Cases	N Controls	Protein zph
GDF15.Q99988.OID20251.v1	Death	1.98	1.9	2.06	8.60114e-235	3961	40599	3.20256e-05
NFASC.O94856.OID20634.v1	Type 2 diabetes	1.96	1.88	2.05	6.9249e-203	2494	40844	7.60137e-06
GDF15.Q99988.OID20251.v1	Type 2 diabetes	2.16	2.05	2.27	7.92986e-196	2494	40844	3.92074e-06
PLXNB2.O15031.OID20317.v1	Type 2 diabetes	1.81	1.73	1.89	2.70403e-163	2494	40844	4.5e-06
PRCP.P42785.OID20337.v1	Type 2 diabetes	1.83	1.76	1.92	1.77352e-161	2494	40844	1.99203e-05
WFDC2.Q14508.OID21505.v1	Death	1.72	1.65	1.79	1.28715e-160	3961	40599	3.96135e-05
IGSF3.O75054.OID21312.v1	Type 2 diabetes	1.84	1.76	1.92	4.21484e-155	2494	40844	0.093836
ACY1.Q03154.OID20137.v1	Type 2 diabetes	1.83	1.75	1.92	1.38296e-151	2494	40844	0.00208507
TNFRSF10B.O14763.OID20981.v1	Death	1.66	1.6	1.73	5.1835e-148	3961	40599	0.000485963
PLAUR.Q03405.OID20764.v1	Death	1.6	1.54	1.66	6.57876e-140	3961	40599	0.00012242
EDA2R.Q9HAV5.OID21451.v1	Death	1.7	1.63	1.77	6.68572e-138	3961	40599	0.053048
IL18R1.Q13478.OID20652.v1	Type 2 diabetes	1.75	1.67	1.82	8.47721e-138	2494	40844	0.0312737
PON3.Q15166.OID20777.v1	Type 2 diabetes	0.56	0.53	0.59	2.02134e-135	2494	40844	0.0644277
LGALS4.P56470.OID20748.v1	Type 2 diabetes	1.72	1.65	1.8	3.76859e-134	2494	40844	0.00010195
CPM.P14384.OID21054.v1	Type 2 diabetes	1.74	1.67	1.82	2.22039e-130	2494	40844	0.178123
LTBP2.Q14767.OID20254.v1	Death	1.59	1.53	1.65	3.66707e-128	3961	40599	6.52324e-06
CTSD.P07339.OID20358.v1	Type 2 diabetes	1.72	1.65	1.8	1.77011e-124	2494	40844	0.0135693
ADGRG1.Q9Y653.OID21294.v1	Type 2 diabetes	1.72	1.64	1.8	9.66487e-124	2494	40844	9.19285e-06
CDHR2.Q9BYE9.OID21282.v1	Liver disease	3.73	3.35	4.17	2.29637e-122	388	44116	0.682703
GDF15.Q99988.OID20251.v1	Liver disease	3.66	3.28	4.08	6.90294e-121	388	44116	0.742082
GGT1.P19440.OID21075.v1	Liver disease	3.86	3.44	4.32	2.20114e-119	388	44116	0.707125
RTN4R.Q9BZR6.OID21424.v1	Type 2 diabetes	1.72	1.64	1.8	1.38163e-118	2494	40844	0.0247501
AREG.P15514.OID21357.v1	Death	1.51	1.46	1.57	1.01633e-116	3961	40599	3.15859e-08
GGT1.P19440.OID21075.v1	Type 2 diabetes	1.71	1.63	1.79	6.04415e-115	2494	40844	0.683095
LPL.P06858.OID20188.v1	Type 2 diabetes	0.59	0.57	0.62	6.36167e-111	2494	40844	0.00146978
ACE2.Q9BYF1.OID20105.v1	Type 2 diabetes	1.67	1.6	1.75	7.54228e-111	2494	40844	0.00642326
THBS2.P35442.OID21104.v1	Liver disease	3.42	3.07	3.81	3.92852e-110	388	44116	0.310198
CEACAM1.P13688.OID21528.v1	Liver disease	3.37	3.03	3.76	3.60164e-109	388	44116	0.987491
IGFBP7.Q16270.OID20236.v1	Liver disease	3.43	3.07	3.82	1.32176e-108	388	44116	0.734954
NEFL.P07196.OID20871.v1	Death	1.51	1.46	1.57	9.04493e-107	3961	40599	0.00989767
TFF3.Q07654.OID20371.v1	Death	1.49	1.44	1.54	1.56469e-103	3961	40599	0.0013106
PRSS8.Q16651.OID20763.v1	Type 2 diabetes	1.68	1.6	1.76	4.16425e-103	2494	40844	0.0379938
CDH2.P19022.OID20170.v1	Type 2 diabetes	1.65	1.58	1.73	8.84211e-103	2494	40844	0.118381
ACE2.Q9BYF1.OID20105.v1	Liver disease	3.49	3.11	3.92	4.57961e-101	388	44116	0.890809
NFASC.O94856.OID20634.v1	Liver disease	3.47	3.1	3.89	5.3088e-101	388	44116	0.898813
ADM.P35318.OID21467.v1	Death	1.54	1.48	1.6	6.51256e-101	3961	40599	0.534072
PIGR.P01833.OID21102.v1	Liver disease	3.52	3.13	3.95	1.21185e-100	388	44116	0.928535
IGFBP4.P22692.OID21158.v1	Death	1.49	1.44	1.55	2.21531e-99	3961	40599	0.125079
LTBP2.Q14767.OID20254.v1	Liver disease	3.17	2.85	3.53	3.17665e-99	388	44116	0.00906092
CDHR2.Q9BYE9.OID21282.v1	Type 2 diabetes	1.69	1.61	1.78	5.53316e-99	2494	40844	0.111025
BST2.Q10589.OID21029.v1	Liver disease	3.37	3.01	3.78	2.51145e-98	388	44116	0.186965
COL4A1.P02462.OID20208.v1	Liver disease	2.9	2.63	3.2	3.13402e-98	388	44116	0.0364881
HGF.P14210.OID20656.v1	Type 2 diabetes	1.65	1.57	1.73	1.40469e-97	2494	40844	0.775873
KRT18.P05783.OID21296.v1	Liver disease	3.08	2.77	3.42	2.01948e-96	388	44116	0.632967
WFDC2.Q14508.OID21505.v1	COPD	1.88	1.77	1.99	2.38853e-96	1780	42223	0.638763
IGFBP2.P18065.OID20325.v1	Type 2 diabetes	0.61	0.58	0.64	3.852e-95	2494	40844	0.324711
HAO1.Q9UJM8.OID21395.v1	Liver disease	3.07	2.76	3.42	5.45593e-94	388	44116	0.631713
GUSB.P08236.OID20296.v1	Type 2 diabetes	1.6	1.53	1.67	9.55637e-94	2494	40844	0.814895
AGXT.P21549.OID20139.v1	Liver disease	3.08	2.77	3.43	3.31915e-93	388	44116	0.454363
GRPEL1.Q9HAV7.OID21309.v1	Liver disease	3	2.7	3.33	9.00068e-92	388	44116	0.0680976
IL1RN.P18510.OID20700.v1	Type 2 diabetes	1.64	1.56	1.72	1.78573e-91	2494	40844	0.242873
KRT18.P05783.OID21296.v1	Type 2 diabetes	1.59	1.52	1.67	3.02801e-91	2494	40844	0.185313
ENPP7.Q6UWV6.OID20689.v1	Liver disease	2.97	2.67	3.31	2.85982e-90	388	44116	0.984821
TNFRSF10A.O00220.OID20967.v1	Death	1.43	1.38	1.48	5.18689e-90	3961	40599	0.256673
GSTA1.P08263.OID20166.v1	Type 2 diabetes	1.58	1.51	1.65	1.18967e-89	2494	40844	0.911696
TIMP1.P01033.OID20418.v1	Liver disease	3.1	2.78	3.46	3.31409e-89	388	44116	0.0373136
ACY1.Q03154.OID20137.v1	Liver disease	3.14	2.81	3.52	2.46236e-88	388	44116	0.397038
MME.P08473.OID21307.v1	Liver disease	3.02	2.71	3.37	2.89149e-88	388	44116	0.741046
CES1.P23141.OID20244.v1	Type 2 diabetes	1.55	1.48	1.61	5.31263e-88	2494	40844	0.23964
SPON1.Q9HCB6.OID20759.v1	Death	1.42	1.37	1.46	7.33178e-88	3961	40599	0.000176712
NTproBNP.NTproBNP.OID20125.v1	Death	1.39	1.35	1.44	1.78246e-87	3961	40599	0.0386874
GDF15.Q99988.OID20251.v1	COPD	1.86	1.75	1.97	4.17593e-87	1780	42223	0.163113
IGSF3.O75054.OID21312.v1	Liver disease	3.18	2.84	3.57	1.33831e-86	388	44116	0.890458
HAVCR1.Q96D42.OID21422.v1	Death	1.44	1.39	1.49	2.74021e-86	3961	40599	0.217166
ADH4.P08319.OID20117.v1	Type 2 diabetes	1.57	1.5	1.64	3.88955e-86	2494	40844	0.752035
ASGR1.P07306.OID20990.v1	Type 2 diabetes	1.58	1.51	1.65	1.37669e-85	2494	40844	0.381845
HAVCR1.Q96D42.OID21422.v1	Type 2 diabetes	1.58	1.51	1.65	3.59519e-85	2494	40844	0.00134723
SPINT1.O43278.OID21109.v1	Liver disease	2.89	2.59	3.21	7.74891e-85	388	44116	0.762999
FSTL3.O95633.OID20782.v1	Death	1.45	1.39	1.5	8.94144e-84	3961	40599	0.513087
CHI3L1.P36222.OID20399.v1	Liver disease	3.01	2.69	3.36	2.38798e-83	388	44116	0.800283
MUC13.Q9H3R2.OID20866.v1	Type 2 diabetes	1.5	1.44	1.57	4.68531e-83	2494	40844	6.32631e-08
FGFR2.P21802.OID21478.v1	Liver disease	3.01	2.69	3.37	2.02468e-82	388	44116	0.782545
SELE.P16581.OID20290.v1	Type 2 diabetes	1.52	1.46	1.59	2.96448e-82	2494	40844	0.00486426
PIGR.P01833.OID21102.v1	Type 2 diabetes	1.55	1.48	1.62	5.82787e-82	2494	40844	0.450856
PTS.Q03393.OID20847.v1	Type 2 diabetes	1.51	1.45	1.58	2.14556e-81	2494	40844	0.109343
IL6.P05231.OID21276.v1	Death	1.41	1.36	1.46	2.35833e-81	3961	40599	0.035658
VSIG4.Q9Y279.OID21144.v1	Death	1.42	1.37	1.47	2.76767e-81	3961	40599	0.363308
CTSO.P43234.OID20660.v1	Type 2 diabetes	1.5	1.44	1.57	3.96673e-81	2494	40844	0.0393823
IL6.P05231.OID20911.v1	Death	1.41	1.36	1.46	7.04063e-81	3961	40599	0.0559819
FABP1.P07148.OID20778.v1	Type 2 diabetes	1.54	1.47	1.61	7.98053e-81	2494	40844	0.235998
CDH2.P19022.OID20170.v1	Liver disease	3.01	2.69	3.37	1.16152e-80	388	44116	0.803035
ADA2.Q9NZK5.OID20394.v1	Liver disease	2.77	2.5	3.08	1.50659e-80	388	44116	0.053225
ANGPT2.O15123.OID21463.v1	Death	1.39	1.35	1.44	1.55749e-80	3961	40599	0.00158403
DPP10.Q8N608.OID20527.v1	Liver disease	2.53	2.3	2.79	1.57216e-80	388	44116	0.0234223
ICAM1.P05362.OID20411.v1	Liver disease	2.87	2.57	3.2	1.79563e-80	388	44116	0.453764
IGFBPL1.Q8WX77.OID20155.v1	Liver disease	2.82	2.53	3.14	2.48488e-80	388	44116	0.669119
SEMA7A.O75326.OID20283.v1	Liver disease	2.8	2.52	3.11	5.27533e-80	388	44116	0.260379
MMP12.P39900.OID21439.v1	Death	1.42	1.37	1.48	5.42713e-80	3961	40599	0.0107393
FGFBP1.Q14512.OID21507.v1	Type 2 diabetes	0.67	0.64	0.7	1.87281e-79	2494	40844	0.00100408
IL6.P05231.OID20101.v1	Death	1.4	1.35	1.45	1.88046e-79	3961	40599	0.0331982
RET.P07949.OID21346.v1	Type 2 diabetes	1.51	1.45	1.58	2.72794e-79	2494	40844	0.658703
IGFBP1.P08833.OID20246.v1	Type 2 diabetes	0.65	0.62	0.68	5.03376e-79	2494	40844	0.424125
PIGR.P01833.OID21102.v1	Death	1.41	1.36	1.46	6.87085e-79	3961	40599	0.00271868
SPON2.Q9BUD6.OID20221.v1	Liver disease	2.9	2.59	3.24	2.44665e-78	388	44116	0.0755794
HAO1.Q9UJM8.OID21395.v1	Type 2 diabetes	1.51	1.45	1.58	2.705e-78	2494	40844	0.0513207
TNFRSF12A.Q9NP84.OID21482.v1	Death	1.4	1.35	1.45	4.38414e-78	3961	40599	0.0124541
IL6.P05231.OID20563.v1	Death	1.39	1.34	1.44	5.02811e-78	3961	40599	0.00191146
HGF.P14210.OID20656.v1	Liver disease	3	2.67	3.37	7.05689e-78	388	44116	0.965496
ALCAM.Q13740.OID20273.v1	Liver disease	2.6	2.35	2.87	1.23351e-77	388	44116	0.319338
CTSD.P07339.OID20358.v1	Liver disease	2.95	2.64	3.31	2.72572e-77	388	44116	0.0914325
TNFRSF1A.P19438.OID21155.v1	Death	1.41	1.36	1.46	3.23114e-77	3961	40599	0.111332
PVR.P15151.OID21011.v1	Liver disease	2.66	2.4	2.95	4.82119e-77	388	44116	0.4457
IL32.P24001.OID20605.v1	Liver disease	2.46	2.24	2.71	5.29304e-77	388	44116	0.934963
SCLY.Q96I15.OID21425.v1	Liver disease	2.84	2.54	3.17	6.61991e-77	388	44116	0.813633
HGF.P14210.OID20656.v1	Death	1.42	1.37	1.47	7.9501e-77	3961	40599	8.06458e-05
C1QTNF1.Q9BXJ1.OID20367.v1	Type 2 diabetes	1.48	1.42	1.54	1.20697e-76	2494	40844	0.491987
PLA2G15.Q8NCC3.OID21473.v1	Liver disease	2.77	2.49	3.09	4.64351e-76	388	44116	0.882983
TIMP1.P01033.OID20418.v1	Death	1.38	1.33	1.43	8.2873e-76	3961	40599	0.000954605
RBP5.P82980.OID21369.v1	Type 2 diabetes	1.53	1.46	1.6	9.56335e-76	2494	40844	0.522719
MSR1.P21757.OID21063.v1	Liver disease	2.72	2.45	3.03	1.05665e-75	388	44116	0.936944
PRSS8.Q16651.OID20763.v1	Death	1.42	1.37	1.47	1.43701e-75	3961	40599	0.125329
ACAA1.P09110.OID21269.v1	Liver disease	2.71	2.44	3.02	2.19918e-75	388	44116	0.425968
COL6A3.P12111.OID20292.v1	Death	1.4	1.35	1.46	3.74704e-75	3961	40599	0.0747976
TNFRSF11B.O00300.OID20735.v1	Liver disease	2.68	2.42	2.98	4.18043e-75	388	44116	0.643713
ITGA5.P08648.OID21139.v1	Liver disease	2.8	2.5	3.12	8.11573e-75	388	44116	0.206491
MMP7.P09237.OID20087.v1	Death	1.36	1.32	1.41	9.03065e-75	3961	40599	0.00385774
BAIAP2.Q9UQB8.OID21250.v1	Type 2 diabetes	1.49	1.42	1.55	1.47148e-74	2494	40844	0.425609
TNFRSF6B.O95407.OID20964.v1	Death	1.37	1.33	1.42	1.94825e-74	3961	40599	0.0684835
IL4R.P24394.OID20576.v1	Liver disease	2.73	2.45	3.04	3.00212e-74	388	44116	0.104672
IL6ST.P40189.OID20147.v1	Liver disease	2.58	2.33	2.85	3.10328e-74	388	44116	0.729593
MFGE8.Q08431.OID21134.v1	Type 2 diabetes	1.45	1.39	1.51	7.69594e-74	2494	40844	0.0293156
THBS2.P35442.OID21104.v1	Type 2 diabetes	1.45	1.39	1.51	8.87596e-74	2494	40844	0.27847
CDCP1.Q9H5V8.OID20940.v1	Type 2 diabetes	1.51	1.44	1.58	9.85006e-74	2494	40844	0.089714
VCAM1.P19320.OID20396.v1	Liver disease	2.62	2.36	2.91	2.16506e-73	388	44116	0.00843464
SPINK1.P00995.OID21097.v1	Death	1.36	1.31	1.4	2.50642e-73	3961	40599	0.0133375
MVK.Q03426.OID20459.v1	Type 2 diabetes	1.47	1.41	1.54	2.68967e-73	2494	40844	0.0184935
SPON2.Q9BUD6.OID20221.v1	Death	1.37	1.32	1.42	3.34317e-73	3961	40599	0.020337
ROBO1.Q9Y6N7.OID20734.v1	Liver disease	2.62	2.36	2.91	3.50878e-73	388	44116	0.20788
COL18A1.P39060.OID20332.v1	Death	1.38	1.33	1.42	4.95495e-73	3961	40599	0.0082645
VAMP5.O95183.OID20071.v1	Liver disease	2.7	2.42	3	1.11575e-72	388	44116	0.000651527
CA5A.P35218.OID20075.v1	Liver disease	2.68	2.41	2.98	1.1385e-72	388	44116	0.228349
CNTN3.Q9P232.OID21092.v1	Type 2 diabetes	1.5	1.44	1.57	4.02392e-72	2494	40844	0.00191529
FSTL3.O95633.OID20782.v1	Liver disease	2.87	2.56	3.23	4.05243e-72	388	44116	0.60505
CDCP1.Q9H5V8.OID20940.v1	Liver disease	2.66	2.39	2.96	7.50628e-72	388	44116	0.191741
PGF.P49763.OID20673.v1	Death	1.41	1.36	1.47	1.84792e-71	3961	40599	0.0045176
IGFBP7.Q16270.OID20236.v1	Death	1.37	1.32	1.42	2.42532e-71	3961	40599	0.155955
TNFRSF10A.O00220.OID20967.v1	Liver disease	2.72	2.43	3.03	3.7328e-71	388	44116	0.0378236
MME.P08473.OID21307.v1	Type 2 diabetes	1.47	1.41	1.54	4.38849e-71	2494	40844	0.220535
CD163.Q86VB7.OID20360.v1	Liver disease	2.64	2.37	2.93	8.14928e-71	388	44116	0.914944
SULT2A1.Q06520.OID20508.v1	Liver disease	2.67	2.39	2.97	1.34004e-70	388	44116	0.166051
FGFR2.P21802.OID21478.v1	Type 2 diabetes	1.49	1.43	1.56	2.09578e-70	2494	40844	0.64376
ADGRG1.Q9Y653.OID21294.v1	Liver disease	2.94	2.61	3.32	2.79931e-70	388	44116	0.70564
TNFRSF10A.O00220.OID20967.v1	Type 2 diabetes	1.5	1.43	1.56	5.89438e-70	2494	40844	0.0497912
CKAP4.Q07065.OID20617.v1	Death	1.35	1.31	1.4	1.72452e-69	3961	40599	0.000885164
TNFRSF1B.P20333.OID21145.v1	Death	1.37	1.32	1.42	2.46193e-69	3961	40599	0.52406
KLK4.Q9Y5K2.OID21391.v1	Death	1.36	1.31	1.41	2.47942e-69	3961	40599	0.0107003
REN.P00797.OID20201.v1	Type 2 diabetes	1.46	1.4	1.52	9.41955e-69	2494	40844	1.54446e-05
INHBC.P55103.OID21093.v1	Type 2 diabetes	1.49	1.43	1.56	1.09045e-68	2494	40844	0.564383
CXADR.P78310.OID20561.v1	Liver disease	2.63	2.36	2.94	1.09204e-68	388	44116	0.0183455
CSF1.P09603.OID20719.v1	Death	1.36	1.32	1.41	1.64512e-68	3961	40599	0.000625779
SELE.P16581.OID20290.v1	Liver disease	2.68	2.4	2.99	3.04666e-68	388	44116	0.00496106
GGT5.P36269.OID20909.v1	Liver disease	2.45	2.21	2.71	1.29467e-67	388	44116	0.0922655
C2.P06681.OID20410.v1	Type 2 diabetes	1.45	1.39	1.52	6.31178e-67	2494	40844	0.0139788
CLSTN2.Q9H4D0.OID20664.v1	Liver disease	2.46	2.22	2.73	7.38198e-67	388	44116	0.200818
HAVCR1.Q96D42.OID21422.v1	Liver disease	2.64	2.36	2.94	1.27564e-66	388	44116	0.227543
CDH1.P12830.OID20353.v1	Type 2 diabetes	1.45	1.39	1.51	1.66354e-66	2494	40844	0.000669225
ENTPD2.Q9Y5L3.OID21260.v1	Liver disease	2.41	2.18	2.67	1.68555e-66	388	44116	0.0173384
FGF21.Q9NSA1.OID21402.v1	Type 2 diabetes	1.47	1.41	1.54	2.51493e-66	2494	40844	0.0189074
RBP5.P82980.OID21369.v1	Liver disease	2.68	2.39	3	2.53085e-66	388	44116	0.65449
GALNT10.Q86SR1.OID21371.v1	Liver disease	2.52	2.27	2.81	2.81862e-66	388	44116	0.226509
LGALS9.O00182.OID20781.v1	Death	1.38	1.33	1.44	3.69805e-66	3961	40599	0.211398
SCARB2.Q14108.OID20943.v1	Death	1.37	1.33	1.43	4.1967e-66	3961	40599	0.82363
GSTA3.Q16772.OID21242.v1	Type 2 diabetes	1.46	1.4	1.53	7.66706e-66	2494	40844	0.975811
ENG.P17813.OID20287.v1	Liver disease	2.4	2.17	2.66	1.37447e-65	388	44116	0.17884
NT5E.P21589.OID21498.v1	Liver disease	2.57	2.31	2.87	1.53312e-65	388	44116	0.00863816
PLAUR.Q03405.OID20764.v1	COPD	1.6	1.52	1.69	3.42463e-65	1780	42223	0.11236
ADA2.Q9NZK5.OID20394.v1	Type 2 diabetes	1.44	1.38	1.5	4.05764e-65	2494	40844	0.0321342
KRT19.P08727.OID20596.v1	Death	1.34	1.29	1.38	4.49049e-65	3961	40599	9.99064e-10
HSD11B1.P28845.OID20575.v1	Type 2 diabetes	0.7	0.67	0.73	9.8656e-65	2494	40844	0.831195
CRIM1.Q9NZV1.OID20701.v1	Liver disease	2.53	2.27	2.82	1.02364e-64	388	44116	0.0217662
CD74.P04233.OID21040.v1	Death	1.36	1.31	1.41	1.43286e-64	3961	40599	0.875501
SIGLEC7.Q9Y286.OID20190.v1	Type 2 diabetes	1.45	1.39	1.51	3.1183e-64	2494	40844	0.160594
TNFRSF10B.O14763.OID20981.v1	COPD	1.65	1.55	1.74	4.57137e-64	1780	42223	0.201647
ACTA2.P62736.OID20079.v1	Death	1.37	1.32	1.43	5.96434e-64	3961	40599	0.627094
IL2RA.P01589.OID20267.v1	Death	1.33	1.29	1.38	7.62525e-64	3961	40599	0.191107
LIFR.P42702.OID20606.v1	Liver disease	2.37	2.14	2.62	7.9119e-64	388	44116	0.542716
TNFRSF10B.O14763.OID20981.v1	Liver disease	2.71	2.41	3.04	1.03178e-63	388	44116	0.550618
IGFBP2.P18065.OID20325.v1	Death	1.36	1.31	1.4	1.16704e-63	3961	40599	5.41563e-05
TFF2.Q03403.OID20787.v1	Death	1.35	1.3	1.4	1.57771e-63	3961	40599	0.418847
EFNA4.P52798.OID20935.v1	Death	1.35	1.3	1.39	2.55898e-63	3961	40599	0.229576
CXCL17.Q6UXB2.OID20622.v1	COPD	1.73	1.62	1.84	2.89256e-63	1780	42223	0.602991
ERBB2.P04626.OID21520.v1	Type 2 diabetes	1.45	1.39	1.51	3.75707e-63	2494	40844	0.458172
IGFBPL1.Q8WX77.OID20155.v1	Death	1.35	1.3	1.4	4.21096e-63	3961	40599	0.12306
ANPEP.P15144.OID20350.v1	Liver disease	2.43	2.19	2.7	7.94676e-63	388	44116	0.0204724
EPHA2.P29317.OID21342.v1	Death	1.34	1.3	1.39	1.03389e-62	3961	40599	0.00335353
PCDH17.O14917.OID20132.v1	Liver disease	2.39	2.16	2.65	1.4257e-62	388	44116	0.115406
PLAU.P00749.OID21124.v1	Liver disease	2.34	2.12	2.58	1.92933e-62	388	44116	0.0553532
AGXT.P21549.OID20139.v1	Type 2 diabetes	1.44	1.38	1.5	2.05016e-62	2494	40844	0.123239
GDF15.Q99988.OID20251.v1	Ischaemic heart disease	1.49	1.42	1.57	3.79751e-62	3047	38898	0.00485965
CD74.P04233.OID21040.v1	Liver disease	2.6	2.32	2.91	4.15562e-62	388	44116	0.199774
SIGLEC1.Q9BZZ2.OID20690.v1	Liver disease	2.5	2.24	2.79	8.25073e-62	388	44116	0.918623
IL1R2.P27930.OID20757.v1	Type 2 diabetes	1.41	1.35	1.46	8.61634e-62	2494	40844	0.0773732
CD302.Q8IX05.OID21328.v1	Death	1.35	1.3	1.4	9.26417e-62	3961	40599	0.113917
EFNA1.P20827.OID21125.v1	Death	1.32	1.28	1.36	1.08013e-61	3961	40599	0.0159165
ADGRE5.P48960.OID20260.v1	Liver disease	2.42	2.18	2.69	1.15496e-61	388	44116	0.0207882
CHI3L1.P36222.OID20399.v1	Death	1.35	1.3	1.39	1.23865e-61	3961	40599	0.752684
ACVRL1.P37023.OID20999.v1	Death	1.36	1.31	1.41	1.5143e-61	3961	40599	0.221559
ADA2.Q9NZK5.OID20394.v1	Death	1.32	1.28	1.36	3.40104e-61	3961	40599	0.632198
SPON1.Q9HCB6.OID20759.v1	Liver disease	2.44	2.2	2.72	4.19585e-61	388	44116	0.332741
SIGLEC10.Q96LC7.OID20537.v1	Liver disease	2.48	2.22	2.76	4.20524e-61	388	44116	0.0188102
HAVCR2.Q8TDQ0.OID21137.v1	Death	1.34	1.29	1.39	4.39716e-61	3961	40599	0.346531
SDC1.P18827.OID20169.v1	Liver disease	2.46	2.21	2.74	5.60395e-61	388	44116	0.48141
GFRA1.P56159.OID21457.v1	Death	1.34	1.3	1.39	8.98486e-61	3961	40599	0.014267
DDR1.Q08345.OID21009.v1	Liver disease	2.39	2.15	2.65	1.46605e-60	388	44116	0.454202
ENPP2.Q13822.OID20288.v1	Liver disease	2.61	2.32	2.92	1.59912e-60	388	44116	0.484531
IL18BP.O95998.OID20348.v1	Liver disease	2.49	2.23	2.77	2.22764e-60	388	44116	0.295954
FURIN.P09958.OID21514.v1	Type 2 diabetes	1.46	1.4	1.53	3.20226e-60	2494	40844	0.0387504
PLXNB2.O15031.OID20317.v1	Liver disease	2.41	2.17	2.67	3.73401e-60	388	44116	0.282401
ASAH2.Q9NR71.OID20996.v1	Type 2 diabetes	1.42	1.36	1.48	1.02811e-59	2494	40844	0.0180993
PTS.Q03393.OID20847.v1	Liver disease	2.43	2.18	2.7	1.04652e-59	388	44116	0.697583
GAS6.Q14393.OID20318.v1	Liver disease	2.39	2.15	2.65	1.06771e-59	388	44116	0.0543053
SCLY.Q96I15.OID21425.v1	Type 2 diabetes	1.44	1.38	1.5	1.84176e-59	2494	40844	0.567815
LAYN.Q6UX15.OID20970.v1	Death	1.32	1.28	1.37	3.00425e-59	3961	40599	0.131141
SLAMF8.Q9P0V8.OID21214.v1	Liver disease	2.43	2.18	2.71	4.83449e-59	388	44116	0.0237767
CCL15.Q16663.OID20328.v1	Type 2 diabetes	1.43	1.37	1.49	8.27282e-59	2494	40844	0.07786
SPINT1.O43278.OID21109.v1	Death	1.31	1.26	1.35	9.13629e-59	3961	40599	2.09939e-05
ADAM15.Q13444.OID20109.v1	Liver disease	2.24	2.04	2.48	1.30989e-58	388	44116	0.315734
RELT.Q969Z4.OID21142.v1	Death	1.35	1.3	1.4	1.32863e-58	3961	40599	0.121061
CEACAM5.P06731.OID21171.v1	Death	1.32	1.28	1.37	1.41389e-58	3961	40599	4.64954e-05
MATN3.O15232.OID20979.v1	Type 2 diabetes	0.72	0.69	0.75	1.53489e-58	2494	40844	0.183912
NECTIN2.Q92692.OID20222.v1	Death	1.31	1.27	1.35	1.71822e-58	3961	40599	0.0334884
THBS2.P35442.OID21104.v1	Death	1.3	1.26	1.34	2.88929e-58	3961	40599	0.000452946
COL4A1.P02462.OID20208.v1	Death	1.31	1.26	1.35	5.7675e-58	3961	40599	1.43748e-06
CRIM1.Q9NZV1.OID20701.v1	Death	1.32	1.27	1.36	6.14103e-58	3961	40599	0.000736631
OXT.P01178.OID21047.v1	Type 2 diabetes	1.44	1.38	1.51	9.01461e-58	2494	40844	0.0125893
ACP5.P13686.OID20314.v1	Type 2 diabetes	1.41	1.35	1.47	9.52766e-58	2494	40844	0.0157742
SOD2.P04179.OID21114.v1	Liver disease	2.28	2.06	2.52	1.05716e-57	388	44116	0.258415
ANGPTL4.Q9BY76.OID20703.v1	Death	1.32	1.27	1.36	1.19153e-57	3961	40599	0.0591993
TNFSF13B.Q9Y275.OID20272.v1	Death	1.31	1.27	1.36	1.2876e-57	3961	40599	0.000288367
C19orf12.Q9NSK7.OID20804.v1	Type 2 diabetes	1.41	1.35	1.47	2.16603e-57	2494	40844	0.18515
SULT2A1.Q06520.OID20508.v1	Type 2 diabetes	1.41	1.35	1.47	5.04382e-57	2494	40844	0.461144
ADGRE2.Q9UHX3.OID20755.v1	Liver disease	2.33	2.1	2.59	6.27484e-57	388	44116	0.0130789
LAIR1.Q6GTX8.OID20737.v1	Death	1.34	1.29	1.39	6.72111e-57	3961	40599	0.472556
NRCAM.Q92823.OID20229.v1	Type 2 diabetes	1.39	1.33	1.45	1.23803e-56	2494	40844	6.74875e-05
ULBP2.Q9BZM5.OID20919.v1	Death	1.3	1.26	1.35	1.34133e-56	3961	40599	0.00432838
TGFBI.Q15582.OID20417.v1	Liver disease	2.29	2.07	2.54	1.40727e-56	388	44116	0.548349
SPP1.P10451.OID20322.v1	Death	1.31	1.26	1.35	1.43675e-56	3961	40599	1.81116e-09
MSR1.P21757.OID21063.v1	Death	1.33	1.28	1.38	2.25193e-56	3961	40599	0.834059
CSF1.P09603.OID20719.v1	Liver disease	2.45	2.19	2.73	6.64248e-56	388	44116	0.387329
TNFRSF11B.O00300.OID20735.v1	Death	1.33	1.28	1.38	9.42287e-56	3961	40599	0.499807
CD300E.Q496F6.OID21418.v1	Death	1.32	1.28	1.37	1.02194e-55	3961	40599	0.622778
CDCP1.Q9H5V8.OID20940.v1	Death	1.34	1.29	1.39	1.63215e-55	3961	40599	0.120306
ITGA5.P08648.OID21139.v1	Type 2 diabetes	1.42	1.36	1.48	1.71356e-55	2494	40844	0.940798
IL18R1.Q13478.OID20652.v1	Liver disease	2.43	2.17	2.71	3.4142e-55	388	44116	0.00951103
ENPP7.Q6UWV6.OID20689.v1	Type 2 diabetes	1.38	1.33	1.44	5.05336e-55	2494	40844	0.00723798
GOLM2.Q6P4E1.OID21044.v1	Type 2 diabetes	1.4	1.35	1.47	5.64066e-55	2494	40844	0.727668
ALDH1A1.P00352.OID21128.v1	Type 2 diabetes	1.4	1.34	1.46	7.0319e-55	2494	40844	0.315425
TGFA.P01135.OID20600.v1	Death	1.31	1.26	1.35	8.37377e-55	3961	40599	0.0107812
LAMP3.Q9UQV4.OID20638.v1	COPD	1.56	1.48	1.65	8.56395e-55	1780	42223	0.454776
CST3.P01034.OID20400.v1	Death	1.34	1.29	1.39	2.71585e-54	3961	40599	0.241883
LGALS4.P56470.OID20748.v1	Death	1.31	1.26	1.35	2.77707e-54	3961	40599	0.208202
NPDC1.Q9NQX5.OID20205.v1	Death	1.31	1.26	1.35	2.8226e-54	3961	40599	0.108295
TNFRSF4.P43489.OID20653.v1	Death	1.31	1.26	1.35	2.85795e-54	3961	40599	0.165668
PRCP.P42785.OID20337.v1	Liver disease	2.41	2.16	2.7	3.16441e-54	388	44116	0.140639
PTPRS.Q13332.OID20306.v1	Type 2 diabetes	0.73	0.7	0.76	3.78081e-54	2494	40844	7.67111e-06
TNFRSF11A.Q9Y6Q6.OID20646.v1	Type 2 diabetes	1.43	1.36	1.49	5.58603e-54	2494	40844	0.320982
CXCL8.P10145.OID21430.v1	Liver disease	2.26	2.04	2.51	9.54875e-54	388	44116	0.0228
AREG.P15514.OID21357.v1	Liver disease	2.45	2.19	2.75	1.09554e-53	388	44116	0.0748086
PLAUR.Q03405.OID20764.v1	Liver disease	2.49	2.22	2.8	1.73184e-53	388	44116	0.589638
REG3A.Q06141.OID20258.v1	Death	1.3	1.26	1.34	3.29136e-53	3961	40599	0.719408
EFEMP1.Q12805.OID20414.v1	Death	1.33	1.28	1.38	3.72849e-53	3961	40599	0.09944
BCAM.P50895.OID21076.v1	Liver disease	2.21	2	2.45	6.77445e-53	388	44116	0.166538
KYNU.Q16719.OID20669.v1	Liver disease	2.3	2.06	2.56	7.81695e-53	388	44116	0.749055
CXCL8.P10145.OID20631.v1	Liver disease	2.24	2.02	2.49	8.49177e-53	388	44116	0.0470959
SIGLEC7.Q9Y286.OID20190.v1	Liver disease	2.33	2.09	2.6	1.02404e-52	388	44116	0.275633
REN.P00797.OID20201.v1	Death	1.29	1.25	1.34	1.16153e-52	3961	40599	0.826255
NPPB.P16860.OID20049.v1	Death	1.28	1.24	1.32	1.44483e-52	3961	40599	0.194134
ERBB2.P04626.OID21520.v1	Liver disease	2.39	2.14	2.67	2.16108e-52	388	44116	0.233956
REG4.Q9BYZ8.OID20784.v1	Death	1.29	1.25	1.34	3.15614e-52	3961	40599	0.894685
ANGPTL7.O43827.OID21412.v1	Type 2 diabetes	1.36	1.31	1.42	3.47468e-52	2494	40844	0.00437116
RNASET2.O00584.OID20321.v1	Death	1.3	1.25	1.34	4.95346e-52	3961	40599	0.228409
AOC3.Q16853.OID20389.v1	Type 2 diabetes	1.38	1.32	1.44	6.5531e-52	2494	40844	0.0390185
NOTCH3.Q9UM47.OID20253.v1	Liver disease	2.19	1.98	2.42	9.38589e-52	388	44116	0.0714763
IFNGR2.P38484.OID20941.v1	Type 2 diabetes	1.37	1.31	1.42	1.24019e-51	2494	40844	0.0953971
REG1A.P05451.OID20415.v1	Death	1.29	1.25	1.33	1.40814e-51	3961	40599	0.164396
PDGFRA.P16234.OID20133.v1	Liver disease	2.2	1.98	2.43	2.42119e-51	388	44116	0.00671197
NRP1.O14786.OID20390.v1	Liver disease	2.21	1.99	2.45	2.72689e-51	388	44116	0.097683
CXCL9.Q07325.OID20675.v1	Death	1.32	1.27	1.37	2.80721e-51	3961	40599	0.280917
TNFRSF10B.O14763.OID20981.v1	Type 2 diabetes	1.46	1.39	1.53	3.32204e-51	2494	40844	0.08409
F9.P00740.OID20349.v1	Type 2 diabetes	1.4	1.34	1.46	4.16445e-51	2494	40844	0.675305
LTBR.P36941.OID20768.v1	Death	1.29	1.25	1.33	4.35398e-51	3961	40599	0.00822395
LY9.Q9HBG7.OID20670.v1	Liver disease	2.18	1.97	2.41	4.79428e-51	388	44116	0.00643771
TNR.Q92752.OID20957.v1	COPD	0.68	0.65	0.72	4.87462e-51	1780	42223	0.0521145
IL1RL1.Q01638.OID20250.v1	Liver disease	2.36	2.11	2.64	4.92174e-51	388	44116	0.340508
KYNU.Q16719.OID20669.v1	Type 2 diabetes	1.38	1.33	1.44	6.89551e-51	2494	40844	0.574721
C19orf12.Q9NSK7.OID20804.v1	Liver disease	2.27	2.04	2.52	7.30664e-51	388	44116	0.110694
CCL20.P78556.OID20671.v1	Liver disease	2.28	2.05	2.54	7.57249e-51	388	44116	0.432224
GCG.P01275.OID21263.v1	Type 2 diabetes	1.37	1.31	1.43	9.54134e-51	2494	40844	0.000116695
LGALS4.P56470.OID20748.v1	Liver disease	2.28	2.05	2.54	1.09416e-50	388	44116	0.0860422
CHRDL1.Q9BU40.OID20771.v1	Death	1.32	1.27	1.37	1.22005e-50	3961	40599	0.906707
CDH6.P55285.OID20157.v1	Liver disease	2.14	1.93	2.36	1.41151e-50	388	44116	0.0603045
FABP1.P07148.OID20778.v1	Liver disease	2.31	2.07	2.57	1.43168e-50	388	44116	0.33254
IL19.Q9UHD0.OID20158.v1	Death	1.29	1.24	1.33	1.47881e-50	3961	40599	0.297784
CXCL8.P10145.OID20153.v1	Liver disease	2.2	1.98	2.44	2.03397e-50	388	44116	0.00931549
SIGLEC1.Q9BZZ2.OID20690.v1	Death	1.3	1.25	1.34	2.04245e-50	3961	40599	0.471966
TNFRSF9.Q07011.OID20985.v1	Death	1.3	1.25	1.34	2.65776e-50	3961	40599	0.196733
IL18BP.O95998.OID20348.v1	Death	1.3	1.25	1.34	2.69755e-50	3961	40599	0.212716
SCARF2.Q96GP6.OID21048.v1	Liver disease	2.29	2.05	2.55	3.20276e-50	388	44116	0.140684
MERTK.Q12866.OID20657.v1	Liver disease	2.25	2.02	2.5	3.90357e-50	388	44116	0.196211
AREG.P15514.OID21357.v1	Type 2 diabetes	1.4	1.34	1.46	4.75468e-50	2494	40844	0.000252529
CCL3.P10147.OID20610.v1	Death	1.31	1.26	1.36	7.7293e-50	3961	40599	0.431498
TREM2.Q9NZC2.OID20731.v1	Liver disease	2.21	1.99	2.45	9.33344e-50	388	44116	0.415038
MSR1.P21757.OID21063.v1	Type 2 diabetes	1.39	1.33	1.46	1.23908e-49	2494	40844	0.905467
TNFRSF10B.O14763.OID20981.v1	Ischaemic heart disease	1.39	1.33	1.45	2.22432e-49	3047	38898	0.278848
MMP12.P39900.OID21439.v1	COPD	1.51	1.43	1.6	2.27842e-49	1780	42223	0.0151265
CXCL8.P10145.OID20997.v1	Liver disease	2.18	1.97	2.42	2.96407e-49	388	44116	0.00989138
DCXR.Q7Z4W1.OID21480.v1	Type 2 diabetes	1.39	1.33	1.45	3.10689e-49	2494	40844	0.552654
CA14.Q9ULX7.OID21401.v1	Type 2 diabetes	0.72	0.69	0.75	3.15763e-49	2494	40844	0.224975
EFEMP1.Q12805.OID20414.v1	Liver disease	2.3	2.06	2.57	4.01145e-49	388	44116	0.0838199
IL1RL1.Q01638.OID20250.v1	Death	1.3	1.25	1.34	4.27257e-49	3961	40599	0.00762935
TNFRSF11B.O00300.OID20735.v1	Type 2 diabetes	1.39	1.33	1.45	5.19197e-49	2494	40844	0.195321
SELPLG.Q14242.OID20560.v1	Type 2 diabetes	1.35	1.29	1.4	8.92807e-49	2494	40844	0.628217
CES2.O00748.OID21366.v1	Type 2 diabetes	1.37	1.31	1.43	1.06922e-48	2494	40844	0.186454
TNFRSF11A.Q9Y6Q6.OID20646.v1	Death	1.29	1.25	1.34	1.18851e-48	3961	40599	0.793483
ICAM1.P05362.OID20411.v1	Type 2 diabetes	1.38	1.32	1.44	1.33464e-48	2494	40844	0.134843
EBI3_IL27.Q14213_Q8NEV9.OID21389.v1	Death	1.28	1.24	1.32	2.09085e-48	3961	40599	0.909901
CXCL13.O43927.OID21024.v1	Death	1.28	1.24	1.32	2.57326e-48	3961	40599	0.0755284
PAMR1.Q6UXH9.OID21153.v1	Type 2 diabetes	1.38	1.32	1.44	2.70574e-48	2494	40844	0.0961478
APOM.O95445.OID20374.v1	Type 2 diabetes	0.73	0.7	0.76	3.38148e-48	2494	40844	0.156459
ICAM1.P05362.OID20411.v1	Death	1.29	1.24	1.33	4.81954e-48	3961	40599	0.000349861
HSPG2.P98160.OID20383.v1	Death	1.3	1.26	1.35	5.27976e-48	3961	40599	0.0625526
GALNT10.Q86SR1.OID21371.v1	Type 2 diabetes	1.36	1.3	1.41	6.49818e-48	2494	40844	0.000543883
HAVCR2.Q8TDQ0.OID21137.v1	Liver disease	2.29	2.04	2.56	7.86932e-48	388	44116	0.632325
PTPRF.P10586.OID20310.v1	Type 2 diabetes	0.74	0.71	0.77	8.73157e-48	2494	40844	0.00815727
DLL1.O00548.OID21525.v1	Death	1.29	1.24	1.33	8.78715e-48	3961	40599	0.0542701
ACAA1.P09110.OID21269.v1	Type 2 diabetes	1.36	1.3	1.41	1.13041e-47	2494	40844	0.520925
MMP7.P09237.OID20087.v1	Liver disease	2.19	1.97	2.43	1.75975e-47	388	44116	0.00522254
LILRB4.Q8NHJ6.OID20429.v1	Death	1.29	1.24	1.33	1.93906e-47	3961	40599	0.957666
ANGPT2.O15123.OID21463.v1	Type 2 diabetes	1.38	1.32	1.44	2.15245e-47	2494	40844	0.793824
DSC2.Q02487.OID21079.v1	Death	1.28	1.24	1.33	2.49267e-47	3961	40599	0.271862
C1QTNF1.Q9BXJ1.OID20367.v1	Liver disease	2.17	1.95	2.41	5.26399e-47	388	44116	0.340634
SERPINA9.Q86WD7.OID21284.v1	Liver disease	2.11	1.91	2.34	1.00337e-46	388	44116	0.717465
SCARF2.Q96GP6.OID21048.v1	Death	1.31	1.26	1.35	1.07482e-46	3961	40599	0.0486643
IL6.P05231.OID20101.v1	COPD	1.46	1.39	1.54	1.12554e-46	1780	42223	0.15854
SORD.Q00796.OID21453.v1	Type 2 diabetes	1.36	1.3	1.42	1.28291e-46	2494	40844	0.0753959
COLEC12.Q5KU26.OID20738.v1	Death	1.31	1.26	1.36	1.30755e-46	3961	40599	0.501496
IGF2R.P11717.OID21146.v1	Type 2 diabetes	1.35	1.3	1.41	1.35805e-46	2494	40844	0.452565
MMP12.P39900.OID21439.v1	Ischaemic heart disease	1.36	1.3	1.41	1.41655e-46	3047	38898	0.00198526
TNFSF13B.Q9Y275.OID20272.v1	Liver disease	2.15	1.94	2.39	1.57435e-46	388	44116	0.38679
GFAP.P14136.OID21247.v1	Alzheimer's dementia	2.25	2.01	2.51	1.80476e-46	396	30571	0.00264368
IL6.P05231.OID21276.v1	COPD	1.46	1.39	1.54	2.03463e-46	1780	42223	0.0222646
PLA2G15.Q8NCC3.OID21473.v1	Type 2 diabetes	1.36	1.3	1.41	2.16657e-46	2494	40844	0.838248
CD274.Q9NZQ7.OID20966.v1	Death	1.27	1.23	1.32	2.70801e-46	3961	40599	0.138548
PCSK9.Q8NBP7.OID20235.v1	Type 2 diabetes	1.35	1.3	1.41	2.99029e-46	2494	40844	0.399311
AOC3.Q16853.OID20389.v1	Liver disease	2.12	1.91	2.35	3.49686e-46	388	44116	0.817005
IL6.P05231.OID20911.v1	COPD	1.46	1.39	1.54	3.49903e-46	1780	42223	0.0595756
LAMP3.Q9UQV4.OID20638.v1	Death	1.31	1.26	1.36	4.10647e-46	3961	40599	0.155264
TNFRSF6B.O95407.OID20964.v1	Liver disease	2.23	1.99	2.49	5.2363e-46	388	44116	0.89735
CD163.Q86VB7.OID20360.v1	Type 2 diabetes	1.36	1.31	1.42	7.10129e-46	2494	40844	0.83635
SSC5D.A1L4H1.OID20351.v1	Type 2 diabetes	1.35	1.3	1.41	1.12397e-45	2494	40844	0.714029
ANGPTL2.Q9UKU9.OID20726.v1	Liver disease	2.18	1.95	2.42	1.50578e-45	388	44116	0.416568
IL10RB.Q08334.OID20696.v1	Death	1.28	1.23	1.32	1.6425e-45	3961	40599	0.137105
FGF23.Q9GZV9.OID21411.v1	Death	1.28	1.24	1.32	1.78485e-45	3961	40599	0.121744
LGALS9.O00182.OID20781.v1	Liver disease	2.26	2.02	2.53	2.03257e-45	388	44116	0.472362
EPS8L2.Q9H6S3.OID21397.v1	Liver disease	2.16	1.94	2.41	2.35484e-45	388	44116	0.806404
REG1B.P48304.OID20266.v1	Death	1.27	1.22	1.31	3.97887e-45	3961	40599	0.0769383
LIFR.P42702.OID20606.v1	Type 2 diabetes	1.33	1.28	1.39	4.10818e-45	2494	40844	1.94897e-06
CA9.Q16790.OID21417.v1	Liver disease	2.05	1.85	2.26	5.16179e-45	388	44116	0.20884
HAVCR1.Q96D42.OID21422.v1	Ischaemic heart disease	1.35	1.29	1.4	5.27036e-45	3047	38898	0.104434
NBL1.P41271.OID21486.v1	Death	1.27	1.23	1.32	5.98891e-45	3961	40599	0.29924
TPP1.O14773.OID20750.v1	Type 2 diabetes	1.36	1.3	1.42	6.93296e-45	2494	40844	0.165893
ITIH3.Q06033.OID20352.v1	Death	1.27	1.23	1.32	7.06221e-45	3961	40599	0.00787048
EBI3_IL27.Q14213_Q8NEV9.OID21389.v1	Liver disease	2.1	1.89	2.33	7.6978e-45	388	44116	0.0126216
MAD1L1.Q9Y6D9.OID20904.v1	Death	1.28	1.24	1.32	1.01054e-44	3961	40599	0.00562895
MDK.P21741.OID21489.v1	Death	1.26	1.22	1.3	1.1883e-44	3961	40599	0.00253399
ALDH1A1.P00352.OID21128.v1	Liver disease	2.12	1.91	2.36	1.27738e-44	388	44116	0.171238
LAMP2.P13473.OID21035.v1	Type 2 diabetes	1.34	1.28	1.39	1.73252e-44	2494	40844	0.240423
CD300LG.Q6UXG3.OID21130.v1	Type 2 diabetes	0.74	0.71	0.77	2.51095e-44	2494	40844	0.488766
HNMT.P50135.OID20975.v1	Liver disease	2.19	1.96	2.45	3.18867e-44	388	44116	0.551394
CCL15.Q16663.OID20328.v1	Death	1.27	1.23	1.32	3.38319e-44	3961	40599	0.00686947
MZB1.Q8WU39.OID20732.v1	Death	1.26	1.22	1.3	3.65874e-44	3961	40599	0.0750069
CD27.P26842.OID21527.v1	Death	1.27	1.23	1.31	4.40851e-44	3961	40599	0.6986
TNFRSF1B.P20333.OID21145.v1	Liver disease	2.21	1.98	2.47	4.82001e-44	388	44116	0.145061
NOS3.P29474.OID20834.v1	Type 2 diabetes	1.37	1.31	1.43	5.25268e-44	2494	40844	0.518253
TPP1.O14773.OID20750.v1	Liver disease	2.16	1.94	2.4	5.34766e-44	388	44116	0.439925
CLEC5A.Q9NY25.OID20165.v1	Death	1.26	1.22	1.3	7.05271e-44	3961	40599	0.0489946
AGRN.O00468.OID20786.v1	Death	1.28	1.23	1.32	7.12812e-44	3961	40599	0.053578
DPP6.P42658.OID21354.v1	Type 2 diabetes	1.33	1.28	1.39	7.67623e-44	2494	40844	4.11985e-06
TNFSF13.O75888.OID20733.v1	Death	1.27	1.23	1.31	8.35429e-44	3961	40599	0.0140342
TNFRSF12A.Q9NP84.OID21482.v1	Liver disease	2.19	1.96	2.45	8.42669e-44	388	44116	0.980633
CCL20.P78556.OID20671.v1	Type 2 diabetes	1.35	1.3	1.41	1.00721e-43	2494	40844	0.48598
OSCAR.Q8IYS5.OID20776.v1	Death	1.25	1.21	1.29	1.33672e-43	3961	40599	0.206404
VCAM1.P19320.OID20396.v1	Death	1.26	1.22	1.3	1.6464e-43	3961	40599	0.124513
PILRA.Q9UKJ1.OID21129.v1	Death	1.26	1.22	1.3	1.71781e-43	3961	40599	0.645463
PGF.P49763.OID20673.v1	Liver disease	2.3	2.04	2.58	1.83001e-43	388	44116	0.837143
CDH15.P55291.OID21005.v1	Type 2 diabetes	1.39	1.33	1.45	2.00022e-43	2494	40844	0.700196
TIMP4.Q99727.OID21147.v1	Death	1.27	1.23	1.31	2.35781e-43	3961	40599	0.974097
FABP4.P15090.OID20245.v1	Death	1.35	1.29	1.4	2.77899e-43	3961	40599	0.8574
MILR1.Q7Z6M3.OID20482.v1	Liver disease	2.02	1.83	2.23	2.90619e-43	388	44116	0.0764762
CDH17.Q12864.OID20134.v1	Type 2 diabetes	1.32	1.27	1.38	3.54665e-43	2494	40844	0.000188972
ANGPTL3.Q9Y5C1.OID20407.v1	Type 2 diabetes	0.74	0.71	0.77	3.70912e-43	2494	40844	7.38297e-06
PLA2G7.Q13093.OID21105.v1	Type 2 diabetes	0.76	0.73	0.79	5.03829e-43	2494	40844	0.000103757
TNF.P01375.OID20074.v1	Death	1.27	1.22	1.31	1.03284e-42	3961	40599	0.929249
CDCP1.Q9H5V8.OID20940.v1	COPD	1.46	1.38	1.54	1.09311e-42	1780	42223	0.194548
LRRC25.Q8N386.OID21333.v1	Liver disease	2.07	1.87	2.3	1.27337e-42	388	44116	0.842797
BAIAP2.Q9UQB8.OID21250.v1	Liver disease	2.13	1.91	2.37	1.34796e-42	388	44116	0.255395
MZB1.Q8WU39.OID20732.v1	COPD	1.4	1.34	1.47	1.40346e-42	1780	42223	0.0638467
NPY.P01303.OID21388.v1	Type 2 diabetes	1.33	1.28	1.39	1.47315e-42	2494	40844	0.057505
SDC1.P18827.OID20169.v1	Death	1.26	1.22	1.3	1.56062e-42	3961	40599	6.10419e-06
OSMR.Q99650.OID20356.v1	Death	1.26	1.22	1.31	1.56078e-42	3961	40599	2.46936e-05
BST2.Q10589.OID21029.v1	Type 2 diabetes	1.35	1.29	1.41	1.97922e-42	2494	40844	0.756996
ICAM3.P32942.OID20277.v1	Liver disease	2.02	1.82	2.23	2.42389e-42	388	44116	0.807294
BSG.P35613.OID20626.v1	Liver disease	2.12	1.91	2.37	2.68458e-42	388	44116	0.232366
CD83.Q01151.OID20565.v1	Liver disease	2.12	1.9	2.36	3.63316e-42	388	44116	0.30924
LPO.P22079.OID20963.v1	Type 2 diabetes	1.31	1.26	1.37	3.86405e-42	2494	40844	0.000132518
CHI3L1.P36222.OID20399.v1	Type 2 diabetes	1.36	1.3	1.43	4.04915e-42	2494	40844	0.0176722
IL1RN.P18510.OID20700.v1	Liver disease	2.21	1.97	2.47	4.21091e-42	388	44116	0.367936
SCARB2.Q14108.OID20943.v1	Liver disease	2.22	1.98	2.49	5.5986e-42	388	44116	0.0898827
CD300LF.Q8TDQ1.OID21469.v1	Death	1.24	1.21	1.28	6.47958e-42	3961	40599	0.0533008
TEK.Q02763.OID21496.v1	Liver disease	2.01	1.82	2.23	8.57183e-42	388	44116	0.764636
PRSS8.Q16651.OID20763.v1	COPD	1.46	1.38	1.55	8.86105e-42	1780	42223	0.128681
SPINK4.O60575.OID20509.v1	Death	1.25	1.21	1.29	8.91121e-42	3961	40599	0.59429
IGF2R.P11717.OID21146.v1	Liver disease	2.04	1.84	2.26	9.9496e-42	388	44116	0.578153
TNFRSF14.Q92956.OID20783.v1	Death	1.26	1.22	1.31	9.98275e-42	3961	40599	0.178979
FABP1.P07148.OID20778.v1	Death	1.27	1.23	1.31	1.00033e-41	3961	40599	0.373771
CKAP4.Q07065.OID20617.v1	Liver disease	2.12	1.9	2.36	1.22376e-41	388	44116	0.0401747
IL4R.P24394.OID20576.v1	Death	1.25	1.21	1.29	1.27356e-41	3961	40599	0.129938
CCL3.P10147.OID20610.v1	Liver disease	2.12	1.9	2.37	1.30634e-41	388	44116	0.367841
TNF.P01375.OID21237.v1	Death	1.26	1.22	1.3	1.45105e-41	3961	40599	0.818362
SEZ6L2.Q6UXD5.OID21289.v1	Liver disease	2.03	1.83	2.26	1.75948e-41	388	44116	0.00162747
PILRA.Q9UKJ1.OID21129.v1	Liver disease	2.11	1.89	2.35	2.088e-41	388	44116	0.64118
KITLG.P21583.OID20196.v1	Liver disease	0.49	0.44	0.54	2.5008e-41	388	44116	0.208115
TFPI2.P48307.OID21512.v1	Death	1.26	1.22	1.3	2.70899e-41	3961	40599	0.103972
TNF.P01375.OID20473.v1	Death	1.26	1.22	1.31	4.51932e-41	3961	40599	0.959159
FGF21.Q9NSA1.OID21402.v1	Liver disease	2.11	1.9	2.36	4.56508e-41	388	44116	0.00094155
CSTB.P04080.OID20294.v1	Death	1.26	1.22	1.3	6.20328e-41	3961	40599	0.167262
IL6.P05231.OID20563.v1	COPD	1.42	1.35	1.5	6.6692e-41	1780	42223	0.0221319
MET.P08581.OID20269.v1	Type 2 diabetes	0.75	0.72	0.78	6.67584e-41	2494	40844	0.120659
TNF.P01375.OID20848.v1	Death	1.26	1.21	1.3	8.37303e-41	3961	40599	0.668951
EPHB4.P54760.OID20242.v1	Death	1.24	1.2	1.28	1.39394e-40	3961	40599	0.0190914
CD300C.Q08708.OID21010.v1	Death	1.25	1.21	1.29	1.52433e-40	3961	40599	0.187851
ASGR1.P07306.OID20990.v1	Death	1.27	1.23	1.32	1.74375e-40	3961	40599	0.429192
ICAM5.Q9UMF0.OID20145.v1	Death	1.25	1.21	1.29	1.84262e-40	3961	40599	2.99531e-06
TLR3.O15455.OID20612.v1	Type 2 diabetes	1.31	1.26	1.36	1.88834e-40	2494	40844	0.639675
MUC13.Q9H3R2.OID20866.v1	Liver disease	2.01	1.81	2.23	2.04129e-40	388	44116	0.827147
LILRB1.Q8NHL6.OID20323.v1	Liver disease	2.01	1.81	2.22	2.09358e-40	388	44116	0.884163
BCAN.Q96GW7.OID20998.v1	Type 2 diabetes	0.74	0.71	0.78	2.46583e-40	2494	40844	0.000468555
NRP1.O14786.OID20390.v1	Death	1.24	1.2	1.28	2.97153e-40	3961	40599	0.0025629
EPHA2.P29317.OID21342.v1	Liver disease	2.1	1.89	2.35	3.0268e-40	388	44116	0.422829
CD14.P08571.OID20378.v1	Death	1.25	1.21	1.29	3.19026e-40	3961	40599	0.00273969
CCL14.Q16627.OID20401.v1	Death	1.24	1.2	1.28	3.43692e-40	3961	40599	0.000931257
OSMR.Q99650.OID20356.v1	Liver disease	2.06	1.85	2.29	3.55027e-40	388	44116	0.0738967
NTproBNP.NTproBNP.OID20125.v1	Ischaemic heart disease	1.3	1.25	1.36	3.55954e-40	3047	38898	0.00551431
FOLR1.P15328.OID21529.v1	Death	1.25	1.21	1.29	5.00161e-40	3961	40599	0.0150482
MSLN.Q13421.OID21380.v1	COPD	1.41	1.34	1.48	5.55177e-40	1780	42223	0.34818
CTSL.P07711.OID20228.v1	Liver disease	2.03	1.83	2.25	5.84305e-40	388	44116	0.0449029
FAS.P25445.OID20316.v1	Liver disease	2.11	1.89	2.36	7.60298e-40	388	44116	0.791987
CRHBP.P24387.OID20747.v1	Type 2 diabetes	1.33	1.28	1.39	8.31382e-40	2494	40844	0.945505
HMOX2.P30519.OID20887.v1	Liver disease	2.03	1.83	2.26	9.91128e-40	388	44116	0.0243759
CTSL.P07711.OID20228.v1	Death	1.25	1.21	1.29	1.00316e-39	3961	40599	0.00469643
CD83.Q01151.OID20565.v1	Death	1.26	1.21	1.3	1.00364e-39	3961	40599	0.0772214
HPGDS.O60760.OID21266.v1	Death	0.81	0.78	0.83	1.01007e-39	3961	40599	0.0781035
DCXR.Q7Z4W1.OID21480.v1	Liver disease	2.09	1.87	2.33	1.05628e-39	388	44116	0.16641
IL15.P40933.OID20562.v1	Death	1.24	1.2	1.28	1.08886e-39	3961	40599	0.00716258
CD48.P09326.OID20692.v1	Liver disease	1.99	1.8	2.2	1.18801e-39	388	44116	0.029608
GPR37.O15354.OID20095.v1	Death	1.25	1.21	1.29	1.90466e-39	3961	40599	0.181625
IL1R1.P14778.OID21116.v1	Liver disease	1.94	1.76	2.15	1.95197e-39	388	44116	0.564949
CLEC4D.Q8WXI8.OID20609.v1	Death	1.25	1.21	1.29	2.0367e-39	3961	40599	0.365994
EGFR.P00533.OID20319.v1	Death	0.8	0.78	0.83	2.1974e-39	3961	40599	0.719672
RSPO3.Q9BXY4.OID21415.v1	Death	1.26	1.22	1.3	2.47839e-39	3961	40599	0.429864
PIK3IP1.Q96FE7.OID21094.v1	Death	1.26	1.22	1.31	3.04716e-39	3961	40599	0.810797
ITGB2.P05107.OID20315.v1	Type 2 diabetes	1.32	1.27	1.38	3.23025e-39	2494	40844	0.892946
CHRDL2.Q6WN34.OID20223.v1	Liver disease	2.1	1.88	2.35	3.42076e-39	388	44116	0.834698
SEMA7A.O75326.OID20283.v1	Type 2 diabetes	1.31	1.26	1.37	4.33991e-39	2494	40844	0.0122068
WNT9A.O14904.OID20460.v1	Death	1.27	1.22	1.31	6.24305e-39	3961	40599	0.439662
CD28.P10747.OID21265.v1	Liver disease	1.97	1.78	2.18	6.64523e-39	388	44116	0.188829
TREM2.Q9NZC2.OID20731.v1	COPD	1.41	1.34	1.48	8.15516e-39	1780	42223	0.174946
AGR2.O95994.OID20896.v1	Death	1.24	1.2	1.28	1.04269e-38	3961	40599	0.000638619
HLA.E.P13747.OID20532.v1	Death	1.25	1.21	1.29	1.18293e-38	3961	40599	0.181593
FUT3_FUT5.P21217_Q11128.OID21013.v1	Death	1.24	1.2	1.29	1.36833e-38	3961	40599	0.00045133
LRRN1.Q6UXK5.OID20438.v1	Death	0.81	0.78	0.83	1.38961e-38	3961	40599	0.459051
ADM.P35318.OID21467.v1	COPD	1.48	1.39	1.57	1.47092e-38	1780	42223	0.148553
IDUA.P35475.OID21468.v1	Type 2 diabetes	1.3	1.25	1.35	1.56586e-38	2494	40844	0.701523
CD276.Q5ZPR3.OID20680.v1	Death	1.24	1.2	1.28	1.69452e-38	3961	40599	0.000387359
DPP4.P27487.OID20406.v1	Liver disease	1.92	1.74	2.12	1.74416e-38	388	44116	0.457689
TFPI2.P48307.OID21512.v1	Liver disease	1.94	1.76	2.15	2.19753e-38	388	44116	0.0192459
OGN.P20774.OID21123.v1	Death	1.26	1.22	1.3	2.25335e-38	3961	40599	0.697726
FABP4.P15090.OID20245.v1	Type 2 diabetes	1.43	1.35	1.51	2.54783e-38	2494	40844	0.104796
ADGRG1.Q9Y653.OID21294.v1	Death	1.26	1.21	1.3	2.68449e-38	3961	40599	0.622045
REG4.Q9BYZ8.OID20784.v1	Type 2 diabetes	1.32	1.27	1.38	2.85228e-38	2494	40844	0.0115579
GOLM2.Q6P4E1.OID21044.v1	Liver disease	2.03	1.82	2.26	2.90922e-38	388	44116	0.75137
SMPD1.P17405.OID21028.v1	Liver disease	2.01	1.81	2.24	3.26612e-38	388	44116	0.679272
MVK.Q03426.OID20459.v1	Liver disease	2	1.8	2.22	3.36688e-38	388	44116	0.393848
TREM2.Q9NZC2.OID20731.v1	Death	1.26	1.21	1.3	3.62446e-38	3961	40599	0.341023
IL17RB.Q9NRM6.OID20585.v1	Type 2 diabetes	0.76	0.73	0.79	4.39225e-38	2494	40844	0.649609
ADGRG2.Q8IZP9.OID20189.v1	Type 2 diabetes	0.74	0.71	0.78	4.64953e-38	2494	40844	0.001222
TFF1.P04155.OID21154.v1	Death	1.26	1.21	1.3	4.97206e-38	3961	40599	0.891867
CXCL17.Q6UXB2.OID20622.v1	Death	1.33	1.27	1.38	5.23916e-38	3961	40599	0.0888009
TFF3.Q07654.OID20371.v1	COPD	1.43	1.35	1.51	6.50248e-38	1780	42223	0.141096
CD274.Q9NZQ7.OID20966.v1	Liver disease	2.04	1.83	2.27	6.51791e-38	388	44116	0.0341135
FBP1.P09467.OID20227.v1	Type 2 diabetes	1.32	1.26	1.37	6.84834e-38	2494	40844	0.673956
LY96.Q9Y6Y9.OID20945.v1	Liver disease	2.02	1.81	2.24	6.89122e-38	388	44116	0.203936
STC1.P52823.OID21014.v1	Type 2 diabetes	1.33	1.28	1.39	7.42348e-38	2494	40844	0.678268
IGFBPL1.Q8WX77.OID20155.v1	Type 2 diabetes	1.33	1.27	1.39	8.05588e-38	2494	40844	0.717001
FUT3_FUT5.P21217_Q11128.OID21013.v1	Liver disease	2.03	1.83	2.27	8.38064e-38	388	44116	0.874214
ROBO1.Q9Y6N7.OID20734.v1	Type 2 diabetes	1.3	1.25	1.36	8.43107e-38	2494	40844	0.753958
PTX3.P26022.OID20570.v1	Death	1.23	1.2	1.27	1.00026e-37	3961	40599	6.40814e-06
CCL7.P80098.OID20523.v1	Death	1.25	1.21	1.3	1.07635e-37	3961	40599	0.0460961
CALCA.P01258.OID20983.v1	Death	1.3	1.25	1.35	1.67038e-37	3961	40599	0.109148
TNFRSF1A.P19438.OID21155.v1	Liver disease	2.15	1.92	2.42	1.71459e-37	388	44116	0.891908
TNC.P24821.OID20359.v1	Death	1.23	1.19	1.27	1.87569e-37	3961	40599	0.000366888
ADH4.P08319.OID20117.v1	Liver disease	2.07	1.85	2.31	1.88211e-37	388	44116	0.109307
CPM.P14384.OID21054.v1	Liver disease	2.1	1.88	2.36	1.97705e-37	388	44116	0.319521
SPINK4.O60575.OID20509.v1	Type 2 diabetes	1.31	1.26	1.37	2.24819e-37	2494	40844	1.89505e-05
TIE1.P35590.OID20303.v1	Liver disease	1.95	1.76	2.16	2.43416e-37	388	44116	0.0679187
SIGLEC10.Q96LC7.OID20537.v1	Death	1.24	1.2	1.28	2.61869e-37	3961	40599	0.538337
NECTIN4.Q96NY8.OID21490.v1	Death	1.23	1.19	1.27	2.73499e-37	3961	40599	0.000656846
CD79B.P40259.OID20635.v1	Death	1.24	1.2	1.28	3.13818e-37	3961	40599	0.583844
WFDC2.Q14508.OID21505.v1	Ischaemic heart disease	1.34	1.28	1.4	3.22843e-37	3047	38898	0.0107253
PLAT.P00750.OID20247.v1	Type 2 diabetes	1.34	1.28	1.41	4.31322e-37	2494	40844	0.302825
ACAN.P16112.OID20159.v1	Type 2 diabetes	0.75	0.72	0.79	5.59345e-37	2494	40844	0.0459858
LGALS9.O00182.OID20781.v1	Ischaemic heart disease	1.32	1.26	1.38	7.04717e-37	3047	38898	0.897315
TMPRSS15.P98073.OID21364.v1	Type 2 diabetes	1.3	1.25	1.35	1.18847e-36	2494	40844	0.00128346
PTX3.P26022.OID20570.v1	Liver disease	1.96	1.76	2.17	1.46055e-36	388	44116	0.00639652
CLEC14A.Q86T13.OID21090.v1	Death	1.24	1.2	1.28	1.5122e-36	3961	40599	0.0105027
NOMO1.Q15155.OID21106.v1	Type 2 diabetes	1.32	1.26	1.37	1.65596e-36	2494	40844	0.895554
TNFSF12.O43508.OID20624.v1	Type 2 diabetes	0.77	0.74	0.8	1.67359e-36	2494	40844	0.00545397
PROC.P04070.OID20402.v1	Liver disease	0.52	0.47	0.58	2.69871e-36	388	44116	0.180152
CLEC6A.Q6EIG7.OID21228.v1	Death	1.23	1.19	1.27	3.9406e-36	3961	40599	0.469895
LTBR.P36941.OID20768.v1	Liver disease	1.99	1.79	2.22	3.96285e-36	388	44116	0.0080301
SCARA5.Q6ZMJ2.OID21058.v1	Type 2 diabetes	1.33	1.27	1.39	4.15946e-36	2494	40844	0.778573
SLAMF1.Q13291.OID20496.v1	Liver disease	1.93	1.74	2.14	4.30308e-36	388	44116	0.0759971
TFF2.Q03403.OID20787.v1	Liver disease	2	1.8	2.23	4.42194e-36	388	44116	0.78453
IL2RA.P01589.OID20267.v1	COPD	1.38	1.31	1.45	4.9039e-36	1780	42223	0.261869
PIGR.P01833.OID21102.v1	COPD	1.4	1.33	1.47	5.67882e-36	1780	42223	0.765086
MARCO.Q9UEW3.OID20210.v1	Liver disease	1.97	1.77	2.19	6.43353e-36	388	44116	0.788995
IGFBP4.P22692.OID21158.v1	Ischaemic heart disease	1.31	1.26	1.37	7.30561e-36	3047	38898	0.70976
PTN.P21246.OID20083.v1	Liver disease	1.94	1.75	2.15	8.47489e-36	388	44116	0.000765949
GSTA1.P08263.OID20166.v1	Liver disease	2.02	1.81	2.26	1.01515e-35	388	44116	0.315715
PLAUR.Q03405.OID20764.v1	Ischaemic heart disease	1.3	1.25	1.36	1.19539e-35	3047	38898	0.0578569
NELL2.Q99435.OID20706.v1	Liver disease	1.87	1.7	2.07	1.52529e-35	388	44116	0.0952686
LGALS9.O00182.OID20781.v1	Systemic lupus erythematosus	3.34	2.76	4.04	1.60257e-35	118	44111	0.0561275
LILRA2.Q8N149.OID21152.v1	Liver disease	1.96	1.76	2.18	1.92459e-35	388	44116	0.014668
HLA.DRA.P01903.OID20520.v1	Liver disease	1.9	1.72	2.1	2.07621e-35	388	44116	0.144449
IL1R2.P27930.OID20757.v1	Liver disease	1.9	1.72	2.1	2.39981e-35	388	44116	0.149391
RBKS.Q9H477.OID20986.v1	Liver disease	1.95	1.75	2.16	2.9254e-35	388	44116	0.872655
TFF2.Q03403.OID20787.v1	Type 2 diabetes	1.31	1.26	1.37	3.07466e-35	2494	40844	0.0244409
LILRB2.Q8N423.OID20301.v1	Liver disease	1.93	1.74	2.15	3.29776e-35	388	44116	0.952998
TNFRSF12A.Q9NP84.OID21482.v1	Ischaemic heart disease	1.29	1.24	1.34	4.23604e-35	3047	38898	0.0909569
TNF.P01375.OID20074.v1	Liver disease	1.98	1.78	2.2	4.32274e-35	388	44116	0.10109
IL1R1.P14778.OID21116.v1	Death	1.22	1.18	1.26	5.06568e-35	3961	40599	0.0026495
BSG.P35613.OID20626.v1	Death	1.23	1.19	1.27	5.07207e-35	3961	40599	0.0490055
STC1.P52823.OID21014.v1	Liver disease	2	1.79	2.24	5.18458e-35	388	44116	0.460382
CREG1.O75629.OID21515.v1	Liver disease	1.93	1.74	2.15	5.93428e-35	388	44116	0.900781
PI3.P19957.OID20326.v1	Death	1.24	1.2	1.28	6.18382e-35	3961	40599	0.873223
PON2.Q15165.OID20088.v1	Liver disease	1.91	1.72	2.11	6.71602e-35	388	44116	0.0318625
ADM.P35318.OID21467.v1	Ischaemic heart disease	1.33	1.27	1.4	7.45615e-35	3047	38898	0.524563
HSPB6.O14558.OID21408.v1	Death	1.27	1.23	1.32	8.52579e-35	3961	40599	0.489148
TGFBR2.P37173.OID21493.v1	Death	1.25	1.21	1.29	8.89037e-35	3961	40599	0.874471
TNFRSF4.P43489.OID20653.v1	Liver disease	1.99	1.78	2.22	9.32571e-35	388	44116	0.330741
IL10RB.Q08334.OID20696.v1	Liver disease	1.99	1.79	2.23	9.46534e-35	388	44116	0.723302
CCL7.P80098.OID20523.v1	Type 2 diabetes	1.32	1.26	1.38	9.60144e-35	2494	40844	0.932495
NRCAM.Q92823.OID20229.v1	Liver disease	1.87	1.69	2.07	9.8152e-35	388	44116	0.319542
ESM1.Q9NQ30.OID20758.v1	Liver disease	1.88	1.7	2.07	1.3342e-34	388	44116	2.78809e-06
GRN.P28799.OID21159.v1	Liver disease	1.91	1.73	2.12	1.3493e-34	388	44116	0.292433
RSPO1.Q2MKA7.OID20938.v1	Death	1.23	1.19	1.27	1.51725e-34	3961	40599	0.0696546
ANGPT2.O15123.OID21463.v1	Liver disease	1.99	1.78	2.22	1.68407e-34	388	44116	0.9078
PVR.P15151.OID21011.v1	Type 2 diabetes	1.28	1.23	1.34	1.69914e-34	2494	40844	0.247886
EDA2R.Q9HAV5.OID21451.v1	Liver disease	2.16	1.91	2.45	2.06625e-34	388	44116	0.169071
SIT1.Q9Y3P8.OID20462.v1	Type 2 diabetes	1.3	1.25	1.36	2.48703e-34	2494	40844	0.538813
IL6.P05231.OID20911.v1	Type 2 diabetes	1.34	1.28	1.4	2.66805e-34	2494	40844	0.581716
B4GALT1.P15291.OID20780.v1	Death	1.22	1.19	1.26	3.02126e-34	3961	40599	0.0762544
CCL20.P78556.OID20671.v1	Death	1.23	1.19	1.27	3.12312e-34	3961	40599	0.0898175
REN.P00797.OID20201.v1	COPD	1.36	1.3	1.43	3.31492e-34	1780	42223	0.0752643
ULBP2.Q9BZM5.OID20919.v1	Liver disease	1.91	1.72	2.13	4.64993e-34	388	44116	0.0322708
AGR3.Q8TD06.OID21243.v1	Type 2 diabetes	1.29	1.24	1.35	4.85276e-34	2494	40844	0.632253
CEACAM8.P31997.OID20102.v1	Death	1.23	1.19	1.27	4.91422e-34	3961	40599	0.0731726
KITLG.P21583.OID20196.v1	Type 2 diabetes	0.78	0.75	0.81	7.20189e-34	2494	40844	0.391014
MMP7.P09237.OID20087.v1	Type 2 diabetes	1.3	1.24	1.35	8.25179e-34	2494	40844	0.852864
SEZ6L2.Q6UXD5.OID21289.v1	Death	1.24	1.2	1.28	9.84099e-34	3961	40599	3.10728e-11
PLA2G15.Q8NCC3.OID21473.v1	Death	1.23	1.19	1.27	1.02931e-33	3961	40599	0.709417
TGFA.P01135.OID20600.v1	COPD	1.36	1.29	1.43	1.1839e-33	1780	42223	0.62271
ENTPD6.O75354.OID20100.v1	Liver disease	1.87	1.69	2.06	1.24461e-33	388	44116	0.592695
ANGPTL2.Q9UKU9.OID20726.v1	Type 2 diabetes	1.3	1.25	1.36	1.32936e-33	2494	40844	0.848368
CEACAM5.P06731.OID21171.v1	COPD	1.37	1.3	1.44	1.54346e-33	1780	42223	0.073559
OSCAR.Q8IYS5.OID20776.v1	Liver disease	1.89	1.7	2.1	1.68343e-33	388	44116	0.616046
AMIGO2.Q86SJ2.OID21370.v1	Liver disease	1.84	1.66	2.03	1.7451e-33	388	44116	0.0349255
SSC4D.Q8WTU2.OID20182.v1	Liver disease	0.51	0.46	0.57	1.77075e-33	388	44116	0.021854
CNTN1.Q12860.OID20307.v1	COPD	0.73	0.7	0.77	2.14779e-33	1780	42223	0.884169
CD300C.Q08708.OID21010.v1	Liver disease	1.92	1.73	2.13	2.73524e-33	388	44116	0.694685
TFF2.Q03403.OID20787.v1	COPD	1.38	1.31	1.45	3.5074e-33	1780	42223	0.134717
CCL3.P10147.OID20610.v1	Type 2 diabetes	1.32	1.26	1.38	3.5995e-33	2494	40844	0.0359701
SLAMF8.Q9P0V8.OID21214.v1	Death	1.22	1.18	1.26	4.09376e-33	3961	40599	0.230386
FCGR2A.P12318.OID20391.v1	Liver disease	1.88	1.69	2.08	5.8356e-33	388	44116	0.159634
HGF.P14210.OID20656.v1	COPD	1.4	1.32	1.48	5.96757e-33	1780	42223	0.0610077
PGF.P49763.OID20673.v1	Ischaemic heart disease	1.3	1.25	1.36	7.27854e-33	3047	38898	0.14915
FLRT2.O43155.OID20946.v1	Liver disease	1.86	1.68	2.06	7.88276e-33	388	44116	0.00692535
ALDH3A1.P30838.OID20512.v1	Type 2 diabetes	1.29	1.23	1.34	8.48034e-33	2494	40844	0.799199
CES1.P23141.OID20244.v1	Liver disease	1.93	1.73	2.15	8.5185e-33	388	44116	0.0619236
IL1RN.P18510.OID20700.v1	Death	1.26	1.21	1.3	9.17211e-33	3961	40599	0.731982
IGFBP3.P17936.OID20398.v1	Liver disease	0.53	0.48	0.59	9.23971e-33	388	44116	0.234482
SIGLEC1.Q9BZZ2.OID20690.v1	Type 2 diabetes	1.3	1.25	1.36	9.57964e-33	2494	40844	0.602898
SORCS2.Q96PQ0.OID21262.v1	Death	1.23	1.19	1.27	1.16508e-32	3961	40599	0.308496
PCDH17.O14917.OID20132.v1	Type 2 diabetes	1.28	1.23	1.33	1.1901e-32	2494	40844	0.135798
SFRP1.Q8N474.OID20984.v1	Death	1.23	1.19	1.28	1.52049e-32	3961	40599	0.266044
CCN3.P48745.OID20299.v1	Death	1.24	1.2	1.29	1.70092e-32	3961	40599	0.377261
CA5A.P35218.OID20075.v1	Type 2 diabetes	1.3	1.25	1.36	1.84133e-32	2494	40844	0.218132
TNF.P01375.OID20848.v1	Liver disease	1.92	1.72	2.14	2.26007e-32	388	44116	0.137955
VMO1.Q7Z5L0.OID21381.v1	Type 2 diabetes	1.27	1.22	1.33	2.29696e-32	2494	40844	0.555353
OMD.Q99983.OID20725.v1	Type 2 diabetes	0.77	0.74	0.8	2.53614e-32	2494	40844	9.40034e-05
SMOC1.Q9H4F8.OID21461.v1	Death	1.24	1.19	1.28	2.59303e-32	3961	40599	0.0159537
AGRN.O00468.OID20786.v1	Type 2 diabetes	1.31	1.25	1.37	2.60044e-32	2494	40844	0.932858
CTSB.P07858.OID20276.v1	Liver disease	1.86	1.68	2.07	2.77372e-32	388	44116	0.0110303
CALCA.P01258.OID20983.v1	Liver disease	2.09	1.85	2.36	3.30918e-32	388	44116	0.885248
IL6.P05231.OID20911.v1	Liver disease	1.97	1.76	2.2	3.70129e-32	388	44116	0.548674
CD4.P01730.OID20584.v1	Death	1.22	1.18	1.27	4.26344e-32	3961	40599	0.21327
PTN.P21246.OID20083.v1	Death	1.22	1.18	1.27	5.0994e-32	3961	40599	0.342033
CD59.P13987.OID20339.v1	Death	1.24	1.2	1.29	6.11897e-32	3961	40599	0.437886
CCDC80.Q76M96.OID20226.v1	Death	1.24	1.19	1.28	6.23759e-32	3961	40599	0.571866
CXCL9.Q07325.OID20675.v1	COPD	1.37	1.3	1.45	7.10995e-32	1780	42223	0.0716651
IL6.P05231.OID21276.v1	Type 2 diabetes	1.33	1.27	1.39	7.44353e-32	2494	40844	0.418522
VWA1.Q6PCB0.OID21421.v1	Liver disease	1.95	1.74	2.18	8.25087e-32	388	44116	0.377599
CCL21.O00585.OID20686.v1	Death	1.22	1.18	1.26	8.31788e-32	3961	40599	0.92994
DTX3.Q8N9I9.OID21349.v1	Death	1.23	1.19	1.27	8.86182e-32	3961	40599	0.0011319
EFNA4.P52798.OID20935.v1	Liver disease	1.98	1.77	2.22	9.54942e-32	388	44116	0.266115
IL6.P05231.OID21276.v1	Liver disease	1.96	1.75	2.2	9.60677e-32	388	44116	0.408549
VWA1.Q6PCB0.OID21421.v1	Type 2 diabetes	1.3	1.25	1.36	1.1602e-31	2494	40844	0.397177
NECTIN2.Q92692.OID20222.v1	Liver disease	1.9	1.7	2.11	1.20601e-31	388	44116	0.0418748
SUSD2.Q9UGT4.OID21098.v1	Liver disease	1.89	1.7	2.1	1.20612e-31	388	44116	0.179918
AREG.P15514.OID21357.v1	COPD	1.37	1.3	1.44	1.29401e-31	1780	42223	0.00939606
LTBP3.Q9NS15.OID21191.v1	Liver disease	1.94	1.74	2.17	1.33199e-31	388	44116	0.943648
SLAMF7.Q9NQ25.OID20602.v1	Liver disease	1.84	1.66	2.03	1.40262e-31	388	44116	0.238418
DDC.P20711.OID20215.v1	Liver disease	1.8	1.63	1.98	1.47646e-31	388	44116	0.527268
CTSZ.Q9UBR2.OID20365.v1	Liver disease	1.9	1.71	2.12	1.66651e-31	388	44116	0.507929
IL6.P05231.OID20101.v1	Type 2 diabetes	1.32	1.26	1.38	1.99619e-31	2494	40844	0.251214
TINAGL1.Q9GZM7.OID20180.v1	Liver disease	1.86	1.68	2.07	2.24264e-31	388	44116	4.62321e-05
EFNA4.P52798.OID20935.v1	Type 2 diabetes	1.31	1.25	1.36	2.69189e-31	2494	40844	0.441007
STC1.P52823.OID21014.v1	Death	1.22	1.18	1.27	2.72073e-31	3961	40599	0.0650375
PILRB.Q9UKJ0.OID20197.v1	Death	1.21	1.17	1.25	2.83013e-31	3961	40599	0.879322
ITGB1.P05556.OID20376.v1	Liver disease	1.81	1.64	2	3.1772e-31	388	44116	0.131716
BCAM.P50895.OID21076.v1	Death	1.21	1.17	1.25	3.45688e-31	3961	40599	0.000816456
LGALS4.P56470.OID20748.v1	Ischaemic heart disease	1.26	1.21	1.31	4.09202e-31	3047	38898	0.104449
TNF.P01375.OID20473.v1	Liver disease	1.9	1.71	2.12	4.37267e-31	388	44116	0.00796612
GUSB.P08236.OID20296.v1	Liver disease	1.98	1.76	2.23	5.72494e-31	388	44116	0.0967601
PLA2G1B.P04054.OID20252.v1	Type 2 diabetes	0.79	0.75	0.82	6.00637e-31	2494	40844	0.168758
LILRA5.A6NI73.OID20209.v1	COPD	1.34	1.28	1.41	7.28171e-31	1780	42223	0.00827285
PRSS8.Q16651.OID20763.v1	Liver disease	2	1.78	2.25	7.66068e-31	388	44116	0.202926
GRPEL1.Q9HAV7.OID21309.v1	Death	1.22	1.18	1.26	8.01754e-31	3961	40599	0.000561532
CCL16.O15467.OID20334.v1	Type 2 diabetes	1.29	1.23	1.35	1.02118e-30	2494	40844	0.707794
POLR2F.P61218.OID21283.v1	Death	1.22	1.18	1.27	1.05563e-30	3961	40599	0.0802951
TEK.Q02763.OID21496.v1	Type 2 diabetes	1.27	1.22	1.32	1.06458e-30	2494	40844	0.0439281
PTGDS.P41222.OID20408.v1	Death	1.23	1.18	1.27	1.14766e-30	3961	40599	0.746185
EDA2R.Q9HAV5.OID21451.v1	Ischaemic heart disease	1.33	1.26	1.39	1.15337e-30	3047	38898	0.0457599
ACE2.Q9BYF1.OID20105.v1	Death	1.24	1.2	1.29	1.21704e-30	3961	40599	0.724167
IL17C.Q9P0M4.OID20477.v1	Death	1.21	1.17	1.25	1.28939e-30	3961	40599	0.169495
NPPB.P16860.OID20049.v1	Ischaemic heart disease	1.25	1.2	1.29	1.31e-30	3047	38898	0.0967607
MZB1.Q8WU39.OID20732.v1	Liver disease	1.86	1.68	2.07	1.31501e-30	388	44116	0.399114
NEFL.P07196.OID20871.v1	Amyotrophic lateral sclerosis	2.41	2.07	2.8	1.4275e-30	215	44345	1.23188e-12
FAM3C.Q92520.OID20233.v1	Death	1.22	1.18	1.26	1.483e-30	3961	40599	0.662703
MSLN.Q13421.OID21380.v1	Death	1.22	1.18	1.26	1.56638e-30	3961	40599	0.000233646
HMOX1.P09601.OID20217.v1	Liver disease	1.83	1.65	2.03	1.64399e-30	388	44116	0.610362
ALPP.P05187.OID21383.v1	COPD	1.4	1.33	1.49	1.7469e-30	1780	42223	0.117769
IGFBP7.Q16270.OID20236.v1	Type 2 diabetes	1.29	1.24	1.35	1.90894e-30	2494	40844	0.0533701
TNFRSF21.O75509.OID21052.v1	Liver disease	1.82	1.64	2.01	1.94265e-30	388	44116	0.571984
FBP1.P09467.OID20227.v1	Liver disease	1.86	1.67	2.07	2.31163e-30	388	44116	0.22665
PILRB.Q9UKJ0.OID20197.v1	Liver disease	1.85	1.67	2.06	2.49518e-30	388	44116	0.997818
UMOD.P07911.OID20237.v1	Type 2 diabetes	0.78	0.74	0.81	2.61897e-30	2494	40844	0.00410749
GRPEL1.Q9HAV7.OID21309.v1	Type 2 diabetes	1.28	1.22	1.33	2.90906e-30	2494	40844	0.100537
VSIG4.Q9Y279.OID21144.v1	Liver disease	1.99	1.77	2.24	2.95236e-30	388	44116	0.866941
ARSA.P15289.OID21138.v1	Type 2 diabetes	1.27	1.22	1.33	3.21656e-30	2494	40844	0.971395
VTCN1.Q7Z7D3.OID21164.v1	Liver disease	1.81	1.64	2.01	4.24856e-30	388	44116	0.0593553
CLMP.Q9H6B4.OID21419.v1	Death	1.24	1.19	1.29	4.63716e-30	3961	40599	0.56154
ASGR1.P07306.OID20990.v1	Liver disease	1.94	1.73	2.18	4.77854e-30	388	44116	0.554718
TXNDC15.Q96J42.OID21495.v1	Death	1.2	1.16	1.24	5.25171e-30	3961	40599	0.0408031
CTSZ.Q9UBR2.OID20365.v1	Type 2 diabetes	1.28	1.22	1.33	5.26744e-30	2494	40844	0.7178
IL6.P05231.OID20563.v1	Type 2 diabetes	1.31	1.25	1.37	6.28939e-30	2494	40844	0.440514
LGALS9.O00182.OID20781.v1	COPD	1.37	1.3	1.45	7.21816e-30	1780	42223	0.782072
GGT5.P36269.OID20909.v1	Death	1.2	1.16	1.24	7.34748e-30	3961	40599	0.0272814
NFASC.O94856.OID20634.v1	Death	1.22	1.18	1.26	8.04684e-30	3961	40599	0.290475
TIMP1.P01033.OID20418.v1	Type 2 diabetes	1.28	1.23	1.34	8.96868e-30	2494	40844	0.395592
PLXNB2.O15031.OID20317.v1	Death	1.21	1.17	1.25	1.12993e-29	3961	40599	0.609624
TNFRSF19.Q9NS68.OID21446.v1	Death	1.22	1.18	1.26	1.18418e-29	3961	40599	0.274286
DDR1.Q08345.OID21009.v1	Death	1.2	1.17	1.24	1.2185e-29	3961	40599	2.26796e-06
TNFRSF21.O75509.OID21052.v1	Death	1.2	1.17	1.24	1.23704e-29	3961	40599	0.266675
PGLYRP1.O75594.OID20338.v1	Death	1.21	1.17	1.24	1.33857e-29	3961	40599	0.138558
ASGR1.P07306.OID20990.v1	Ischaemic heart disease	1.26	1.21	1.32	1.7522e-29	3047	38898	0.786713
ICAM1.P05362.OID20411.v1	COPD	1.33	1.27	1.4	1.83845e-29	1780	42223	0.450995
ANGPTL1.O95841.OID20211.v1	Liver disease	1.8	1.63	1.99	1.84811e-29	388	44116	0.0111742
PAM.P19021.OID20291.v1	Liver disease	1.8	1.63	2	2.06977e-29	388	44116	0.149542
COL18A1.P39060.OID20332.v1	Ischaemic heart disease	1.26	1.21	1.31	2.28733e-29	3047	38898	0.726272
IDUA.P35475.OID21468.v1	Liver disease	1.79	1.62	1.99	2.45248e-29	388	44116	0.516306
IL6.P05231.OID20563.v1	Liver disease	1.9	1.7	2.12	2.57005e-29	388	44116	0.641925
GRN.P28799.OID21159.v1	Death	1.2	1.17	1.24	2.75917e-29	3961	40599	0.0143489
IFNGR1.P15260.OID20678.v1	Liver disease	1.78	1.61	1.97	3.21571e-29	388	44116	0.133933
ST6GAL1.P15907.OID20302.v1	Death	1.21	1.17	1.25	3.69765e-29	3961	40599	0.0400384
NOS3.P29474.OID20834.v1	Death	1.22	1.18	1.26	3.82095e-29	3961	40599	0.0526939
EDA2R.Q9HAV5.OID21451.v1	COPD	1.43	1.34	1.52	3.82731e-29	1780	42223	0.134343
UMOD.P07911.OID20237.v1	Death	0.82	0.8	0.85	3.84849e-29	3961	40599	0.36925
SORD.Q00796.OID21453.v1	Liver disease	1.83	1.65	2.03	4.91934e-29	388	44116	0.141038
LIFR.P42702.OID20606.v1	Death	1.2	1.16	1.24	7.00959e-29	3961	40599	0.0434277
MATN2.O00339.OID20767.v1	Death	1.21	1.17	1.25	7.37959e-29	3961	40599	0.00873804
PVR.P15151.OID21011.v1	Death	1.2	1.16	1.24	7.80427e-29	3961	40599	0.361499
NRP2.O60462.OID21081.v1	Liver disease	1.8	1.62	1.99	8.20078e-29	388	44116	0.00346425
TNFSF13B.Q9Y275.OID20272.v1	COPD	1.33	1.27	1.4	8.81283e-29	1780	42223	0.1225
ACP5.P13686.OID20314.v1	Liver disease	1.82	1.64	2.02	9.50523e-29	388	44116	0.240376
ZBTB17.Q13105.OID20082.v1	Death	1.2	1.17	1.24	1.06155e-28	3961	40599	0.0112849
TGFB1.P01137.OID20621.v1	Liver disease	1.8	1.63	2	1.10272e-28	388	44116	0.0599443
MMP7.P09237.OID20087.v1	Ischaemic heart disease	1.24	1.19	1.29	1.16126e-28	3047	38898	0.0254928
KLK11.Q9UBX7.OID21518.v1	Death	1.2	1.16	1.24	1.19575e-28	3961	40599	0.185913
MMP12.P39900.OID21439.v1	Type 2 diabetes	1.3	1.24	1.36	1.45572e-28	2494	40844	0.362155
AXL.P30530.OID20363.v1	Liver disease	1.78	1.61	1.97	1.61045e-28	388	44116	0.135028
CXCL10.P02778.OID20697.v1	Liver disease	1.82	1.64	2.02	2.18823e-28	388	44116	0.392256
IL6.P05231.OID20101.v1	Liver disease	1.89	1.69	2.11	2.27657e-28	388	44116	0.449746
LAIR1.Q6GTX8.OID20737.v1	COPD	1.35	1.28	1.43	2.60118e-28	1780	42223	0.341284
MICB_MICA.Q29980_Q29983.OID20593.v1	Type 2 diabetes	1.24	1.19	1.29	2.6845e-28	2494	40844	0.0122047
PTPRM.P28827.OID20598.v1	Liver disease	1.78	1.61	1.98	2.89116e-28	388	44116	0.650804
TNFRSF12A.Q9NP84.OID21482.v1	Type 2 diabetes	1.29	1.23	1.35	3.01032e-28	2494	40844	0.78976
CNTNAP2.Q9UHC6.OID20556.v1	Liver disease	1.72	1.56	1.9	3.266e-28	388	44116	0.192607
PRTG.Q2VWP7.OID21443.v1	Liver disease	1.75	1.58	1.93	4.5861e-28	388	44116	0.440867
CRH.P06850.OID21257.v1	Type 2 diabetes	0.8	0.77	0.83	4.63382e-28	2494	40844	0.994724
CCL21.O00585.OID20686.v1	Liver disease	1.84	1.65	2.05	5.13831e-28	388	44116	0.868812
BTN2A1.Q7KYR7.OID20713.v1	Death	1.2	1.16	1.24	5.24574e-28	3961	40599	0.36305
ITGB2.P05107.OID20315.v1	Liver disease	1.76	1.59	1.95	5.40196e-28	388	44116	0.0992653
RARRES2.Q99969.OID20373.v1	Ischaemic heart disease	1.25	1.2	1.3	6.04509e-28	3047	38898	0.477797
NFATC3.Q12968.OID20470.v1	Liver disease	1.77	1.6	1.96	6.20209e-28	388	44116	0.665704
TNF.P01375.OID20848.v1	Systemic lupus erythematosus	2.72	2.27	3.25	7.10616e-28	118	44111	0.127095
CCN4.O95388.OID21444.v1	Type 2 diabetes	1.26	1.21	1.32	7.97067e-28	2494	40844	0.504963
VAT1.Q99536.OID21382.v1	Type 2 diabetes	0.8	0.77	0.83	8.46495e-28	2494	40844	0.212416
RARRES2.Q99969.OID20373.v1	Death	1.21	1.17	1.26	8.63009e-28	3961	40599	0.236482
IGFBP4.P22692.OID21158.v1	COPD	1.36	1.29	1.44	9.55629e-28	1780	42223	0.093945
PLAT.P00750.OID20247.v1	Liver disease	1.88	1.68	2.11	1.05656e-27	388	44116	0.545431
PBLD.P30039.OID20839.v1	Type 2 diabetes	1.25	1.2	1.31	1.13768e-27	2494	40844	0.426413
CCN4.O95388.OID21444.v1	Death	1.2	1.16	1.25	1.3799e-27	3961	40599	0.0135573
CD300E.Q496F6.OID21418.v1	Liver disease	1.86	1.66	2.07	1.51434e-27	388	44116	0.138323
IGFBP1.P08833.OID20246.v1	Death	1.21	1.17	1.26	1.51879e-27	3961	40599	0.00186699
PDCD1.Q15116.OID21396.v1	Liver disease	1.77	1.6	1.97	1.75355e-27	388	44116	0.0911033
HYAL1.Q12794.OID20357.v1	Type 2 diabetes	1.25	1.2	1.3	2.07316e-27	2494	40844	0.166507
CCL3.P10147.OID20610.v1	Ischaemic heart disease	1.25	1.2	1.3	2.21416e-27	3047	38898	0.0291138
CCL21.O00585.OID20686.v1	Type 2 diabetes	1.26	1.21	1.31	2.45398e-27	2494	40844	0.0226603
OSM.P13725.OID20574.v1	Death	1.2	1.16	1.24	2.76567e-27	3961	40599	0.0329721
SIRPB1.O00241.OID20739.v1	Death	1.2	1.16	1.23	2.77341e-27	3961	40599	0.358265
TINAGL1.Q9GZM7.OID20180.v1	Death	1.2	1.16	1.24	2.79189e-27	3961	40599	0.113672
SPON2.Q9BUD6.OID20221.v1	Type 2 diabetes	1.27	1.22	1.33	3.35468e-27	2494	40844	0.432298
TNF.P01375.OID20473.v1	Systemic lupus erythematosus	2.67	2.23	3.19	3.51766e-27	118	44111	0.51854
ENTPD2.Q9Y5L3.OID21260.v1	Type 2 diabetes	1.24	1.19	1.29	3.67452e-27	2494	40844	0.0409695
LCN2.P80188.OID20392.v1	Death	1.2	1.16	1.24	3.81824e-27	3961	40599	0.080631
CLSTN2.Q9H4D0.OID20664.v1	Death	1.19	1.16	1.23	3.81842e-27	3961	40599	0.0476045
HYAL1.Q12794.OID20357.v1	Liver disease	1.75	1.58	1.94	3.85812e-27	388	44116	0.68056
BAMBI.Q13145.OID21267.v1	Death	1.2	1.16	1.24	3.88389e-27	3961	40599	0.00385186
CLEC7A.Q9BXN2.OID20636.v1	Death	1.19	1.16	1.23	4.1341e-27	3961	40599	0.531281
CD74.P04233.OID21040.v1	Ischaemic heart disease	1.25	1.2	1.3	4.21126e-27	3047	38898	0.469689
VSTM2L.Q96N03.OID20067.v1	Type 2 diabetes	1.24	1.2	1.3	4.52001e-27	2494	40844	0.463756
TNFRSF8.P28908.OID21049.v1	Death	1.2	1.16	1.24	4.98334e-27	3961	40599	0.0763019
TNFRSF10A.O00220.OID20967.v1	Ischaemic heart disease	1.24	1.2	1.29	4.9873e-27	3047	38898	0.320552
TNF.P01375.OID21237.v1	Liver disease	1.81	1.63	2.02	5.06416e-27	388	44116	0.000422185
WIF1.Q9Y5W5.OID21464.v1	Type 2 diabetes	0.8	0.77	0.83	7.00041e-27	2494	40844	9.56087e-07
BST2.Q10589.OID21029.v1	Death	1.2	1.16	1.25	7.03499e-27	3961	40599	0.380106
PTK7.Q13308.OID20880.v1	Death	1.19	1.15	1.23	7.07307e-27	3961	40599	0.000241062
THY1.P04216.OID21050.v1	Death	1.2	1.16	1.25	7.15584e-27	3961	40599	0.60467
TNFRSF6B.O95407.OID20964.v1	COPD	1.32	1.25	1.39	7.3284e-27	1780	42223	0.182647
ESM1.Q9NQ30.OID20758.v1	Type 2 diabetes	0.8	0.77	0.83	7.47998e-27	2494	40844	0.823635
VEGFA.P15692.OID20650.v1	Death	1.2	1.16	1.24	7.9512e-27	3961	40599	0.00933467
ALDH3A1.P30838.OID20512.v1	Liver disease	1.8	1.61	2	8.19663e-27	388	44116	0.000539205
BTN3A2.P78410.OID20540.v1	Death	1.19	1.15	1.23	8.20803e-27	3961	40599	0.0653493
TPP1.O14773.OID20750.v1	Death	1.2	1.16	1.24	8.75943e-27	3961	40599	0.60859
DEFA1_DEFA1B.P59665.OID20344.v1	Death	1.19	1.15	1.23	9.32416e-27	3961	40599	0.106981
TNFRSF9.Q07011.OID20985.v1	Liver disease	1.83	1.64	2.04	1.12488e-26	388	44116	0.29027
SSC4D.Q8WTU2.OID20182.v1	Type 2 diabetes	1.29	1.23	1.35	1.19949e-26	2494	40844	0.384779
AGRN.O00468.OID20786.v1	Liver disease	1.83	1.64	2.05	1.35595e-26	388	44116	0.693402
TNFRSF11A.Q9Y6Q6.OID20646.v1	Liver disease	1.85	1.65	2.07	1.41668e-26	388	44116	0.842484
HAVCR1.Q96D42.OID21422.v1	COPD	1.34	1.27	1.41	1.44874e-26	1780	42223	0.106241
BST1.Q10588.OID21051.v1	Liver disease	1.74	1.57	1.93	1.72504e-26	388	44116	0.653485
VSIG4.Q9Y279.OID21144.v1	COPD	1.34	1.27	1.41	1.80161e-26	1780	42223	0.10851
CXADR.P78310.OID20561.v1	Death	1.2	1.16	1.24	1.97008e-26	3961	40599	0.198702
IL19.Q9UHD0.OID20158.v1	COPD	1.3	1.24	1.37	2.10932e-26	1780	42223	0.868867
CD79B.P40259.OID20635.v1	Liver disease	1.79	1.61	2	2.22988e-26	388	44116	0.35733
MASP1.P48740.OID20954.v1	Type 2 diabetes	1.24	1.19	1.29	2.33704e-26	2494	40844	0.126117
GDNF.P39905.OID20861.v1	Liver disease	1.78	1.6	1.98	2.35833e-26	388	44116	0.355049
DSG2.Q14126.OID21113.v1	Type 2 diabetes	0.8	0.77	0.83	2.58645e-26	2494	40844	0.0682573
CTSB.P07858.OID20276.v1	Type 2 diabetes	0.8	0.77	0.83	2.88642e-26	2494	40844	0.586476
MATN2.O00339.OID20767.v1	Liver disease	1.75	1.57	1.93	3.00551e-26	388	44116	0.0126902
LILRA5.A6NI73.OID20209.v1	Death	1.2	1.16	1.24	3.12044e-26	3961	40599	0.341604
RARRES2.Q99969.OID20373.v1	Type 2 diabetes	1.27	1.22	1.33	3.168e-26	2494	40844	0.419039
IL12B.P29460.OID20666.v1	Liver disease	1.75	1.58	1.95	3.36243e-26	388	44116	0.335349
TNFRSF10A.O00220.OID20967.v1	COPD	1.32	1.26	1.39	3.40154e-26	1780	42223	0.330021
VWA1.Q6PCB0.OID21421.v1	Death	1.21	1.16	1.25	3.41184e-26	3961	40599	0.666869
C1QA.P02745.OID20654.v1	Death	1.19	1.16	1.23	3.73185e-26	3961	40599	0.600813
RBP5.P82980.OID21369.v1	Death	1.22	1.17	1.26	3.96677e-26	3961	40599	0.698922
CD163.Q86VB7.OID20360.v1	Death	1.2	1.16	1.24	4.40746e-26	3961	40599	0.735834
SERPINA9.Q86WD7.OID21284.v1	Type 2 diabetes	1.24	1.2	1.3	4.57911e-26	2494	40844	0.801582
SIGLEC9.Q9Y336.OID21390.v1	Liver disease	1.72	1.55	1.9	4.77069e-26	388	44116	0.49656
GLB1.P16278.OID20949.v1	Type 2 diabetes	1.25	1.2	1.31	4.90422e-26	2494	40844	0.591233
NCAN.O14594.OID21055.v1	Type 2 diabetes	0.78	0.75	0.82	5.90326e-26	2494	40844	0.00820345
AOC3.Q16853.OID20389.v1	Death	1.19	1.16	1.23	6.35958e-26	3961	40599	0.0740604
LRP11.Q86VZ4.OID20185.v1	Death	1.19	1.15	1.23	6.92964e-26	3961	40599	0.281556
KLRB1.Q12918.OID20629.v1	Type 2 diabetes	1.24	1.19	1.29	7.20292e-26	2494	40844	0.0765953
ITGAV.P06756.OID21416.v1	Parkinson's disease	0.62	0.57	0.68	7.54181e-26	584	43843	0.450093
CD109.Q6YHK3.OID21108.v1	Type 2 diabetes	1.24	1.19	1.29	7.90534e-26	2494	40844	0.0586236
CDH1.P12830.OID20353.v1	Liver disease	1.77	1.59	1.96	8.04156e-26	388	44116	0.552033
VSIG4.Q9Y279.OID21144.v1	Ischaemic heart disease	1.25	1.2	1.3	8.51508e-26	3047	38898	0.997401
BPIFB1.Q8TDL5.OID20308.v1	COPD	1.31	1.25	1.38	9.47655e-26	1780	42223	0.0237858
HGF.P14210.OID20656.v1	Ischaemic heart disease	1.25	1.2	1.3	9.8283e-26	3047	38898	0.000983719
CXCL10.P02778.OID20697.v1	Death	1.2	1.16	1.25	1.03075e-25	3961	40599	0.655842
C1QA.P02745.OID20654.v1	Liver disease	1.72	1.56	1.91	1.03784e-25	388	44116	0.000353958
AGRN.O00468.OID20786.v1	Ischaemic heart disease	1.24	1.19	1.29	1.11489e-25	3047	38898	0.0761155
RELT.Q969Z4.OID21142.v1	Ischaemic heart disease	1.25	1.2	1.31	1.25021e-25	3047	38898	0.368064
CD14.P08571.OID20378.v1	Liver disease	1.73	1.56	1.92	1.36754e-25	388	44116	0.859565
CST3.P01034.OID20400.v1	Ischaemic heart disease	1.25	1.2	1.31	1.65303e-25	3047	38898	0.56926
SIGLEC1.Q9BZZ2.OID20690.v1	Systemic lupus erythematosus	2.76	2.28	3.34	1.67103e-25	118	44111	0.773764
SEMA3F.Q13275.OID20186.v1	Death	1.2	1.16	1.24	1.68541e-25	3961	40599	0.166099
PRSS8.Q16651.OID20763.v1	Ischaemic heart disease	1.25	1.2	1.31	1.77938e-25	3047	38898	0.400476
ITGA11.Q9UKX5.OID20581.v1	Death	0.84	0.81	0.87	1.95457e-25	3961	40599	0.0881306
SSC4D.Q8WTU2.OID20182.v1	Death	0.82	0.79	0.85	2.24615e-25	3961	40599	0.0326302
COL6A3.P12111.OID20292.v1	Liver disease	1.88	1.67	2.12	2.61279e-25	388	44116	0.740553
SERPINA11.Q86U17.OID20281.v1	Death	1.21	1.16	1.25	2.73966e-25	3961	40599	0.000109359
FCRLB.Q6BAA4.OID21193.v1	Death	1.19	1.15	1.23	2.77967e-25	3961	40599	0.0435196
ALCAM.Q13740.OID20273.v1	Death	1.2	1.16	1.24	2.85755e-25	3961	40599	0.0993527
THOP1.P52888.OID20194.v1	Type 2 diabetes	1.25	1.2	1.31	2.87891e-25	2494	40844	0.877752
IL1RN.P18510.OID20700.v1	COPD	1.34	1.27	1.42	2.90287e-25	1780	42223	0.134187
SMOC2.Q9H3U7.OID20730.v1	Death	1.2	1.16	1.24	2.9068e-25	3961	40599	0.317234
EPS8L2.Q9H6S3.OID21397.v1	Type 2 diabetes	1.25	1.2	1.31	2.99725e-25	2494	40844	0.898083
CXCL9.Q07325.OID20675.v1	Liver disease	1.78	1.59	1.98	3.0809e-25	388	44116	0.218922
TFF3.Q07654.OID20371.v1	Ischaemic heart disease	1.24	1.19	1.29	3.38663e-25	3047	38898	0.457674
CD22.P20273.OID20637.v1	Liver disease	1.73	1.56	1.91	3.83578e-25	388	44116	0.043997
QPCT.Q16769.OID20320.v1	Death	1.19	1.15	1.23	4.1153e-25	3961	40599	0.271333
IL15RA.Q13261.OID20498.v1	Death	1.19	1.15	1.22	4.16705e-25	3961	40599	0.949376
SORT1.Q99523.OID20213.v1	Liver disease	1.7	1.54	1.89	4.22839e-25	388	44116	0.125713
PLAUR.Q03405.OID20764.v1	Type 2 diabetes	1.28	1.22	1.34	4.62453e-25	2494	40844	0.535744
SMOC1.Q9H4F8.OID21461.v1	Liver disease	1.8	1.61	2.01	4.69062e-25	388	44116	0.00810929
CXCL8.P10145.OID20631.v1	Death	1.19	1.15	1.22	5.0716e-25	3961	40599	0.005315
IL2RA.P01589.OID20267.v1	Liver disease	1.76	1.58	1.96	5.18486e-25	388	44116	0.266318
LY96.Q9Y6Y9.OID20945.v1	Death	1.19	1.15	1.23	5.41844e-25	3961	40599	0.313949
NRP2.O60462.OID21081.v1	Death	1.19	1.15	1.23	6.06205e-25	3961	40599	0.000339941
TNF.P01375.OID20074.v1	Systemic lupus erythematosus	2.55	2.14	3.05	6.16591e-25	118	44111	0.451523
SCARB2.Q14108.OID20943.v1	Ischaemic heart disease	1.25	1.2	1.3	6.30661e-25	3047	38898	0.702111
IGSF8.Q969P0.OID20167.v1	Liver disease	1.73	1.56	1.92	6.44354e-25	388	44116	0.0429974
PSG1.P11464.OID20916.v1	Death	1.18	1.15	1.22	6.47726e-25	3961	40599	0.605937
LAYN.Q6UX15.OID20970.v1	Liver disease	1.74	1.57	1.93	6.5493e-25	388	44116	0.0994067
BCAN.Q96GW7.OID20998.v1	Death	0.84	0.81	0.87	7.72503e-25	3961	40599	0.57461
CANT1.Q8WVQ1.OID20181.v1	Liver disease	1.71	1.54	1.89	7.89454e-25	388	44116	0.232862
DCBLD2.Q96PD2.OID21474.v1	Liver disease	1.7	1.54	1.89	8.5895e-25	388	44116	0.0084591
TFF1.P04155.OID21154.v1	Type 2 diabetes	1.25	1.2	1.31	8.73785e-25	2494	40844	0.123189
CTSD.P07339.OID20358.v1	Death	1.2	1.16	1.25	9.19804e-25	3961	40599	0.735637
CXCL8.P10145.OID20153.v1	Death	1.18	1.15	1.22	9.49917e-25	3961	40599	0.00906068
THOP1.P52888.OID20194.v1	Liver disease	1.75	1.57	1.95	9.77914e-25	388	44116	0.765662
IL10RB.Q08334.OID20696.v1	Type 2 diabetes	1.25	1.2	1.31	9.92151e-25	2494	40844	0.578567
TCN2.P20062.OID20341.v1	Type 2 diabetes	1.24	1.19	1.29	1.00299e-24	2494	40844	0.851947
CXCL17.Q6UXB2.OID20622.v1	Ischaemic heart disease	1.29	1.23	1.35	1.06821e-24	3047	38898	0.0279211
ADGRE5.P48960.OID20260.v1	Type 2 diabetes	1.25	1.2	1.3	1.07822e-24	2494	40844	0.000283234
IL6.P05231.OID21276.v1	Ischaemic heart disease	1.24	1.19	1.29	1.08763e-24	3047	38898	0.0322933
ANGPTL1.O95841.OID20211.v1	Death	1.19	1.15	1.23	1.23193e-24	3961	40599	0.00495221
CD302.Q8IX05.OID21328.v1	Liver disease	1.8	1.61	2.02	1.25669e-24	388	44116	0.689351
CTSO.P43234.OID20660.v1	Liver disease	1.73	1.56	1.92	1.28511e-24	388	44116	0.982499
CSTB.P04080.OID20294.v1	COPD	1.3	1.24	1.37	1.38103e-24	1780	42223	0.316833
CLEC11A.Q9Y240.OID21112.v1	Liver disease	1.71	1.54	1.89	1.43388e-24	388	44116	6.2423e-05
ADGRB3.O60242.OID20974.v1	Liver disease	1.68	1.52	1.86	1.46416e-24	388	44116	0.0677074
CXCL8.P10145.OID20997.v1	Death	1.18	1.15	1.22	1.84986e-24	3961	40599	0.00528137
CCL3.P10147.OID20610.v1	COPD	1.32	1.25	1.39	1.85753e-24	1780	42223	0.0775954
CLEC6A.Q6EIG7.OID21228.v1	Liver disease	1.73	1.56	1.93	1.98063e-24	388	44116	0.133688
SIGLEC6.O43699.OID21394.v1	Type 2 diabetes	1.23	1.18	1.28	2.21988e-24	2494	40844	0.0109141
MMP9.P14780.OID21103.v1	Death	1.19	1.15	1.23	2.24031e-24	3961	40599	0.0309042
GOLM2.Q6P4E1.OID21044.v1	Death	1.19	1.15	1.23	2.3262e-24	3961	40599	0.412754
CD99L2.Q8TCZ2.OID21122.v1	Death	1.19	1.15	1.23	2.58012e-24	3961	40599	0.490091
GFRA1.P56159.OID21457.v1	Type 2 diabetes	1.26	1.21	1.32	2.65146e-24	2494	40844	0.807153
CLEC6A.Q6EIG7.OID21228.v1	COPD	1.29	1.23	1.35	2.70538e-24	1780	42223	0.292655
TXNDC15.Q96J42.OID21495.v1	Liver disease	1.68	1.52	1.86	2.7415e-24	388	44116	0.415718
FASLG.P48023.OID20665.v1	Type 2 diabetes	0.8	0.77	0.84	2.989e-24	2494	40844	0.926687
CXCL10.P02778.OID20697.v1	Systemic lupus erythematosus	2.57	2.14	3.08	3.41183e-24	118	44111	0.422524
ITGB7.P26010.OID21393.v1	Liver disease	1.69	1.53	1.87	3.79377e-24	388	44116	0.00973184
SIGLEC10.Q96LC7.OID20537.v1	Type 2 diabetes	1.24	1.19	1.29	4.39633e-24	2494	40844	0.070487
TNFRSF1A.P19438.OID21155.v1	Ischaemic heart disease	1.24	1.19	1.29	4.49772e-24	3047	38898	0.729757
MAD1L1.Q9Y6D9.OID20904.v1	Liver disease	1.76	1.58	1.96	4.99785e-24	388	44116	0.376147
CDH3.P22223.OID21008.v1	Death	1.18	1.14	1.21	5.47013e-24	3961	40599	0.000466476
IL6.P05231.OID20911.v1	Ischaemic heart disease	1.23	1.18	1.29	7.2818e-24	3047	38898	0.023908
EGFR.P00533.OID20319.v1	COPD	0.78	0.74	0.82	7.31566e-24	1780	42223	0.929479
CA12.O43570.OID21344.v1	Death	1.18	1.14	1.22	8.89671e-24	3961	40599	0.108457
AMBP.P02760.OID21413.v1	Death	1.19	1.15	1.24	9.78027e-24	3961	40599	0.0794706
TREM2.Q9NZC2.OID20731.v1	Type 2 diabetes	1.24	1.19	1.3	9.79904e-24	2494	40844	0.549359
SERPINA12.Q8IW75.OID20219.v1	Type 2 diabetes	1.24	1.19	1.29	1.02895e-23	2494	40844	0.515619
EPHB4.P54760.OID20242.v1	Liver disease	1.71	1.54	1.9	1.09454e-23	388	44116	0.839501
EFNA4.P52798.OID20935.v1	Ischaemic heart disease	1.23	1.18	1.28	1.15785e-23	3047	38898	0.106747
GDNF.P39905.OID20861.v1	Death	1.18	1.15	1.22	1.16253e-23	3961	40599	0.15354
TGFA.P01135.OID20600.v1	Type 2 diabetes	1.24	1.19	1.3	1.18413e-23	2494	40844	0.982259
MMP8.P22894.OID21019.v1	Death	1.18	1.14	1.22	1.2391e-23	3961	40599	0.00173648
SUSD2.Q9UGT4.OID21098.v1	Death	1.19	1.15	1.23	1.24071e-23	3961	40599	0.0332074
IL18.Q14116.OID20694.v1	Type 2 diabetes	1.24	1.19	1.3	1.28585e-23	2494	40844	0.614904
TNFRSF1A.P19438.OID21155.v1	Type 2 diabetes	1.27	1.21	1.33	1.40953e-23	2494	40844	0.574521
CAPG.P40121.OID21431.v1	Death	1.18	1.15	1.22	1.44038e-23	3961	40599	0.172897
HYAL1.Q12794.OID20357.v1	Death	1.18	1.14	1.22	1.45476e-23	3961	40599	0.780495
DAG1.Q14118.OID20774.v1	Type 2 diabetes	1.23	1.18	1.29	1.48255e-23	2494	40844	0.263395
GDNF.P39905.OID20861.v1	Type 2 diabetes	1.24	1.19	1.29	1.55253e-23	2494	40844	0.841532
CXCL8.P10145.OID21430.v1	Death	1.18	1.14	1.22	1.56418e-23	3961	40599	0.00463343
GALNT10.Q86SR1.OID21371.v1	Death	1.18	1.14	1.22	1.59242e-23	3961	40599	0.393872
MILR1.Q7Z6M3.OID20482.v1	Death	1.17	1.14	1.21	1.8397e-23	3961	40599	0.883932
ST6GAL1.P15907.OID20302.v1	Ischaemic heart disease	1.21	1.17	1.26	1.87798e-23	3047	38898	0.290533
BCAN.Q96GW7.OID20998.v1	COPD	0.77	0.73	0.81	1.89241e-23	1780	42223	0.148905
CDCP1.Q9H5V8.OID20940.v1	Ischaemic heart disease	1.23	1.18	1.29	1.89925e-23	3047	38898	0.043271
SIRPB1.O00241.OID20739.v1	Liver disease	1.71	1.54	1.9	1.94231e-23	388	44116	0.160899
TNF.P01375.OID20848.v1	Type 2 diabetes	1.24	1.19	1.3	1.96768e-23	2494	40844	0.426372
ST6GAL1.P15907.OID20302.v1	Type 2 diabetes	1.24	1.19	1.29	2.0522e-23	2494	40844	0.25357
COL6A3.P12111.OID20292.v1	Ischaemic heart disease	1.24	1.19	1.29	2.05292e-23	3047	38898	0.580304
CCL7.P80098.OID20523.v1	COPD	1.3	1.24	1.37	2.16016e-23	1780	42223	0.114283
SFTPD.P35247.OID20214.v1	COPD	1.27	1.22	1.34	2.3737e-23	1780	42223	0.238123
IL1R1.P14778.OID21116.v1	Type 2 diabetes	1.22	1.17	1.27	2.75039e-23	2494	40844	0.0185759
CXCL16.Q9H2A7.OID20282.v1	Death	1.18	1.15	1.22	2.9751e-23	3961	40599	0.392253
ITGAM.P11215.OID21071.v1	Type 2 diabetes	1.23	1.18	1.28	3.00073e-23	2494	40844	0.474409
GGH.Q92820.OID20416.v1	Type 2 diabetes	1.25	1.2	1.31	3.07425e-23	2494	40844	0.00738304
CHI3L1.P36222.OID20399.v1	COPD	1.3	1.23	1.37	3.10239e-23	1780	42223	0.246712
ANGPTL7.O43827.OID21412.v1	Liver disease	1.66	1.5	1.83	3.12211e-23	388	44116	0.955972
EPO.P01588.OID20522.v1	Death	1.18	1.14	1.22	3.13064e-23	3961	40599	0.00136719
IGF2R.P11717.OID21146.v1	Death	1.18	1.14	1.22	3.39578e-23	3961	40599	0.0714733
FCAR.P24071.OID20564.v1	Liver disease	1.68	1.51	1.86	3.46113e-23	388	44116	0.0609423
SIGLEC5.O15389.OID21082.v1	Death	1.17	1.14	1.21	3.55984e-23	3961	40599	0.364384
ITGAV.P06756.OID21416.v1	Death	0.84	0.81	0.87	3.93834e-23	3961	40599	0.333648
TNFRSF6B.O95407.OID20964.v1	Type 2 diabetes	1.25	1.19	1.3	3.98798e-23	2494	40844	0.393851
SLIT2.O94813.OID20862.v1	Liver disease	1.67	1.51	1.85	3.99587e-23	388	44116	0.0244909
TIMP1.P01033.OID20418.v1	Ischaemic heart disease	1.22	1.17	1.27	4.02382e-23	3047	38898	0.781341
TGFB1.P01137.OID20621.v1	Death	1.18	1.14	1.22	4.04303e-23	3961	40599	0.116087
BAG3.O95817.OID20972.v1	Parkinson's disease	0.66	0.61	0.72	4.13207e-23	584	43843	0.00608507
DDAH1.O94760.OID21299.v1	Type 2 diabetes	1.23	1.18	1.29	4.19338e-23	2494	40844	0.98442
GFRA1.P56159.OID21457.v1	Liver disease	1.76	1.57	1.96	4.25078e-23	388	44116	0.257723
CD4.P01730.OID20584.v1	Ischaemic heart disease	1.21	1.17	1.26	5.78074e-23	3047	38898	0.456119
CHRDL1.Q9BU40.OID20771.v1	Liver disease	1.78	1.59	1.99	5.86114e-23	388	44116	0.0146104
LAMP2.P13473.OID21035.v1	Liver disease	1.66	1.5	1.84	7.82995e-23	388	44116	0.188303
DDAH1.O94760.OID21299.v1	Liver disease	1.7	1.53	1.89	7.96769e-23	388	44116	0.89286
DPY30.Q9C005.OID21410.v1	Death	1.18	1.14	1.22	8.01923e-23	3961	40599	0.00189206
MEGF9.Q9H1U4.OID20285.v1	Liver disease	1.71	1.53	1.9	8.05309e-23	388	44116	0.0564895
TNF.P01375.OID20473.v1	Ischaemic heart disease	1.21	1.17	1.26	8.74236e-23	3047	38898	0.502858
IGSF8.Q969P0.OID20167.v1	Type 2 diabetes	1.23	1.18	1.28	9.76331e-23	2494	40844	0.635807
IL12A_IL12B.P29459_P29460.OID21327.v1	Liver disease	1.69	1.52	1.88	1.04405e-22	388	44116	0.268576
GCNT1.Q02742.OID21379.v1	Liver disease	1.7	1.53	1.88	1.13216e-22	388	44116	0.104995
IL6.P05231.OID20101.v1	Ischaemic heart disease	1.22	1.18	1.27	1.23936e-22	3047	38898	0.065692
MMP3.P08254.OID21083.v1	Death	1.22	1.17	1.27	1.62684e-22	3961	40599	0.649415
IL12RB1.P42701.OID20486.v1	Death	1.17	1.14	1.21	1.63045e-22	3961	40599	0.15351
SLAMF7.Q9NQ25.OID20602.v1	Death	1.17	1.13	1.21	1.65054e-22	3961	40599	0.374534
GPR37.O15354.OID20095.v1	Ischaemic heart disease	1.21	1.16	1.25	1.86024e-22	3047	38898	0.145532
HAVCR2.Q8TDQ0.OID21137.v1	COPD	1.29	1.23	1.36	2.15802e-22	1780	42223	0.27541
THY1.P04216.OID21050.v1	Liver disease	1.73	1.55	1.94	2.21211e-22	388	44116	0.973182
LTBP3.Q9NS15.OID21191.v1	Death	1.19	1.15	1.23	2.2156e-22	3961	40599	0.0204023
TNFRSF8.P28908.OID21049.v1	Liver disease	1.67	1.5	1.85	2.23032e-22	388	44116	0.00723686
GDF15.Q99988.OID20251.v1	Ischaemic stroke	1.65	1.49	1.82	2.23558e-22	677	43725	0.00724934
EGFL7.Q9UHF1.OID21252.v1	Death	1.18	1.14	1.22	2.27879e-22	3961	40599	0.17441
LILRB4.Q8NHJ6.OID20429.v1	Liver disease	1.73	1.55	1.93	2.32584e-22	388	44116	0.813819
CNTN4.Q8IWV2.OID21117.v1	Liver disease	1.67	1.5	1.85	2.39377e-22	388	44116	0.305702
LRRN1.Q6UXK5.OID20438.v1	COPD	0.79	0.75	0.83	2.48811e-22	1780	42223	0.2364
TNFRSF4.P43489.OID20653.v1	Systemic lupus erythematosus	2.62	2.16	3.18	2.63259e-22	118	44111	0.233308
ANGPTL4.Q9BY76.OID20703.v1	Liver disease	1.7	1.53	1.89	2.74116e-22	388	44116	0.952437
COL18A1.P39060.OID20332.v1	COPD	1.29	1.22	1.36	2.75655e-22	1780	42223	0.154999
LEPR.P48357.OID20128.v1	Liver disease	1.63	1.48	1.81	3.00496e-22	388	44116	0.000570167
CDH2.P19022.OID20170.v1	Death	1.19	1.15	1.24	3.04226e-22	3961	40599	0.127721
PLTP.P55058.OID20238.v1	Type 2 diabetes	0.81	0.78	0.85	3.49593e-22	2494	40844	0.440459
TNFSF11.O14788.OID20592.v1	Liver disease	0.6	0.54	0.66	3.53197e-22	388	44116	0.89886
TNFRSF6B.O95407.OID20964.v1	Ischaemic heart disease	1.21	1.17	1.26	3.57473e-22	3047	38898	0.296135
PDCD6.O75340.OID20163.v1	Liver disease	1.64	1.48	1.81	3.70649e-22	388	44116	0.22203
CALCA.P01258.OID20983.v1	Type 2 diabetes	1.28	1.22	1.35	3.85735e-22	2494	40844	0.0575122
BMP6.P22004.OID20111.v1	Liver disease	1.65	1.49	1.82	3.88856e-22	388	44116	0.0199136
DCTPP1.Q9H773.OID20148.v1	Liver disease	1.67	1.5	1.85	4.19033e-22	388	44116	0.0408584
TNFSF13.O75888.OID20733.v1	Liver disease	1.69	1.52	1.88	4.25075e-22	388	44116	0.088411
COLEC12.Q5KU26.OID20738.v1	Ischaemic heart disease	1.23	1.18	1.29	4.26616e-22	3047	38898	0.673903
BPIFB1.Q8TDL5.OID20308.v1	Death	1.18	1.14	1.22	4.33403e-22	3961	40599	0.175542
MSR1.P21757.OID21063.v1	Ischaemic heart disease	1.22	1.17	1.27	4.39766e-22	3047	38898	0.0832187
FSTL3.O95633.OID20782.v1	Ischaemic heart disease	1.23	1.18	1.29	4.54176e-22	3047	38898	0.406301
REN.P00797.OID20201.v1	Liver disease	1.72	1.54	1.91	4.83795e-22	388	44116	0.790164
FGFR2.P21802.OID21478.v1	Death	1.19	1.15	1.23	4.84314e-22	3961	40599	0.14486
TNF.P01375.OID21237.v1	Ischaemic heart disease	1.21	1.16	1.25	5.29319e-22	3047	38898	0.697848
LAG3.P18627.OID21315.v1	Liver disease	1.66	1.49	1.84	5.5534e-22	388	44116	0.000178325
FABP4.P15090.OID20245.v1	COPD	1.36	1.28	1.45	5.5595e-22	1780	42223	0.161069
AMBP.P02760.OID21413.v1	Ischaemic heart disease	1.22	1.17	1.27	5.60002e-22	3047	38898	0.499773
FAS.P25445.OID20316.v1	Death	1.19	1.15	1.24	5.76026e-22	3961	40599	0.749454
CTSC.P53634.OID20679.v1	Liver disease	1.68	1.51	1.86	6.29217e-22	388	44116	0.46766
ECE1.P42892.OID20891.v1	Liver disease	1.64	1.48	1.81	6.6613e-22	388	44116	0.146943
TLR3.O15455.OID20612.v1	Liver disease	1.61	1.46	1.78	7.28736e-22	388	44116	0.0912564
ASGR1.P07306.OID20990.v1	COPD	1.3	1.23	1.37	7.3548e-22	1780	42223	0.412297
CA6.P23280.OID21096.v1	Death	0.84	0.82	0.87	7.48009e-22	3961	40599	0.107395
EGLN1.Q9GZT9.OID20572.v1	Type 2 diabetes	1.23	1.18	1.29	7.88845e-22	2494	40844	0.289827
SFRP1.Q8N474.OID20984.v1	Liver disease	1.71	1.53	1.91	8.02514e-22	388	44116	0.0486219
CD302.Q8IX05.OID21328.v1	COPD	1.29	1.23	1.36	8.04293e-22	1780	42223	0.190553
CCL22.O00626.OID20765.v1	Death	1.18	1.14	1.22	8.09456e-22	3961	40599	0.992366
PDCD1.Q15116.OID21396.v1	Death	1.17	1.13	1.21	8.26868e-22	3961	40599	0.141986
CCL16.O15467.OID20334.v1	Death	1.18	1.14	1.23	8.86797e-22	3961	40599	0.639532
EZR.P15311.OID21017.v1	Type 2 diabetes	1.23	1.18	1.28	9.31317e-22	2494	40844	0.0408463
MMP7.P09237.OID20087.v1	COPD	1.27	1.21	1.34	9.86252e-22	1780	42223	0.230057
CNTN5.O94779.OID21006.v1	COPD	0.78	0.74	0.82	9.94287e-22	1780	42223	0.629689
GAS6.Q14393.OID20318.v1	Death	1.17	1.14	1.21	1.02007e-21	3961	40599	0.48722
DPY30.Q9C005.OID21410.v1	Type 2 diabetes	1.23	1.18	1.29	1.04145e-21	2494	40844	0.815373
CD22.P20273.OID20637.v1	Type 2 diabetes	1.23	1.18	1.28	1.08388e-21	2494	40844	0.825101
VSIG4.Q9Y279.OID21144.v1	Type 2 diabetes	1.26	1.2	1.32	1.08951e-21	2494	40844	0.315448
IGSF8.Q969P0.OID20167.v1	Death	1.17	1.14	1.21	1.09332e-21	3961	40599	0.221865
NEFL.P07196.OID20871.v1	Alzheimer's dementia	1.74	1.56	1.96	1.12824e-21	396	30571	0.34852
FAM3C.Q92520.OID20233.v1	Type 2 diabetes	1.23	1.18	1.28	1.2639e-21	2494	40844	0.335311
CD300E.Q496F6.OID21418.v1	Ischaemic heart disease	1.22	1.17	1.26	1.31169e-21	3047	38898	0.774223
CLEC1A.Q8NC01.OID20099.v1	Death	1.17	1.13	1.2	1.33511e-21	3961	40599	0.118017
IGSF3.O75054.OID21312.v1	Death	1.18	1.14	1.23	1.37977e-21	3961	40599	0.168875
SPINK1.P00995.OID21097.v1	COPD	1.27	1.21	1.34	1.39519e-21	1780	42223	0.0895373
CRTAM.O95727.OID20914.v1	Liver disease	1.66	1.49	1.84	1.39611e-21	388	44116	0.000194787
SLAMF8.Q9P0V8.OID21214.v1	Type 2 diabetes	1.22	1.17	1.27	1.45576e-21	2494	40844	0.953639
ZBTB17.Q13105.OID20082.v1	Liver disease	1.67	1.51	1.86	1.49291e-21	388	44116	0.0129622
CTSZ.Q9UBR2.OID20365.v1	Death	1.18	1.14	1.22	1.5423e-21	3961	40599	0.654128
IL6.P05231.OID20563.v1	Ischaemic heart disease	1.22	1.17	1.27	1.55305e-21	3047	38898	0.0434157
ADAM8.P78325.OID21039.v1	Death	1.17	1.13	1.21	1.73001e-21	3961	40599	0.330548
VWC2.Q2TAL6.OID20936.v1	Death	1.18	1.14	1.22	1.86745e-21	3961	40599	0.304131
FAS.P25445.OID20316.v1	Type 2 diabetes	1.24	1.19	1.3	1.95539e-21	2494	40844	0.610163
FABP1.P07148.OID20778.v1	Ischaemic heart disease	1.21	1.17	1.26	2.04237e-21	3047	38898	0.0125395
LGALS9.O00182.OID20781.v1	Type 2 diabetes	1.26	1.2	1.32	2.1618e-21	2494	40844	0.236777
CCL20.P78556.OID20671.v1	COPD	1.28	1.21	1.34	2.27694e-21	1780	42223	0.10543
CXCL11.O14625.OID21042.v1	Death	1.17	1.13	1.21	2.35473e-21	3961	40599	0.768115
MSR1.P21757.OID21063.v1	COPD	1.28	1.22	1.35	2.58505e-21	1780	42223	0.00339753
GUCA2A.Q02747.OID21101.v1	Death	1.17	1.13	1.2	2.66526e-21	3961	40599	0.558922
RETN.Q9HD89.OID20327.v1	Death	1.17	1.13	1.21	2.78099e-21	3961	40599	0.240513
DDAH1.O94760.OID21299.v1	Death	1.17	1.13	1.21	3.0396e-21	3961	40599	0.342289
IL1RL1.Q01638.OID20250.v1	Type 2 diabetes	1.24	1.18	1.29	3.19633e-21	2494	40844	0.297409
CD302.Q8IX05.OID21328.v1	Ischaemic heart disease	1.21	1.17	1.26	3.27952e-21	3047	38898	0.32328
LILRA5.A6NI73.OID20209.v1	Type 2 diabetes	1.23	1.18	1.28	3.41736e-21	2494	40844	0.535561
TCN2.P20062.OID20341.v1	Death	1.17	1.13	1.2	3.41986e-21	3961	40599	0.893839
KEL.P23276.OID20881.v1	Liver disease	1.65	1.49	1.83	3.4555e-21	388	44116	0.108366
CA9.Q16790.OID21417.v1	Death	1.16	1.13	1.2	3.53429e-21	3961	40599	0.0285654
CXCL8.P10145.OID20997.v1	Type 2 diabetes	1.21	1.17	1.26	3.55309e-21	2494	40844	0.00123779
NUCB2.P80303.OID21448.v1	Death	1.17	1.13	1.21	3.66919e-21	3961	40599	0.364645
CCL7.P80098.OID20523.v1	Ischaemic heart disease	1.21	1.16	1.26	4.07392e-21	3047	38898	0.306182
PTPRN2.Q92932.OID20912.v1	Death	1.16	1.13	1.2	4.15589e-21	3961	40599	0.000506358
GPNMB.Q14956.OID20173.v1	Liver disease	1.62	1.46	1.79	4.27468e-21	388	44116	0.617832
NOTCH3.Q9UM47.OID20253.v1	Death	1.18	1.14	1.22	4.62408e-21	3961	40599	0.270087
CD27.P26842.OID21527.v1	COPD	1.27	1.21	1.34	4.62764e-21	1780	42223	0.533662
CD27.P26842.OID21527.v1	Liver disease	1.69	1.51	1.88	4.6858e-21	388	44116	0.439811
DPP10.Q8N608.OID20527.v1	Type 2 diabetes	1.21	1.16	1.25	5.20707e-21	2494	40844	0.183236
LBP.P18428.OID20355.v1	Type 2 diabetes	1.22	1.17	1.27	5.46419e-21	2494	40844	0.752947
CSF1.P09603.OID20719.v1	COPD	1.28	1.21	1.35	6.00778e-21	1780	42223	0.0577964
EFNA1.P20827.OID21125.v1	Ischaemic heart disease	1.2	1.15	1.24	6.32984e-21	3047	38898	0.966915
LAIR1.Q6GTX8.OID20737.v1	Liver disease	1.72	1.54	1.93	6.37882e-21	388	44116	0.535553
SMPD1.P17405.OID21028.v1	Type 2 diabetes	1.22	1.17	1.27	7.22806e-21	2494	40844	0.0834716
ANGPTL4.Q9BY76.OID20703.v1	COPD	1.27	1.21	1.33	7.93529e-21	1780	42223	0.00460475
SLAMF1.Q13291.OID20496.v1	Death	1.16	1.13	1.2	8.03948e-21	3961	40599	0.678934
MICB_MICA.Q29980_Q29983.OID20593.v1	Liver disease	1.62	1.46	1.79	8.85871e-21	388	44116	0.411926
TGFB1.P01137.OID20621.v1	Type 2 diabetes	1.21	1.17	1.27	9.29407e-21	2494	40844	0.484037
RNASET2.O00584.OID20321.v1	Liver disease	1.68	1.5	1.87	1.04795e-20	388	44116	0.0694028
FGF21.Q9NSA1.OID21402.v1	Death	1.18	1.14	1.22	1.05871e-20	3961	40599	0.158159
ICAM2.P13598.OID20248.v1	Liver disease	1.61	1.46	1.78	1.10352e-20	388	44116	0.601255
CES3.Q6UWW8.OID21340.v1	Type 2 diabetes	1.22	1.17	1.27	1.12037e-20	2494	40844	0.434857
IGFBP7.Q16270.OID20236.v1	Ischaemic heart disease	1.21	1.16	1.26	1.14409e-20	3047	38898	0.818181
SPP1.P10451.OID20322.v1	Liver disease	1.64	1.48	1.82	1.22351e-20	388	44116	0.123851
LAIR1.Q6GTX8.OID20737.v1	Ischaemic heart disease	1.21	1.17	1.27	1.22523e-20	3047	38898	0.186558
PDCD1.Q15116.OID21396.v1	Systemic lupus erythematosus	2.46	2.03	2.97	1.28696e-20	118	44111	0.0604987
CBLIF.P27352.OID20179.v1	Type 2 diabetes	1.2	1.16	1.25	1.29493e-20	2494	40844	4.61228e-05
ACVRL1.P37023.OID20999.v1	COPD	1.29	1.22	1.36	1.30445e-20	1780	42223	0.613413
CGA.P01215.OID21069.v1	Death	1.26	1.2	1.33	1.31263e-20	3961	40599	0.214837
TNFRSF13B.O14836.OID20702.v1	Death	1.17	1.13	1.21	1.31858e-20	3961	40599	0.649442
IL18.Q14116.OID20694.v1	Liver disease	1.67	1.5	1.87	1.3651e-20	388	44116	0.396496
CD300E.Q496F6.OID21418.v1	COPD	1.28	1.21	1.35	1.37915e-20	1780	42223	0.212438
NOMO1.Q15155.OID21106.v1	Liver disease	1.68	1.5	1.87	1.39654e-20	388	44116	0.785531
CD74.P04233.OID21040.v1	Type 2 diabetes	1.24	1.19	1.3	1.4269e-20	2494	40844	0.713837
NOS3.P29474.OID20834.v1	Liver disease	1.69	1.52	1.89	1.4362e-20	388	44116	0.024789
ICAM5.Q9UMF0.OID20145.v1	COPD	1.26	1.2	1.32	1.46196e-20	1780	42223	0.186905
LY75.O60449.OID20580.v1	Liver disease	1.62	1.46	1.79	1.50874e-20	388	44116	0.0587249
ARSA.P15289.OID21138.v1	Liver disease	1.66	1.49	1.84	1.51494e-20	388	44116	0.79392
DSG4.Q86SJ6.OID21325.v1	Type 2 diabetes	0.82	0.79	0.86	1.60141e-20	2494	40844	0.0443787
NTproBNP.NTproBNP.OID20125.v1	Ischaemic stroke	1.46	1.35	1.58	1.63498e-20	677	43725	0.0198489
THBS4.P35443.OID20368.v1	Liver disease	1.64	1.48	1.82	1.69895e-20	388	44116	0.669375
LRP1.Q07954.OID21293.v1	Liver disease	1.6	1.45	1.77	1.86337e-20	388	44116	0.0214094
CD83.Q01151.OID20565.v1	COPD	1.27	1.21	1.33	1.86412e-20	1780	42223	0.311341
CXCL8.P10145.OID20631.v1	Type 2 diabetes	1.21	1.16	1.26	2.19916e-20	2494	40844	0.0018059
NOS1.P29475.OID20863.v1	Death	1.18	1.14	1.22	2.38049e-20	3961	40599	0.132241
FGF23.Q9GZV9.OID21411.v1	Type 2 diabetes	1.23	1.18	1.28	2.42766e-20	2494	40844	0.057213
FCN2.Q15485.OID20382.v1	Liver disease	0.63	0.57	0.69	2.64924e-20	388	44116	0.356825
CCL23.P55773.OID20693.v1	Death	1.16	1.13	1.2	2.72846e-20	3961	40599	0.00787822
IL13RA1.P78552.OID21504.v1	Type 2 diabetes	1.21	1.16	1.26	2.84427e-20	2494	40844	0.675762
SCGB3A2.Q96PL1.OID20723.v1	Death	1.17	1.13	1.21	2.85798e-20	3961	40599	0.143976
OSM.P13725.OID20574.v1	Type 2 diabetes	1.22	1.17	1.27	2.86049e-20	2494	40844	0.614564
MAD1L1.Q9Y6D9.OID20904.v1	Ischaemic heart disease	1.2	1.16	1.25	3.02077e-20	3047	38898	0.0745748
IFNGR2.P38484.OID20941.v1	Liver disease	1.62	1.46	1.79	3.0489e-20	388	44116	0.338185
FABP4.P15090.OID20245.v1	Ischaemic heart disease	1.26	1.2	1.32	3.07499e-20	3047	38898	0.596685
STC2.O76061.OID21157.v1	Death	1.17	1.13	1.22	3.16616e-20	3961	40599	0.0179499
RELT.Q969Z4.OID21142.v1	COPD	1.29	1.22	1.36	3.18868e-20	1780	42223	0.305457
TNF.P01375.OID21237.v1	Systemic lupus erythematosus	2.32	1.94	2.78	3.19824e-20	118	44111	0.526763
TNFRSF1B.P20333.OID21145.v1	Systemic lupus erythematosus	2.47	2.03	2.99	3.30877e-20	118	44111	0.256808
LRRC25.Q8N386.OID21333.v1	Death	1.17	1.13	1.21	3.38638e-20	3961	40599	0.200738
CLEC14A.Q86T13.OID21090.v1	Liver disease	1.65	1.48	1.84	3.42274e-20	388	44116	0.486356
TNFRSF1B.P20333.OID21145.v1	COPD	1.28	1.21	1.34	3.42621e-20	1780	42223	0.295218
LAG3.P18627.OID21315.v1	Systemic lupus erythematosus	2.43	2.01	2.94	3.45511e-20	118	44111	0.276025
NOTCH1.P46531.OID20311.v1	Liver disease	1.6	1.45	1.77	3.61946e-20	388	44116	0.00126966
LILRB1.Q8NHL6.OID20323.v1	Type 2 diabetes	1.21	1.17	1.27	3.62607e-20	2494	40844	0.147711
LY9.Q9HBG7.OID20670.v1	Death	1.16	1.12	1.2	3.70133e-20	3961	40599	0.13164
MDK.P21741.OID21489.v1	Ischaemic heart disease	1.19	1.15	1.23	3.78683e-20	3047	38898	0.253815
PIGR.P01833.OID21102.v1	Ischaemic heart disease	1.2	1.16	1.25	3.95633e-20	3047	38898	0.0675937
ODAM.A1E959.OID20793.v1	COPD	0.81	0.77	0.84	3.98894e-20	1780	42223	0.306137
CA6.P23280.OID21096.v1	COPD	0.79	0.75	0.83	4.0255e-20	1780	42223	0.252111
LGMN.Q99538.OID20773.v1	Type 2 diabetes	1.21	1.16	1.26	4.07047e-20	2494	40844	0.713153
TNF.P01375.OID20074.v1	Type 2 diabetes	1.22	1.17	1.28	4.25552e-20	2494	40844	0.63222
NPTX1.Q15818.OID21074.v1	Liver disease	1.57	1.43	1.73	4.49325e-20	388	44116	0.378046
CD5.P06127.OID21449.v1	Type 2 diabetes	1.22	1.17	1.27	4.54902e-20	2494	40844	0.596242
EFNA4.P52798.OID20935.v1	COPD	1.28	1.21	1.34	4.61731e-20	1780	42223	0.919408
CCL15.Q16663.OID20328.v1	Liver disease	1.65	1.48	1.84	4.7102e-20	388	44116	0.701765
FETUB.Q9UGM5.OID20404.v1	Type 2 diabetes	1.23	1.18	1.28	4.79801e-20	2494	40844	0.232588
PDGFRA.P16234.OID20133.v1	Death	1.16	1.13	1.2	5.3421e-20	3961	40599	0.066674
TGFA.P01135.OID20600.v1	Ischaemic heart disease	1.19	1.15	1.24	5.3974e-20	3047	38898	0.375695
CHGB.P05060.OID21038.v1	Death	1.16	1.13	1.2	5.56107e-20	3961	40599	0.842416
FCRLB.Q6BAA4.OID21193.v1	Liver disease	1.64	1.48	1.83	5.92025e-20	388	44116	0.128699
GSTA3.Q16772.OID21242.v1	Liver disease	1.66	1.49	1.86	5.96721e-20	388	44116	0.534232
GFAP.P14136.OID21247.v1	Vascular dementia	2.19	1.85	2.59	6.19985e-20	172	30804	0.36043
ACVRL1.P37023.OID20999.v1	Liver disease	1.72	1.53	1.93	6.30226e-20	388	44116	0.475258
RBP2.P50120.OID21365.v1	Death	1.16	1.13	1.2	6.69076e-20	3961	40599	0.97894
KAZALD1.Q96I82.OID21339.v1	Liver disease	1.61	1.45	1.78	6.91353e-20	388	44116	0.0212953
C1QTNF1.Q9BXJ1.OID20367.v1	Death	1.16	1.13	1.2	7.25448e-20	3961	40599	0.0201575
CRTAC1.Q9NQ79.OID20279.v1	Type 2 diabetes	0.82	0.79	0.86	7.40223e-20	2494	40844	0.800763
BST2.Q10589.OID21029.v1	Systemic lupus erythematosus	2.32	1.94	2.78	7.53297e-20	118	44111	0.639069
HNMT.P50135.OID20975.v1	Death	1.17	1.13	1.22	7.58315e-20	3961	40599	0.267531
EGFL7.Q9UHF1.OID21252.v1	Liver disease	1.64	1.47	1.82	7.85013e-20	388	44116	0.565173
CD300LF.Q8TDQ1.OID21469.v1	Liver disease	1.61	1.45	1.78	8.50646e-20	388	44116	0.00241048
GGT5.P36269.OID20909.v1	Type 2 diabetes	1.2	1.16	1.25	8.52988e-20	2494	40844	0.00198732
ADGRE2.Q9UHX3.OID20755.v1	Type 2 diabetes	1.21	1.16	1.27	8.60686e-20	2494	40844	0.00332155
CCL21.O00585.OID20686.v1	Ischaemic heart disease	1.19	1.15	1.24	8.91833e-20	3047	38898	0.818272
TNFRSF9.Q07011.OID20985.v1	Ischaemic heart disease	1.2	1.15	1.25	8.97412e-20	3047	38898	0.741464
ANGPT2.O15123.OID21463.v1	Ischaemic heart disease	1.2	1.15	1.25	9.10407e-20	3047	38898	0.0591149
OSM.P13725.OID20574.v1	COPD	1.26	1.2	1.32	9.6219e-20	1780	42223	0.585444
BRK1.Q8WUW1.OID20883.v1	Death	1.16	1.12	1.2	9.69076e-20	3961	40599	0.807414
SORCS2.Q96PQ0.OID21262.v1	Ischaemic heart disease	1.2	1.15	1.24	9.79763e-20	3047	38898	0.698422
SERPINE1.P05121.OID20342.v1	Type 2 diabetes	1.21	1.16	1.26	1.05195e-19	2494	40844	0.819194
TNF.P01375.OID20074.v1	Ischaemic heart disease	1.2	1.15	1.24	1.08887e-19	3047	38898	0.818022
SPINT2.O43291.OID20720.v1	Death	1.16	1.13	1.2	1.08979e-19	3961	40599	0.202982
PCSK9.Q8NBP7.OID20235.v1	Ischaemic heart disease	1.19	1.14	1.23	1.09908e-19	3047	38898	0.76214
ANG.P03950.OID20403.v1	Death	1.17	1.13	1.21	1.11362e-19	3961	40599	0.0316111
PLA2G2A.P14555.OID20274.v1	Death	1.17	1.13	1.21	1.16276e-19	3961	40599	0.176466
MICB_MICA.Q29980_Q29983.OID20593.v1	Death	1.15	1.12	1.19	1.17349e-19	3961	40599	0.354401
TIMP1.P01033.OID20418.v1	COPD	1.26	1.2	1.33	1.22851e-19	1780	42223	0.044376
SPON2.Q9BUD6.OID20221.v1	Ischaemic heart disease	1.2	1.15	1.24	1.27449e-19	3047	38898	0.144515
HS6ST1.O60243.OID21441.v1	Liver disease	1.59	1.44	1.76	1.28613e-19	388	44116	0.789428
SLAMF6.Q96DU3.OID21254.v1	Liver disease	1.6	1.44	1.77	1.30144e-19	388	44116	0.0659534
GRN.P28799.OID21159.v1	Type 2 diabetes	1.21	1.16	1.26	1.32194e-19	2494	40844	0.456519
NTRK3.Q16288.OID21057.v1	COPD	0.79	0.75	0.83	1.3566e-19	1780	42223	0.0397239
SERPINB8.P50452.OID20630.v1	Death	1.16	1.13	1.2	1.49028e-19	3961	40599	0.101962
CXCL8.P10145.OID20153.v1	Type 2 diabetes	1.21	1.16	1.25	1.49147e-19	2494	40844	0.00366673
CEACAM5.P06731.OID21171.v1	Lung cancer	1.74	1.55	1.97	1.49539e-19	355	44169	0.00380063
IL6ST.P40189.OID20147.v1	Death	1.16	1.12	1.2	1.58534e-19	3961	40599	0.0353147
GP2.P55259.OID20090.v1	Prostate cancer	1.36	1.27	1.45	1.69513e-19	953	19454	0.0541976
APOM.O95445.OID20374.v1	Liver disease	0.61	0.55	0.68	1.77017e-19	388	44116	0.417742
GPR37.O15354.OID20095.v1	Type 2 diabetes	1.21	1.16	1.26	1.8188e-19	2494	40844	0.655185
LGALS1.P09382.OID20154.v1	Death	1.17	1.13	1.21	1.85185e-19	3961	40599	0.375273
LEP.P41159.OID20187.v1	Type 2 diabetes	1.38	1.29	1.48	1.87688e-19	2494	40844	0.225636
CRIP2.P52943.OID20901.v1	Ischaemic heart disease	1.2	1.16	1.25	1.95794e-19	3047	38898	0.274424
TNF.P01375.OID20473.v1	Type 2 diabetes	1.22	1.17	1.27	2.03786e-19	2494	40844	0.268965
DSC2.Q02487.OID21079.v1	Liver disease	1.64	1.47	1.82	2.04813e-19	388	44116	0.00427866
TNFRSF4.P43489.OID20653.v1	COPD	1.26	1.2	1.33	2.06269e-19	1780	42223	0.611227
ANXA10.Q9UJ72.OID20886.v1	Death	1.16	1.12	1.2	2.23881e-19	3961	40599	0.0315433
DPP6.P42658.OID21354.v1	Liver disease	1.57	1.42	1.73	2.47508e-19	388	44116	0.0335451
IL18R1.Q13478.OID20652.v1	Death	1.17	1.13	1.21	2.56442e-19	3961	40599	0.0591747
MANSC1.Q9H8J5.OID21492.v1	Death	1.16	1.12	1.19	2.59424e-19	3961	40599	0.0477354
LDLR.P01130.OID20240.v1	Type 2 diabetes	1.22	1.17	1.27	2.709e-19	2494	40844	0.128261
CD27.P26842.OID21527.v1	Ischaemic heart disease	1.19	1.15	1.24	2.82837e-19	3047	38898	0.740061
NECTIN2.Q92692.OID20222.v1	Ischaemic heart disease	1.19	1.14	1.23	2.84737e-19	3047	38898	0.756591
TYRO3.Q06418.OID20161.v1	Liver disease	1.59	1.44	1.76	2.93507e-19	388	44116	0.676444
CD34.P28906.OID21025.v1	Type 2 diabetes	0.83	0.8	0.87	2.96187e-19	2494	40844	0.0360286
CXCL9.Q07325.OID20675.v1	Systemic lupus erythematosus	2.32	1.93	2.79	3.1282e-19	118	44111	0.445873
CCL18.P55774.OID20395.v1	Death	1.17	1.13	1.21	3.14051e-19	3961	40599	0.589607
CCL3.P10147.OID20610.v1	Systemic lupus erythematosus	2.28	1.9	2.73	3.34797e-19	118	44111	0.831378
SFTPA2.Q8IWL1.OID21218.v1	Death	1.16	1.12	1.2	3.41169e-19	3961	40599	0.00155317
HLA.E.P13747.OID20532.v1	Liver disease	1.62	1.46	1.81	3.43956e-19	388	44116	0.47203
MAD1L1.Q9Y6D9.OID20904.v1	Type 2 diabetes	1.22	1.17	1.28	3.7932e-19	2494	40844	0.611892
CST3.P01034.OID20400.v1	COPD	1.28	1.22	1.36	3.91203e-19	1780	42223	0.196954
HNMT.P50135.OID20975.v1	Type 2 diabetes	1.22	1.17	1.27	4.19116e-19	2494	40844	0.823322
FSTL3.O95633.OID20782.v1	COPD	1.28	1.22	1.36	4.61356e-19	1780	42223	0.00085048
TNFRSF1A.P19438.OID21155.v1	COPD	1.28	1.21	1.35	4.62321e-19	1780	42223	0.0492462
IL1RN.P18510.OID20700.v1	Ischaemic heart disease	1.21	1.16	1.27	5.04977e-19	3047	38898	0.78669
TGFBR3.Q03167.OID20255.v1	Type 2 diabetes	0.83	0.8	0.87	5.08415e-19	2494	40844	0.00443951
VNN2.O95498.OID21310.v1	Liver disease	1.58	1.43	1.75	5.08542e-19	388	44116	0.847053
CD46.P15529.OID20380.v1	Death	1.16	1.12	1.2	5.37018e-19	3961	40599	0.0824171
CLEC5A.Q9NY25.OID20165.v1	COPD	1.25	1.19	1.31	6.13482e-19	1780	42223	0.756203
VCAN.P13611.OID21026.v1	Liver disease	1.6	1.44	1.77	6.2937e-19	388	44116	0.00176577
NFATC3.Q12968.OID20470.v1	Type 2 diabetes	1.2	1.15	1.25	6.4139e-19	2494	40844	0.558744
GFRA1.P56159.OID21457.v1	Ischaemic heart disease	1.2	1.15	1.25	6.52287e-19	3047	38898	0.858054
FRZB.Q92765.OID20968.v1	Liver disease	1.59	1.44	1.76	6.80329e-19	388	44116	0.00569841
ICAM5.Q9UMF0.OID20145.v1	Liver disease	1.6	1.44	1.77	7.01592e-19	388	44116	0.444301
CD28.P10747.OID21265.v1	Type 2 diabetes	1.21	1.16	1.26	7.12261e-19	2494	40844	0.149481
CST7.O76096.OID20704.v1	Death	1.16	1.12	1.19	7.41711e-19	3961	40599	0.316313
NPDC1.Q9NQX5.OID20205.v1	Liver disease	1.63	1.46	1.82	7.51391e-19	388	44116	0.465665
CD59.P13987.OID20339.v1	Liver disease	1.71	1.52	1.92	7.72995e-19	388	44116	0.995429
CCL21.O00585.OID20686.v1	COPD	1.25	1.19	1.31	7.90595e-19	1780	42223	0.402239
VWA1.Q6PCB0.OID21421.v1	Ischaemic heart disease	1.2	1.15	1.24	8.08378e-19	3047	38898	0.889132
PRSS2.P07478.OID20364.v1	Liver disease	1.57	1.42	1.73	8.19384e-19	388	44116	0.0365688
LPCAT2.Q7L5N7.OID21290.v1	Death	1.16	1.12	1.2	8.42567e-19	3961	40599	0.128898
CXCL10.P02778.OID20697.v1	Ischaemic heart disease	1.19	1.15	1.24	8.46512e-19	3047	38898	0.0232911
SPINT1.O43278.OID21109.v1	COPD	1.24	1.18	1.3	8.57804e-19	1780	42223	0.462112
MEGF9.Q9H1U4.OID20285.v1	Type 2 diabetes	1.21	1.16	1.26	9.71716e-19	2494	40844	0.740683
IFNGR1.P15260.OID20678.v1	Death	1.15	1.12	1.19	9.85442e-19	3961	40599	0.547403
LILRB4.Q8NHJ6.OID20429.v1	COPD	1.26	1.19	1.32	1.10289e-18	1780	42223	0.867036
CXCL9.Q07325.OID20675.v1	Ischaemic heart disease	1.2	1.15	1.25	1.14941e-18	3047	38898	0.237638
CA14.Q9ULX7.OID21401.v1	COPD	0.79	0.75	0.83	1.15398e-18	1780	42223	0.347444
CHI3L1.P36222.OID20399.v1	Ischaemic heart disease	1.2	1.15	1.24	1.17616e-18	3047	38898	0.817451
CXCL11.O14625.OID21042.v1	Liver disease	1.58	1.43	1.75	1.20262e-18	388	44116	0.0502465
GHRL.Q9UBU3.OID20175.v1	Type 2 diabetes	0.82	0.79	0.86	1.22914e-18	2494	40844	0.153061
SLAMF1.Q13291.OID20496.v1	Type 2 diabetes	1.19	1.15	1.24	1.26097e-18	2494	40844	0.540345
IGFBP1.P08833.OID20246.v1	Liver disease	1.63	1.46	1.81	1.28524e-18	388	44116	0.00853173
CXCL17.Q6UXB2.OID20622.v1	Lung cancer	2	1.72	2.34	1.28878e-18	355	44169	6.78549e-05
XCL1.P47992.OID21398.v1	Liver disease	1.6	1.44	1.78	1.3156e-18	388	44116	0.157734
MEP1B.Q16820.OID20168.v1	Death	0.87	0.84	0.89	1.3295e-18	3961	40599	0.0182073
RARRES2.Q99969.OID20373.v1	COPD	1.26	1.2	1.33	1.36974e-18	1780	42223	0.304516
CD74.P04233.OID21040.v1	COPD	1.27	1.2	1.34	1.44333e-18	1780	42223	0.225804
FGF23.Q9GZV9.OID21411.v1	COPD	1.25	1.19	1.32	1.46427e-18	1780	42223	0.725271
CXCL8.P10145.OID21430.v1	Type 2 diabetes	1.2	1.15	1.25	1.4645e-18	2494	40844	0.00301434
TSPAN1.O60635.OID20078.v1	Prostate cancer	1.4	1.3	1.51	1.56271e-18	953	19454	1.00303e-09
NME3.Q13232.OID20789.v1	Type 2 diabetes	0.84	0.81	0.87	1.58314e-18	2494	40844	0.00296876
ITGA5.P08648.OID21139.v1	Death	1.17	1.13	1.21	1.77002e-18	3961	40599	0.467274
FLRT2.O43155.OID20946.v1	Death	1.15	1.12	1.19	1.92359e-18	3961	40599	0.0455066
SCARB2.Q14108.OID20943.v1	COPD	1.27	1.21	1.34	1.93856e-18	1780	42223	0.216437
SIGLEC7.Q9Y286.OID20190.v1	Death	1.16	1.12	1.2	1.96374e-18	3961	40599	0.753856
LGALS4.P56470.OID20748.v1	COPD	1.25	1.19	1.32	2.06692e-18	1780	42223	0.0191109
VCAN.P13611.OID21026.v1	Death	1.16	1.12	1.19	2.07849e-18	3961	40599	0.0306646
OLR1.P78380.OID20183.v1	Death	1.16	1.12	1.2	2.09516e-18	3961	40599	0.00458948
LILRB2.Q8N423.OID20301.v1	Death	1.15	1.12	1.19	2.22079e-18	3961	40599	0.00726827
CD4.P01730.OID20584.v1	Type 2 diabetes	1.21	1.16	1.26	2.24384e-18	2494	40844	0.153146
CXCL13.O43927.OID21024.v1	Liver disease	1.6	1.44	1.78	2.29232e-18	388	44116	0.00421917
SPINK1.P00995.OID21097.v1	Ischaemic heart disease	1.18	1.14	1.23	2.3906e-18	3047	38898	0.424463
ART3.Q13508.OID20346.v1	Type 2 diabetes	0.82	0.79	0.86	2.44688e-18	2494	40844	0.593958
TNFRSF4.P43489.OID20653.v1	Ischaemic heart disease	1.19	1.14	1.23	2.72809e-18	3047	38898	0.719175
ESAM.Q96AP7.OID20270.v1	Death	1.15	1.12	1.19	3.09029e-18	3961	40599	0.561961
FUCA1.P04066.OID20261.v1	Type 2 diabetes	1.19	1.14	1.23	3.13616e-18	2494	40844	0.341106
PRSS2.P07478.OID20364.v1	Death	1.15	1.11	1.18	3.39149e-18	3961	40599	0.00859239
FCRL2.Q96LA5.OID20639.v1	Liver disease	1.58	1.42	1.75	3.45513e-18	388	44116	0.327292
DKK3.Q9UBP4.OID20264.v1	Liver disease	1.59	1.43	1.77	3.49619e-18	388	44116	0.00400552
CD274.Q9NZQ7.OID20966.v1	COPD	1.24	1.18	1.31	3.75219e-18	1780	42223	0.438617
NTproBNP.NTproBNP.OID20125.v1	COPD	1.24	1.18	1.31	3.77666e-18	1780	42223	0.368624
CD244.Q9BZW8.OID20628.v1	Liver disease	1.56	1.41	1.72	3.84634e-18	388	44116	0.956881
HAVCR1.Q96D42.OID21422.v1	Ischaemic stroke	1.47	1.35	1.61	3.8903e-18	677	43725	0.193915
LGMN.Q99538.OID20773.v1	Liver disease	1.58	1.43	1.75	3.95488e-18	388	44116	0.473537
NEFL.P07196.OID20871.v1	Ischaemic heart disease	1.21	1.16	1.26	3.9993e-18	3047	38898	0.49024
ICAM1.P05362.OID20411.v1	Ischaemic heart disease	1.19	1.14	1.23	4.00834e-18	3047	38898	0.345648
GZMA.P12544.OID20663.v1	Liver disease	1.59	1.43	1.76	4.03808e-18	388	44116	0.15045
SCARF1.Q14162.OID20297.v1	Death	1.15	1.12	1.19	4.31684e-18	3961	40599	0.0717184
TNFRSF8.P28908.OID21049.v1	Systemic lupus erythematosus	2.28	1.89	2.75	4.53722e-18	118	44111	0.209466
TNFRSF1B.P20333.OID21145.v1	Type 2 diabetes	1.22	1.17	1.27	4.60568e-18	2494	40844	0.970727
KRT19.P08727.OID20596.v1	Type 2 diabetes	1.2	1.15	1.25	4.74249e-18	2494	40844	0.0115606
CD300E.Q496F6.OID21418.v1	Systemic lupus erythematosus	2.44	2	2.99	4.74461e-18	118	44111	0.438279
TNC.P24821.OID20359.v1	COPD	1.23	1.18	1.29	4.87121e-18	1780	42223	0.542203
IL18.Q14116.OID20694.v1	Death	1.16	1.12	1.2	4.8914e-18	3961	40599	0.561866
LTBP3.Q9NS15.OID21191.v1	Type 2 diabetes	1.21	1.16	1.27	4.91214e-18	2494	40844	0.272169
SPON2.Q9BUD6.OID20221.v1	COPD	1.25	1.19	1.31	5.17493e-18	1780	42223	0.146679
TNFRSF1B.P20333.OID21145.v1	Ischaemic heart disease	1.19	1.15	1.24	5.20309e-18	3047	38898	0.379894
PILRA.Q9UKJ1.OID21129.v1	Type 2 diabetes	1.2	1.15	1.25	5.21047e-18	2494	40844	0.125262
FURIN.P09958.OID21514.v1	Ischaemic heart disease	1.2	1.15	1.25	5.48123e-18	3047	38898	0.0551182
FABP4.P15090.OID20245.v1	Liver disease	1.78	1.56	2.03	5.89598e-18	388	44116	0.48939
CCL11.P51671.OID20668.v1	Type 2 diabetes	1.21	1.16	1.26	5.93431e-18	2494	40844	0.0505682
HSPG2.P98160.OID20383.v1	Liver disease	1.66	1.48	1.87	5.98993e-18	388	44116	0.425819
CR2.P20023.OID20393.v1	Type 2 diabetes	1.2	1.15	1.24	6.01708e-18	2494	40844	0.362142
TNFRSF9.Q07011.OID20985.v1	Systemic lupus erythematosus	2.38	1.96	2.9	6.10679e-18	118	44111	0.363032
LGMN.Q99538.OID20773.v1	Death	1.15	1.12	1.19	6.61072e-18	3961	40599	0.399536
KRT18.P05783.OID21296.v1	Death	1.17	1.13	1.22	6.70575e-18	3961	40599	0.157223
HPGDS.O60760.OID21266.v1	COPD	0.81	0.77	0.85	7.46179e-18	1780	42223	0.463988
ACVRL1.P37023.OID20999.v1	Ischaemic heart disease	1.2	1.15	1.25	7.46233e-18	3047	38898	0.580595
LBP.P18428.OID20355.v1	Death	1.15	1.12	1.19	7.5274e-18	3961	40599	0.00387393
TFF3.Q07654.OID20371.v1	Type 2 diabetes	1.21	1.16	1.27	7.71434e-18	2494	40844	0.924052
SDC4.P31431.OID20216.v1	Death	0.87	0.84	0.9	7.72985e-18	3961	40599	0.0938867
CRIP2.P52943.OID20901.v1	Type 2 diabetes	1.22	1.17	1.28	7.79758e-18	2494	40844	0.775575
GPKOW.Q92917.OID20890.v1	Death	1.15	1.12	1.19	7.82137e-18	3961	40599	0.020829
VEGFA.P15692.OID20650.v1	Ischaemic heart disease	1.18	1.14	1.22	8.19963e-18	3047	38898	0.048008
WARS.P23381.OID21084.v1	Liver disease	1.57	1.42	1.74	8.34488e-18	388	44116	0.857362
IGFBP7.Q16270.OID20236.v1	COPD	1.25	1.19	1.32	8.60269e-18	1780	42223	0.5287
FOLR2.P14207.OID21062.v1	Liver disease	1.6	1.44	1.78	9.44251e-18	388	44116	0.518318
CLUL1.Q15846.OID20198.v1	Type 2 diabetes	0.83	0.79	0.87	9.70241e-18	2494	40844	0.0435033
NRCAM.Q92823.OID20229.v1	Death	1.15	1.11	1.19	9.74157e-18	3961	40599	0.0124571
RELT.Q969Z4.OID21142.v1	Liver disease	1.68	1.49	1.89	9.79582e-18	388	44116	0.786378
CCL17.Q92583.OID20745.v1	Death	1.15	1.11	1.19	9.92976e-18	3961	40599	0.0154263
LY96.Q9Y6Y9.OID20945.v1	Type 2 diabetes	1.2	1.15	1.25	1.02848e-17	2494	40844	0.0155918
CTSD.P07339.OID20358.v1	COPD	1.26	1.19	1.32	1.05188e-17	1780	42223	0.461887
CES2.O00748.OID21366.v1	Liver disease	1.59	1.43	1.77	1.05442e-17	388	44116	0.266058
ADAMTS13.Q76LX8.OID20249.v1	Type 2 diabetes	1.18	1.14	1.23	1.0725e-17	2494	40844	0.160097
ADAMTS8.Q9UP79.OID21502.v1	COPD	0.81	0.77	0.85	1.12837e-17	1780	42223	0.281846
EGLN1.Q9GZT9.OID20572.v1	Death	1.16	1.12	1.2	1.23072e-17	3961	40599	0.402889
CPA2.P48052.OID21060.v1	Type 2 diabetes	1.19	1.14	1.24	1.23353e-17	2494	40844	0.00886113
MDK.P21741.OID21489.v1	Liver disease	1.57	1.42	1.74	1.26343e-17	388	44116	0.0190857
MPO.P05164.OID21100.v1	Death	1.15	1.12	1.19	1.27629e-17	3961	40599	0.421617
ADA2.Q9NZK5.OID20394.v1	Ischaemic heart disease	1.18	1.13	1.22	1.32281e-17	3047	38898	0.703402
IL15.P40933.OID20562.v1	COPD	1.23	1.17	1.29	1.34837e-17	1780	42223	0.00738363
PGF.P49763.OID20673.v1	Type 2 diabetes	1.23	1.17	1.29	1.37289e-17	2494	40844	0.688973
PRTN3.P24158.OID20329.v1	Death	1.15	1.11	1.19	1.48939e-17	3961	40599	0.563352
REG1A.P05451.OID20415.v1	COPD	1.24	1.18	1.3	1.51855e-17	1780	42223	0.0180387
WFDC2.Q14508.OID21505.v1	Liver disease	1.68	1.49	1.89	1.66908e-17	388	44116	0.206471
IL15RA.Q13261.OID20498.v1	Liver disease	1.57	1.42	1.74	1.70058e-17	388	44116	0.523943
RNASET2.O00584.OID20321.v1	Ischaemic heart disease	1.18	1.14	1.23	1.76489e-17	3047	38898	0.772579
SFTPA2.Q8IWL1.OID21218.v1	COPD	1.24	1.18	1.3	1.81654e-17	1780	42223	0.348515
VEGFD.O43915.OID20662.v1	Death	1.15	1.11	1.19	1.87996e-17	3961	40599	0.144563
GFER.P55789.OID21259.v1	Liver disease	1.57	1.42	1.75	1.93977e-17	388	44116	0.519348
FCGR2A.P12318.OID20391.v1	Death	1.15	1.11	1.18	1.94888e-17	3961	40599	0.134056
CD83.Q01151.OID20565.v1	Ischaemic heart disease	1.18	1.14	1.23	1.98941e-17	3047	38898	0.497901
TAFA5.Q7Z5A7.OID21321.v1	Death	1.15	1.11	1.19	2.29205e-17	3961	40599	0.623957
MZB1.Q8WU39.OID20732.v1	Ischaemic heart disease	1.18	1.13	1.22	2.29563e-17	3047	38898	0.806295
HLA.E.P13747.OID20532.v1	COPD	1.24	1.18	1.3	2.40108e-17	1780	42223	0.790143
IL1RAP.Q9NPH3.OID21126.v1	Liver disease	0.64	0.57	0.71	2.42517e-17	388	44116	0.411123
MMP9.P14780.OID21103.v1	COPD	1.23	1.17	1.29	2.48604e-17	1780	42223	0.30725
RSPO1.Q2MKA7.OID20938.v1	COPD	1.24	1.18	1.3	2.54496e-17	1780	42223	0.496944
OMD.Q99983.OID20725.v1	COPD	0.81	0.77	0.85	2.62044e-17	1780	42223	0.417684
TNF.P01375.OID20848.v1	COPD	1.24	1.18	1.3	2.62342e-17	1780	42223	0.666675
TFF1.P04155.OID21154.v1	COPD	1.25	1.19	1.32	2.77075e-17	1780	42223	0.212328
AGER.Q15109.OID20756.v1	COPD	0.81	0.78	0.85	2.77834e-17	1780	42223	0.958486
VWF.P04275.OID20256.v1	Death	1.15	1.11	1.19	2.77887e-17	3961	40599	0.755476
TNFRSF4.P43489.OID20653.v1	Rheumatoid arthritis	1.5	1.37	1.65	2.9181e-17	522	43430	0.347643
TIMP1.P01033.OID20418.v1	Ischaemic stroke	1.43	1.32	1.55	2.95974e-17	677	43725	0.00323478
WFDC2.Q14508.OID21505.v1	Ischaemic stroke	1.5	1.37	1.65	3.03796e-17	677	43725	0.0065014
CX3CL1.P78423.OID20976.v1	Death	1.15	1.11	1.18	3.18285e-17	3961	40599	0.0232926
COL6A3.P12111.OID20292.v1	Type 2 diabetes	1.23	1.17	1.29	3.23698e-17	2494	40844	0.0944008
CLSTN2.Q9H4D0.OID20664.v1	Type 2 diabetes	1.19	1.14	1.24	3.26983e-17	2494	40844	0.722047
NT5E.P21589.OID21498.v1	Type 2 diabetes	1.19	1.15	1.24	3.53202e-17	2494	40844	0.080685
FGF5.P12034.OID20490.v1	Death	1.16	1.12	1.2	3.75862e-17	3961	40599	0.297454
CTSL.P07711.OID20228.v1	Ischaemic heart disease	1.18	1.13	1.22	3.7884e-17	3047	38898	0.016981
NOTCH3.Q9UM47.OID20253.v1	Type 2 diabetes	0.83	0.8	0.87	3.81878e-17	2494	40844	0.950983
LY6D.Q14210.OID20708.v1	Death	1.15	1.11	1.19	3.81966e-17	3961	40599	0.355379
CCN5.O76076.OID21068.v1	Death	1.18	1.13	1.22	4.53006e-17	3961	40599	0.513215
CGREF1.Q99674.OID20152.v1	Death	1.15	1.11	1.18	4.93816e-17	3961	40599	0.984309
LRIG1.Q96JA1.OID21429.v1	Death	1.15	1.11	1.18	4.96952e-17	3961	40599	0.250453
ADAMTS16.Q8TE57.OID20089.v1	Death	1.16	1.12	1.2	4.97287e-17	3961	40599	0.0533988
IL15.P40933.OID20562.v1	Liver disease	1.56	1.4	1.73	5.20021e-17	388	44116	0.747451
S100P.P25815.OID20103.v1	Death	1.15	1.11	1.19	5.26307e-17	3961	40599	0.0360046
IL12RB1.P42701.OID20486.v1	Liver disease	1.56	1.41	1.73	6.04739e-17	388	44116	0.529997
PAG1.Q9NWQ8.OID20108.v1	Type 2 diabetes	1.2	1.15	1.25	6.21244e-17	2494	40844	0.508052
ANGPT2.O15123.OID21463.v1	COPD	1.25	1.18	1.31	6.22284e-17	1780	42223	0.267268
CEACAM8.P31997.OID20102.v1	COPD	1.23	1.17	1.29	6.33018e-17	1780	42223	0.283883
AREG.P15514.OID21357.v1	Ischaemic heart disease	1.18	1.14	1.23	6.45997e-17	3047	38898	0.0198566
FCAR.P24071.OID20564.v1	Death	1.15	1.11	1.18	6.57893e-17	3961	40599	0.342426
CCN4.O95388.OID21444.v1	Liver disease	1.57	1.41	1.75	6.71372e-17	388	44116	0.0374147
KLK11.Q9UBX7.OID21518.v1	Liver disease	1.55	1.4	1.71	6.76472e-17	388	44116	0.841474
PLAUR.Q03405.OID20764.v1	Ischaemic stroke	1.45	1.33	1.59	6.9478e-17	677	43725	0.00216325
NRP1.O14786.OID20390.v1	Type 2 diabetes	1.19	1.14	1.23	7.2104e-17	2494	40844	0.0669922
FAP.Q12884.OID20330.v1	Liver disease	1.53	1.38	1.68	7.2411e-17	388	44116	0.359409
AMIGO2.Q86SJ2.OID21370.v1	Type 2 diabetes	1.18	1.14	1.23	7.75792e-17	2494	40844	0.47584
LGMN.Q99538.OID20773.v1	COPD	1.23	1.17	1.29	7.81573e-17	1780	42223	0.106886
TNFRSF11B.O00300.OID20735.v1	Ischaemic heart disease	1.19	1.14	1.23	7.8314e-17	3047	38898	0.0656119
TIMP4.Q99727.OID21147.v1	COPD	1.23	1.17	1.3	7.86483e-17	1780	42223	0.122402
ADAM8.P78325.OID21039.v1	Liver disease	1.56	1.41	1.73	7.91708e-17	388	44116	0.426149
P4HB.P07237.OID21509.v1	Type 2 diabetes	1.19	1.14	1.24	7.933e-17	2494	40844	0.15122
TNFRSF14.Q92956.OID20783.v1	Ischaemic heart disease	1.18	1.13	1.23	8.06376e-17	3047	38898	0.972314
ADGRB3.O60242.OID20974.v1	Death	1.14	1.11	1.18	8.32957e-17	3961	40599	0.252996
IGFBP4.P22692.OID21158.v1	Ischaemic stroke	1.46	1.34	1.6	8.48591e-17	677	43725	0.0196516
FAM3B.P58499.OID21372.v1	Death	1.14	1.11	1.18	8.54641e-17	3961	40599	0.0619681
CRLF1.O75462.OID20699.v1	Liver disease	1.59	1.42	1.77	8.71869e-17	388	44116	0.0693138
CD274.Q9NZQ7.OID20966.v1	Ischaemic heart disease	1.17	1.13	1.22	8.81285e-17	3047	38898	0.55025
CD276.Q5ZPR3.OID20680.v1	Liver disease	1.55	1.4	1.72	8.82814e-17	388	44116	0.552271
CCL15.Q16663.OID20328.v1	Ischaemic heart disease	1.18	1.13	1.22	8.84906e-17	3047	38898	0.0837415
VWC2.Q2TAL6.OID20936.v1	Ischaemic heart disease	1.18	1.13	1.22	9.09026e-17	3047	38898	0.740543
DKK4.Q9UBT3.OID20934.v1	Type 2 diabetes	1.19	1.14	1.24	9.57787e-17	2494	40844	0.0104189
COL18A1.P39060.OID20332.v1	Liver disease	1.6	1.43	1.78	9.99281e-17	388	44116	0.936608
THBS4.P35443.OID20368.v1	Type 2 diabetes	1.19	1.14	1.24	1.00083e-16	2494	40844	0.0171522
GDF15.Q99988.OID20251.v1	Lung cancer	1.82	1.58	2.1	1.00624e-16	355	44169	0.0256487
CGREF1.Q99674.OID20152.v1	Type 2 diabetes	1.19	1.14	1.24	1.0123e-16	2494	40844	0.0106569
IL19.Q9UHD0.OID20158.v1	Liver disease	1.56	1.4	1.73	1.02153e-16	388	44116	0.837903
CTSD.P07339.OID20358.v1	Ischaemic heart disease	1.19	1.14	1.23	1.05203e-16	3047	38898	0.818192
KRT19.P08727.OID20596.v1	Liver disease	1.56	1.41	1.74	1.0603e-16	388	44116	0.320291
OPTC.Q9UBM4.OID21362.v1	Type 2 diabetes	0.84	0.8	0.87	1.08371e-16	2494	40844	0.152926
RBP5.P82980.OID21369.v1	Ischaemic heart disease	1.19	1.14	1.24	1.1272e-16	3047	38898	0.283158
LTBP2.Q14767.OID20254.v1	Ischaemic heart disease	1.2	1.15	1.26	1.29242e-16	3047	38898	0.029059
MERTK.Q12866.OID20657.v1	Death	1.15	1.11	1.19	1.36875e-16	3961	40599	0.0602943
OMG.P23515.OID21352.v1	Death	0.88	0.85	0.9	1.43682e-16	3961	40599	0.367709
CCL25.O15444.OID20674.v1	Liver disease	1.55	1.4	1.72	1.43725e-16	388	44116	0.619868
NUCB2.P80303.OID21448.v1	Ischaemic heart disease	1.17	1.13	1.22	1.44727e-16	3047	38898	0.10653
TNF.P01375.OID21237.v1	Type 2 diabetes	1.2	1.15	1.25	1.45576e-16	2494	40844	0.559406
PTN.P21246.OID20083.v1	Ischaemic heart disease	1.18	1.13	1.22	1.47761e-16	3047	38898	0.402224
GZMA.P12544.OID20663.v1	Type 2 diabetes	1.19	1.14	1.24	1.51813e-16	2494	40844	0.709402
CCL19.Q99731.OID21030.v1	Type 2 diabetes	1.2	1.15	1.25	1.54397e-16	2494	40844	0.577382
CD14.P08571.OID20378.v1	COPD	1.23	1.17	1.29	1.55165e-16	1780	42223	0.942183
GGT1.P19440.OID21075.v1	Death	1.17	1.12	1.21	1.6267e-16	3961	40599	0.760837
IFNLR1.Q8IU57.OID20506.v1	Type 2 diabetes	1.2	1.15	1.25	1.663e-16	2494	40844	0.305239
PLAU.P00749.OID21124.v1	Death	1.15	1.11	1.18	1.68107e-16	3961	40599	0.0165071
SEMA4C.Q9C0C4.OID21329.v1	Liver disease	1.52	1.38	1.69	1.70187e-16	388	44116	4.91427e-05
HMOX2.P30519.OID20887.v1	Death	1.15	1.11	1.19	1.73252e-16	3961	40599	0.163884
IGSF8.Q969P0.OID20167.v1	Ischaemic heart disease	1.17	1.13	1.21	1.84545e-16	3047	38898	0.69934
FOLR2.P14207.OID21062.v1	Death	1.15	1.11	1.19	1.90587e-16	3961	40599	0.790179
REG1B.P48304.OID20266.v1	COPD	1.23	1.17	1.29	2.03771e-16	1780	42223	0.0293503
PHOSPHO1.Q8TCT1.OID20922.v1	Death	1.15	1.12	1.2	2.04446e-16	3961	40599	0.282204
FLT3LG.P49771.OID20661.v1	Liver disease	1.55	1.39	1.72	2.0509e-16	388	44116	0.871798
CCN3.P48745.OID20299.v1	Ischaemic heart disease	1.19	1.14	1.24	2.14128e-16	3047	38898	0.7247
ADM.P35318.OID21467.v1	Liver disease	1.71	1.5	1.94	2.29592e-16	388	44116	0.181073
IL10.P22301.OID20431.v1	Death	1.14	1.1	1.18	2.30337e-16	3961	40599	0.522953
IL7R.P16871.OID21136.v1	COPD	0.81	0.78	0.86	2.34986e-16	1780	42223	0.257607
TNFRSF10B.O14763.OID20981.v1	Ischaemic stroke	1.47	1.34	1.62	2.38667e-16	677	43725	0.0485386
NID1.P14543.OID20362.v1	Death	1.15	1.11	1.18	2.50056e-16	3961	40599	0.00606237
CEACAM3.P40198.OID21245.v1	Liver disease	1.52	1.38	1.69	2.51904e-16	388	44116	0.000138097
PDGFRB.P09619.OID20268.v1	Liver disease	1.52	1.37	1.67	2.54937e-16	388	44116	0.0187058
CRIP2.P52943.OID20901.v1	Death	1.16	1.12	1.2	2.61335e-16	3961	40599	0.181052
ENTPD5.O75356.OID20104.v1	Type 2 diabetes	0.85	0.81	0.88	2.65774e-16	2494	40844	0.000690332
GPNMB.Q14956.OID20173.v1	Type 2 diabetes	1.18	1.14	1.23	2.72192e-16	2494	40844	0.017007
SCP2.P22307.OID21161.v1	Liver disease	1.53	1.38	1.7	2.7775e-16	388	44116	0.950438
NTRK3.Q16288.OID21057.v1	Type 2 diabetes	0.84	0.8	0.87	2.78234e-16	2494	40844	0.0295664
LAG3.P18627.OID21315.v1	Death	1.15	1.11	1.19	2.87035e-16	3961	40599	0.478318
ISM1.B1AKI9.OID20538.v1	Liver disease	1.55	1.39	1.72	2.94388e-16	388	44116	0.886794
HLA.E.P13747.OID20532.v1	Ischaemic heart disease	1.17	1.13	1.22	3.0206e-16	3047	38898	0.902028
CD28.P10747.OID21265.v1	Death	1.14	1.11	1.18	3.02727e-16	3961	40599	0.477218
SEMA7A.O75326.OID20283.v1	Death	1.14	1.11	1.18	3.0587e-16	3961	40599	0.961212
AIFM1.O95831.OID21287.v1	Type 2 diabetes	1.18	1.14	1.23	3.10329e-16	2494	40844	0.888058
SMOC2.Q9H3U7.OID20730.v1	Ischaemic heart disease	1.18	1.14	1.23	3.16661e-16	3047	38898	0.99295
LTA.P01374.OID20586.v1	Liver disease	1.54	1.39	1.71	3.19435e-16	388	44116	0.961103
SIRPA.P78324.OID20304.v1	Liver disease	1.51	1.37	1.67	3.20294e-16	388	44116	0.00151351
FAM3C.Q92520.OID20233.v1	Ischaemic heart disease	1.17	1.13	1.22	3.31618e-16	3047	38898	0.876029
SIGLEC5.O15389.OID21082.v1	Liver disease	1.53	1.38	1.69	3.3473e-16	388	44116	0.131073
CD59.P13987.OID20339.v1	Ischaemic heart disease	1.19	1.14	1.24	3.36201e-16	3047	38898	0.296888
VSIG4.Q9Y279.OID21144.v1	Ischaemic stroke	1.44	1.32	1.57	3.43279e-16	677	43725	0.00292486
SLAMF8.Q9P0V8.OID21214.v1	COPD	1.22	1.16	1.28	3.45402e-16	1780	42223	0.0928091
TNF.P01375.OID21237.v1	COPD	1.23	1.17	1.29	3.54853e-16	1780	42223	0.907412
CEACAM1.P13688.OID21528.v1	Type 2 diabetes	1.18	1.13	1.22	3.60283e-16	2494	40844	0.300813
FCRL5.Q96RD9.OID21111.v1	Type 2 diabetes	1.19	1.14	1.24	3.88732e-16	2494	40844	0.745171
DLL1.O00548.OID21525.v1	Liver disease	1.58	1.41	1.76	3.92725e-16	388	44116	0.298596
REG4.Q9BYZ8.OID20784.v1	Ischaemic heart disease	1.17	1.13	1.22	4.11163e-16	3047	38898	0.27474
IL12B.P29460.OID20666.v1	Death	1.15	1.11	1.18	4.31787e-16	3961	40599	0.562582
EFNA1.P20827.OID21125.v1	COPD	1.23	1.17	1.29	4.33604e-16	1780	42223	0.136197
ITGA11.Q9UKX5.OID20581.v1	COPD	0.82	0.78	0.86	4.39417e-16	1780	42223	0.470491
CTSB.P07858.OID20276.v1	Death	1.14	1.11	1.18	4.6396e-16	3961	40599	0.00767761
VWF.P04275.OID20256.v1	Liver disease	1.52	1.38	1.69	4.67168e-16	388	44116	0.303077
PTPRM.P28827.OID20598.v1	Type 2 diabetes	1.18	1.14	1.23	4.83595e-16	2494	40844	0.342384
CD8A.P01732.OID21018.v1	Type 2 diabetes	1.18	1.13	1.23	5.39124e-16	2494	40844	0.508727
CST7.O76096.OID20704.v1	Type 2 diabetes	1.18	1.14	1.23	5.48715e-16	2494	40844	0.633005
CCL18.P55774.OID20395.v1	COPD	1.23	1.17	1.3	5.4899e-16	1780	42223	0.151919
VWA1.Q6PCB0.OID21421.v1	COPD	1.24	1.17	1.3	5.66778e-16	1780	42223	0.278769
CD74.P04233.OID21040.v1	Systemic lupus erythematosus	2.21	1.82	2.67	5.69663e-16	118	44111	0.100604
FCRL5.Q96RD9.OID21111.v1	Liver disease	1.55	1.39	1.72	5.70242e-16	388	44116	0.356186
MSTN.O14793.OID20115.v1	COPD	0.81	0.77	0.85	5.90204e-16	1780	42223	0.333271
IGFBP7.Q16270.OID20236.v1	Ischaemic stroke	1.41	1.3	1.54	5.95778e-16	677	43725	0.134989
OSMR.Q99650.OID20356.v1	COPD	1.23	1.17	1.29	6.22906e-16	1780	42223	0.14181
GLB1.P16278.OID20949.v1	Liver disease	1.56	1.4	1.74	6.24973e-16	388	44116	0.937215
SDC4.P31431.OID20216.v1	Liver disease	0.66	0.6	0.73	6.90343e-16	388	44116	0.569841
COL6A3.P12111.OID20292.v1	COPD	1.25	1.18	1.31	6.92471e-16	1780	42223	0.335668
FCRLB.Q6BAA4.OID21193.v1	Type 2 diabetes	1.18	1.14	1.23	7.21164e-16	2494	40844	0.441739
CXCL16.Q9H2A7.OID20282.v1	Ischaemic heart disease	1.17	1.13	1.22	7.29489e-16	3047	38898	0.220127
SCARA5.Q6ZMJ2.OID21058.v1	Death	1.15	1.11	1.19	7.37039e-16	3961	40599	0.788645
GFAP.P14136.OID21247.v1	Death	1.15	1.11	1.19	7.66737e-16	3961	40599	0.0195805
TNF.P01375.OID20074.v1	COPD	1.23	1.17	1.29	7.76353e-16	1780	42223	0.808227
CCL18.P55774.OID20395.v1	Ischaemic heart disease	1.17	1.13	1.22	7.89995e-16	3047	38898	0.0132298
DPP6.P42658.OID21354.v1	COPD	0.82	0.78	0.86	8.11529e-16	1780	42223	0.528082
CCL17.Q92583.OID20745.v1	COPD	1.22	1.16	1.28	8.66854e-16	1780	42223	0.101557
IGFBP4.P22692.OID21158.v1	Liver disease	1.62	1.44	1.82	8.96062e-16	388	44116	0.754333
CPM.P14384.OID21054.v1	Ischaemic heart disease	1.18	1.13	1.23	9.23432e-16	3047	38898	0.0829763
PTGDS.P41222.OID20408.v1	Ischaemic heart disease	1.18	1.13	1.23	9.34034e-16	3047	38898	0.333833
SORT1.Q99523.OID20213.v1	Type 2 diabetes	1.18	1.13	1.23	9.43695e-16	2494	40844	0.301415
RBKS.Q9H477.OID20986.v1	Type 2 diabetes	1.19	1.14	1.24	9.7694e-16	2494	40844	0.973594
SFTPD.P35247.OID20214.v1	Death	1.14	1.1	1.18	9.84769e-16	3961	40599	0.00326784
DCBLD2.Q96PD2.OID21474.v1	Death	1.14	1.11	1.18	9.87388e-16	3961	40599	0.896644
TIMD4.Q96H15.OID20375.v1	Death	1.14	1.11	1.18	9.93935e-16	3961	40599	0.484082
CCL19.Q99731.OID21030.v1	Liver disease	1.55	1.39	1.72	1.03989e-15	388	44116	0.127642
ANXA10.Q9UJ72.OID20886.v1	COPD	1.22	1.16	1.29	1.09103e-15	1780	42223	0.225842
LYPD3.O95274.OID21530.v1	Liver disease	1.51	1.37	1.68	1.12099e-15	388	44116	0.0515273
BST2.Q10589.OID21029.v1	Ischaemic heart disease	1.17	1.13	1.22	1.13515e-15	3047	38898	0.512135
TNFRSF12A.Q9NP84.OID21482.v1	COPD	1.24	1.18	1.31	1.17727e-15	1780	42223	0.0448807
LGALS7_LGALS7B.P47929.OID21406.v1	Death	1.15	1.11	1.19	1.18212e-15	3961	40599	0.335164
NME3.Q13232.OID20789.v1	Liver disease	1.5	1.36	1.65	1.21034e-15	388	44116	0.21076
CD93.Q9NPY3.OID20397.v1	Death	1.14	1.1	1.18	1.25994e-15	3961	40599	0.00853505
ROBO1.Q9Y6N7.OID20734.v1	Death	1.14	1.1	1.18	1.2915e-15	3961	40599	0.00550159
PDCD1.Q15116.OID21396.v1	Rheumatoid arthritis	1.45	1.32	1.58	1.31717e-15	522	43430	0.331081
CDH1.P12830.OID20353.v1	Death	1.14	1.11	1.18	1.39191e-15	3961	40599	0.288551
NCS1.P62166.OID21458.v1	Death	1.15	1.11	1.19	1.39213e-15	3961	40599	0.49664
NECTIN2.Q92692.OID20222.v1	COPD	1.22	1.16	1.28	1.39567e-15	1780	42223	0.187
TNFSF11.O14788.OID20592.v1	Death	0.88	0.85	0.9	1.39765e-15	3961	40599	0.113476
ADA.P00813.OID20645.v1	Liver disease	1.52	1.37	1.68	1.41141e-15	388	44116	0.227008
ALCAM.Q13740.OID20273.v1	Type 2 diabetes	1.19	1.14	1.24	1.47014e-15	2494	40844	0.431212
RELT.Q969Z4.OID21142.v1	Ischaemic stroke	1.43	1.31	1.56	1.47822e-15	677	43725	0.232426
CCL20.P78556.OID20671.v1	Ischaemic heart disease	1.17	1.12	1.21	1.49695e-15	3047	38898	0.000159988
SIGLEC1.Q9BZZ2.OID20690.v1	COPD	1.23	1.17	1.29	1.50476e-15	1780	42223	0.368137
AFP.P02771.OID20978.v1	Liver disease	1.55	1.39	1.73	1.50599e-15	388	44116	0.511601
FGFBP1.Q14512.OID21507.v1	COPD	0.82	0.78	0.86	1.56703e-15	1780	42223	0.351502
ICAM3.P32942.OID20277.v1	Death	1.13	1.1	1.17	1.61244e-15	3961	40599	0.998679
PDCD1LG2.Q9BQ51.OID21273.v1	Death	1.14	1.1	1.17	1.64182e-15	3961	40599	0.473292
TNFRSF11A.Q9Y6Q6.OID20646.v1	Ischaemic heart disease	1.18	1.13	1.22	1.68556e-15	3047	38898	0.618149
KITLG.P21583.OID20196.v1	COPD	0.82	0.78	0.86	1.69744e-15	1780	42223	0.544049
LILRB4.Q8NHJ6.OID20429.v1	Systemic lupus erythematosus	2.2	1.81	2.67	1.74581e-15	118	44111	0.219125
SMOC1.Q9H4F8.OID21461.v1	Ischaemic heart disease	1.18	1.13	1.23	1.84011e-15	3047	38898	0.0633391
NPDC1.Q9NQX5.OID20205.v1	Ischaemic heart disease	1.17	1.13	1.22	1.85099e-15	3047	38898	0.535357
HAVCR2.Q8TDQ0.OID21137.v1	Type 2 diabetes	1.2	1.14	1.25	1.86526e-15	2494	40844	0.799259
TNFRSF9.Q07011.OID20985.v1	COPD	1.23	1.17	1.3	1.90307e-15	1780	42223	0.737136
EDIL3.O43854.OID20081.v1	Liver disease	1.54	1.39	1.72	1.96486e-15	388	44116	0.314335
SMOC1.Q9H4F8.OID21461.v1	Type 2 diabetes	1.2	1.14	1.25	1.97079e-15	2494	40844	0.148784
FAP.Q12884.OID20330.v1	COPD	0.82	0.78	0.86	1.98965e-15	1780	42223	0.489152
SPINK1.P00995.OID21097.v1	Type 2 diabetes	1.18	1.13	1.23	2.00687e-15	2494	40844	0.0184525
TFRC.P02786.OID20369.v1	Death	1.14	1.11	1.18	2.08827e-15	3961	40599	0.0825385
LILRB4.Q8NHJ6.OID20429.v1	Ischaemic heart disease	1.17	1.13	1.22	2.11585e-15	3047	38898	0.398518
S100A12.P80511.OID21374.v1	Death	1.14	1.1	1.18	2.11903e-15	3961	40599	0.0467091
CBLN4.Q9NTU7.OID21386.v1	Type 2 diabetes	1.17	1.13	1.22	2.17787e-15	2494	40844	0.301364
ST6GAL1.P15907.OID20302.v1	COPD	1.22	1.16	1.28	2.33591e-15	1780	42223	0.22472
SPINT1.O43278.OID21109.v1	Type 2 diabetes	1.18	1.13	1.23	2.4876e-15	2494	40844	0.519096
NID1.P14543.OID20362.v1	Liver disease	1.53	1.38	1.7	2.50867e-15	388	44116	0.327402
IFNL1.Q8IU54.OID20795.v1	Death	1.14	1.1	1.17	2.56561e-15	3961	40599	0.0158912
TFF1.P04155.OID21154.v1	Liver disease	1.54	1.39	1.72	2.6508e-15	388	44116	0.573245
GAL.P22466.OID20727.v1	Type 2 diabetes	0.85	0.81	0.88	2.66209e-15	2494	40844	0.826616
TFF2.Q03403.OID20787.v1	Ischaemic heart disease	1.17	1.13	1.22	2.81097e-15	3047	38898	0.617731
CCL22.O00626.OID20765.v1	Ischaemic heart disease	1.16	1.12	1.21	2.8335e-15	3047	38898	0.0405878
BTN2A1.Q7KYR7.OID20713.v1	Liver disease	1.53	1.38	1.71	2.87369e-15	388	44116	0.527297
ENPP5.Q9UJA9.OID20736.v1	COPD	0.82	0.77	0.86	2.99762e-15	1780	42223	0.813981
SIGLEC6.O43699.OID21394.v1	Liver disease	1.5	1.36	1.67	3.04203e-15	388	44116	0.290962
FGFBP1.Q14512.OID21507.v1	Death	0.88	0.85	0.91	3.04762e-15	3961	40599	0.952609
CLEC4D.Q8WXI8.OID20609.v1	COPD	1.22	1.16	1.28	3.10631e-15	1780	42223	0.530309
CXCL13.O43927.OID21024.v1	Type 2 diabetes	1.18	1.14	1.24	3.1833e-15	2494	40844	0.146073
MDK.P21741.OID21489.v1	COPD	1.22	1.16	1.28	3.23175e-15	1780	42223	0.252534
SIAE.Q9HAT2.OID21503.v1	Type 2 diabetes	1.18	1.13	1.23	3.253e-15	2494	40844	0.0841569
TREM2.Q9NZC2.OID20731.v1	Ischaemic heart disease	1.17	1.13	1.22	3.52142e-15	3047	38898	0.0252963
WFDC2.Q14508.OID21505.v1	Lung cancer	1.74	1.51	1.99	3.62302e-15	355	44169	6.34816e-11
SUSD2.Q9UGT4.OID21098.v1	COPD	1.22	1.16	1.28	3.63856e-15	1780	42223	0.0407501
HSPG2.P98160.OID20383.v1	Ischaemic heart disease	1.18	1.13	1.23	3.70092e-15	3047	38898	0.826281
SSC5D.A1L4H1.OID20351.v1	Liver disease	1.53	1.38	1.7	3.7144e-15	388	44116	0.692085
PLAT.P00750.OID20247.v1	Death	1.16	1.11	1.2	3.82331e-15	3961	40599	0.958312
AMY2B.P19961.OID20340.v1	Type 2 diabetes	0.85	0.82	0.89	3.90014e-15	2494	40844	0.0158381
JAM2.P57087.OID21064.v1	Death	1.14	1.1	1.18	4.13742e-15	3961	40599	0.490869
CEACAM5.P06731.OID21171.v1	Type 2 diabetes	1.19	1.14	1.24	4.16194e-15	2494	40844	0.00303175
LTBP2.Q14767.OID20254.v1	COPD	1.25	1.18	1.32	4.17537e-15	1780	42223	0.16889
KLRB1.Q12918.OID20629.v1	Liver disease	1.5	1.36	1.67	4.39194e-15	388	44116	0.242284
TMSB10.P63313.OID21118.v1	Death	1.14	1.1	1.18	5.17993e-15	3961	40599	0.304675
TNFSF13B.Q9Y275.OID20272.v1	Systemic lupus erythematosus	2.24	1.83	2.74	5.1878e-15	118	44111	0.490826
SPON1.Q9HCB6.OID20759.v1	Type 2 diabetes	1.19	1.14	1.24	5.38016e-15	2494	40844	0.477671
RRM2.P31350.OID21187.v1	Death	1.14	1.1	1.17	5.55084e-15	3961	40599	0.000956969
REG3A.Q06141.OID20258.v1	COPD	1.22	1.16	1.28	5.75624e-15	1780	42223	0.061005
CST3.P01034.OID20400.v1	Ischaemic stroke	1.43	1.31	1.56	6.03385e-15	677	43725	0.0612738
CD109.Q6YHK3.OID21108.v1	Liver disease	1.49	1.35	1.65	6.1274e-15	388	44116	0.272062
CDH2.P19022.OID20170.v1	Ischaemic heart disease	1.18	1.13	1.23	6.13125e-15	3047	38898	0.0877627
IL12A_IL12B.P29459_P29460.OID21327.v1	Death	1.14	1.1	1.18	6.42762e-15	3961	40599	0.830595
CPVL.Q9H3G5.OID21435.v1	Liver disease	1.48	1.34	1.64	6.73985e-15	388	44116	0.265383
DPP4.P27487.OID20406.v1	COPD	0.82	0.78	0.87	6.77083e-15	1780	42223	0.170377
PTPRN2.Q92932.OID20912.v1	COPD	1.2	1.15	1.26	6.77362e-15	1780	42223	0.630895
CD4.P01730.OID20584.v1	Liver disease	1.54	1.38	1.71	6.78922e-15	388	44116	0.391643
SEMA3F.Q13275.OID20186.v1	Liver disease	1.56	1.39	1.74	6.79729e-15	388	44116	0.776257
LRIG1.Q96JA1.OID21429.v1	COPD	1.21	1.15	1.27	7.12161e-15	1780	42223	0.343962
FUT3_FUT5.P21217_Q11128.OID21013.v1	COPD	1.21	1.16	1.27	7.90634e-15	1780	42223	0.00811168
CD99L2.Q8TCZ2.OID21122.v1	Ischaemic heart disease	1.16	1.12	1.21	7.96423e-15	3047	38898	0.144203
PCSK9.Q8NBP7.OID20235.v1	Death	1.14	1.1	1.18	8.09485e-15	3961	40599	0.159098
EPS8L2.Q9H6S3.OID21397.v1	Death	1.14	1.1	1.18	8.14495e-15	3961	40599	0.00498081
SCGB1A1.P11684.OID20688.v1	COPD	0.83	0.79	0.87	8.25263e-15	1780	42223	0.337567
HAVCR2.Q8TDQ0.OID21137.v1	Systemic lupus erythematosus	2.24	1.83	2.75	8.46737e-15	118	44111	0.211406
NPPB.P16860.OID20049.v1	Ischaemic stroke	1.36	1.26	1.46	8.56703e-15	677	43725	0.0203242
XCL1.P47992.OID21398.v1	Death	1.14	1.1	1.17	8.61876e-15	3961	40599	0.129368
TNF.P01375.OID20473.v1	COPD	1.22	1.16	1.29	8.85129e-15	1780	42223	0.634576
CD63.P08962.OID20988.v1	Type 2 diabetes	1.17	1.13	1.22	9.26074e-15	2494	40844	0.64023
CRTAC1.Q9NQ79.OID20279.v1	Death	0.88	0.85	0.91	9.37092e-15	3961	40599	0.0350618
CANT1.Q8WVQ1.OID20181.v1	Death	1.13	1.1	1.17	9.68447e-15	3961	40599	0.00665524
CCL25.O15444.OID20674.v1	Death	1.14	1.1	1.18	9.86502e-15	3961	40599	0.587757
PODXL2.Q9NZ53.OID21487.v1	Type 2 diabetes	0.85	0.82	0.89	9.94555e-15	2494	40844	0.676833
NPPC.P23582.OID20568.v1	Death	1.15	1.11	1.19	9.97337e-15	3961	40599	0.984321
CD34.P28906.OID21025.v1	COPD	0.83	0.79	0.87	1.00445e-14	1780	42223	0.391047
DDR1.Q08345.OID21009.v1	Type 2 diabetes	1.17	1.13	1.22	1.02899e-14	2494	40844	0.0848186
EPHX2.P34913.OID20119.v1	Liver disease	1.5	1.35	1.66	1.07319e-14	388	44116	0.318199
TFF3.Q07654.OID20371.v1	Liver disease	1.56	1.39	1.75	1.12141e-14	388	44116	0.723475
ACE2.Q9BYF1.OID20105.v1	Ischaemic heart disease	1.18	1.13	1.23	1.18062e-14	3047	38898	0.109253
SCARB2.Q14108.OID20943.v1	Systemic lupus erythematosus	2.28	1.85	2.8	1.19855e-14	118	44111	0.467389
CD38.P28907.OID21316.v1	Ischaemic heart disease	1.19	1.14	1.25	1.2012e-14	3047	38898	0.393035
FLT1.P17948.OID21301.v1	Death	1.13	1.1	1.17	1.26992e-14	3961	40599	0.270066
ADAMTS15.Q8TE58.OID21275.v1	Death	1.15	1.11	1.19	1.27243e-14	3961	40599	0.61499
PODXL.O00592.OID21358.v1	Liver disease	1.48	1.34	1.63	1.27564e-14	388	44116	0.711609
PLTP.P55058.OID20238.v1	Liver disease	1.5	1.35	1.66	1.2771e-14	388	44116	0.331306
TNFSF11.O14788.OID20592.v1	Type 2 diabetes	0.85	0.82	0.89	1.3048e-14	2494	40844	0.0040269
LEFTY2.O00292.OID21454.v1	Liver disease	1.51	1.36	1.68	1.3118e-14	388	44116	0.0625511
FABP1.P07148.OID20778.v1	COPD	1.22	1.16	1.29	1.3517e-14	1780	42223	0.176753
IL12B.P29460.OID20666.v1	Systemic lupus erythematosus	2.14	1.76	2.59	1.40016e-14	118	44111	0.302069
[truncated: 1,678 more rows]

## Sheet: Supplementary Table 6
Supplementary Table 6. Summary of protein analytes that were associated with incident outcomes in the UK Biobank PPP sample (N=47,600).
[truncated: 29 more rows]

[truncated: 12 more sheets: Supplementary Table 7, Supplementary Table 8, Supplementary Table 9, Supplementary Table 10, Supplementary Table 11, Supplementary Table 12, Supplementary Table 13, Supplementary Table 14, Supplementary Table 15, Supplementary Table 16, Supplementary Table 17, Supplementary Table 18]
