# Supplementary material for: Blood protein assessment of leading incident diseases and mortality in the UK Biobank
Source: Nat Aging. 2024 Jul 10;4(7):939–48. doi: 10.1038/s43587-024-00655-7 (PMC11257969; doi:10.1038/s43587-024-00655-7)
Supplement: Supplementary file 4 — Underlying data used to generate the plots. [file 43587_2024_655_MOESM4_ESM.xlsx]

## Sheet: Fig. 1a
Phenotype	Count
Liver disease	663
Death	652
Type 2 diabetes	575
Ischaemic heart disease	405
COPD	361
Ischaemic stroke	186
Systemic lupus erythematosus	137
Rheumatoid arthritis	83
Inflammatory bowel disease	67
Lung cancer	33
Parkinson's disease	20
Alzheimer's dementia	7
Vascular dementia	5
Breast cancer	3
Endometriosis	3
Colorectal cancer	2
Gynaecological cancer	2
Prostate cancer	2
Amyotrophic lateral sclerosis	1
Cystitis	1
Multiple sclerosis	1

## Sheet: Fig. 1b (lower)
Protein	Naming	Hazard.Ratio	Assoc	Freq
ITGA11	Systemic lupus erythematosus	0.53	neg	8
ITGAV	Systemic lupus erythematosus	0.56	neg	8
ITGAV	Parkinson's disease	0.62	neg	8
ITGA11	Inflammatory bowel disease	0.71	neg	8
ITGAV	Rheumatoid arthritis	0.74	neg	8
ITGA11	Parkinson's disease	0.77	neg	8
ITGA11	Rheumatoid arthritis	0.77	neg	8
ITGAV	Cystitis	0.78	neg	8
ITGA11	COPD	0.82	neg	8
ITGAV	COPD	0.83	neg	8
ITGA11	Death	0.84	neg	8
ITGAV	Death	0.84	neg	8
ITGAV	Type 2 diabetes	0.86	neg	8
ITGA11	Ischaemic heart disease	0.87	neg	8
ITGA11	Type 2 diabetes	0.87	neg	8
ITGAV	Ischaemic heart disease	0.9	neg	8
ZBTB17	Ischaemic heart disease	1.1	pos	8
TNFRSF4	Type 2 diabetes	1.12	pos	9
ZBTB17	Type 2 diabetes	1.12	pos	8
CD300E	Type 2 diabetes	1.13	pos	9
CST3	Type 2 diabetes	1.13	pos	8
TNFSF13	Ischaemic heart disease	1.14	pos	8
IL2RA	Ischaemic heart disease	1.14	pos	8
TNFRSF14	Type 2 diabetes	1.14	pos	8
CD274	Type 2 diabetes	1.15	pos	9
NEFL	COPD	1.15	pos	9
CXCL13	Ischaemic heart disease	1.15	pos	8
IL18BP	Ischaemic heart disease	1.15	pos	8
MZB1	Type 2 diabetes	1.15	pos	8
TNFSF13	Type 2 diabetes	1.15	pos	8
IL18BP	Type 2 diabetes	1.15	pos	8
LAIR1	Type 2 diabetes	1.15	pos	8
ZBTB17	COPD	1.15	pos	8
TNF_4	Ischaemic heart disease	1.16	pos	9
CSF1	Ischaemic heart disease	1.16	pos	9
CSF1	Type 2 diabetes	1.16	pos	9
MDK	Type 2 diabetes	1.16	pos	8
CD274	Ischaemic heart disease	1.17	pos	9
HAVCR2	Ischaemic heart disease	1.17	pos	9
CD27	Type 2 diabetes	1.17	pos	9
BST2	Ischaemic heart disease	1.17	pos	8
LILRB4	Ischaemic heart disease	1.17	pos	8
LAMP3	Ischaemic heart disease	1.17	pos	8
TNFSF13	COPD	1.17	pos	8
MZB1	Ischaemic heart disease	1.18	pos	8
TNFRSF14	Ischaemic heart disease	1.18	pos	8
CXCL13	Type 2 diabetes	1.18	pos	8
IGFBP4	Type 2 diabetes	1.18	pos	8
TNFRSF14	COPD	1.18	pos	8
CD27	Ischaemic heart disease	1.19	pos	9
TNFRSF4	Ischaemic heart disease	1.19	pos	9
TNFRSF1B	Ischaemic heart disease	1.19	pos	9
MDK	Ischaemic heart disease	1.19	pos	8
TNF_2	Ischaemic heart disease	1.2	pos	9
CHI3L1	Ischaemic heart disease	1.2	pos	9
TNF_1	Type 2 diabetes	1.2	pos	9
HAVCR2	Type 2 diabetes	1.2	pos	9
ZBTB17	Death	1.2	pos	8
BST2	Death	1.2	pos	8
TNFRSF9	Ischaemic heart disease	1.2	pos	8
CXCL9	Ischaemic heart disease	1.2	pos	8
CXCL13	COPD	1.2	pos	8
IL18BP	COPD	1.2	pos	8
ST6GAL1	Death	1.21	pos	9
ST6GAL1	Ischaemic heart disease	1.21	pos	9
TNF_3	Ischaemic heart disease	1.21	pos	9
TNF_1	Ischaemic heart disease	1.21	pos	9
CCL7	Ischaemic heart disease	1.21	pos	9
NEFL	Ischaemic heart disease	1.21	pos	9
LAIR1	Ischaemic heart disease	1.21	pos	8
BST2	COPD	1.21	pos	8
CXCL13	Ischaemic stroke	1.21	pos	8
IL6_3	Ischaemic heart disease	1.22	pos	9
CD300E	Ischaemic heart disease	1.22	pos	9
IL6_4	Ischaemic heart disease	1.22	pos	9
TNF_2	Type 2 diabetes	1.22	pos	9
TNF_3	Type 2 diabetes	1.22	pos	9
TNFRSF1B	Type 2 diabetes	1.22	pos	9
ST6GAL1	COPD	1.22	pos	9
TNF_3	COPD	1.22	pos	9
TIMP1	Ischaemic heart disease	1.22	pos	8
MSR1	Ischaemic heart disease	1.22	pos	8
MDK	COPD	1.22	pos	8
ZBTB17	Ischaemic stroke	1.22	pos	8
IL6_2	Ischaemic heart disease	1.23	pos	10
TNF_1	COPD	1.23	pos	9
TNF_2	COPD	1.23	pos	9
TNF_1	Ischaemic stroke	1.23	pos	9
CDCP1	Ischaemic heart disease	1.23	pos	8
PGF	Type 2 diabetes	1.23	pos	8
TNFRSF9	COPD	1.23	pos	8
PGF	COPD	1.23	pos	8
IL6_1	Ischaemic heart disease	1.24	pos	10
TNFRSF1A	Ischaemic heart disease	1.24	pos	9
TNF_4	Type 2 diabetes	1.24	pos	9
ST6GAL1	Type 2 diabetes	1.24	pos	9
CD74	Type 2 diabetes	1.24	pos	9
CD274	COPD	1.24	pos	9
TNF_4	COPD	1.24	pos	9
TNF_3	Ischaemic stroke	1.24	pos	9
TNFRSF10A	Ischaemic heart disease	1.24	pos	8
TNFRSF9	Ischaemic stroke	1.24	pos	8
LAMP3	Ischaemic stroke	1.24	pos	8
CCL7	Death	1.25	pos	9
CD74	Ischaemic heart disease	1.25	pos	9
TNF_4	Ischaemic stroke	1.25	pos	9
HAVCR2	Ischaemic stroke	1.25	pos	9
CSF1	Ischaemic stroke	1.25	pos	9
ASGR1	Ischaemic stroke	1.25	pos	9
CD274	Rheumatoid arthritis	1.25	pos	9
CCL3	Ischaemic heart disease	1.25	pos	8
VSIG4	Ischaemic heart disease	1.25	pos	8
HGF	Ischaemic heart disease	1.25	pos	8
CST3	Ischaemic heart disease	1.25	pos	8
PRSS8	Ischaemic heart disease	1.25	pos	8
IL2RA	Ischaemic stroke	1.25	pos	8
TNF_1	Death	1.26	pos	9
TNF_3	Death	1.26	pos	9
TNF_4	Death	1.26	pos	9
ASGR1	Ischaemic heart disease	1.26	pos	9
LGALS9	Type 2 diabetes	1.26	pos	9
TNFRSF4	COPD	1.26	pos	9
IL6_3	Ischaemic stroke	1.26	pos	9
CHI3L1	Rheumatoid arthritis	1.26	pos	9
MDK	Death	1.26	pos	8
MZB1	Death	1.26	pos	8
TNFRSF14	Death	1.26	pos	8
VSIG4	Type 2 diabetes	1.26	pos	8
TIMP1	COPD	1.26	pos	8
LILRB4	COPD	1.26	pos	8
MZB1	Ischaemic stroke	1.26	pos	8
IL18BP	Ischaemic stroke	1.26	pos	8
TNFRSF14	Rheumatoid arthritis	1.26	pos	8
IL6_2	Ischaemic stroke	1.27	pos	10
CD274	Death	1.27	pos	9
CD27	Death	1.27	pos	9
TNF_2	Death	1.27	pos	9
ASGR1	Death	1.27	pos	9
TNFRSF1A	Type 2 diabetes	1.27	pos	9
CD27	COPD	1.27	pos	9
CD74	COPD	1.27	pos	9
TNF_2	Ischaemic stroke	1.27	pos	9
TNF_3	Rheumatoid arthritis	1.27	pos	9
TNFSF13	Death	1.27	pos	8
BST2	Ischaemic stroke	1.27	pos	8
IGFBP4	Rheumatoid arthritis	1.27	pos	8
IL6_1	Ischaemic stroke	1.28	pos	10
PLAUR	Type 2 diabetes	1.28	pos	9
CSF1	COPD	1.28	pos	9
CD300E	COPD	1.28	pos	9
TNFRSF1B	COPD	1.28	pos	9
TNFRSF1A	COPD	1.28	pos	9
CD274	Ischaemic stroke	1.28	pos	9
TNFRSF4	Ischaemic stroke	1.28	pos	9
CSF1	Rheumatoid arthritis	1.28	pos	9
ASGR1	Rheumatoid arthritis	1.28	pos	9
CXCL13	Death	1.28	pos	8
TIMP1	Type 2 diabetes	1.28	pos	8
MSR1	COPD	1.28	pos	8
CST3	COPD	1.28	pos	8
TNFRSF14	Ischaemic stroke	1.28	pos	8
CXCL9	Ischaemic stroke	1.28	pos	8
PRSS8	Ischaemic stroke	1.28	pos	8
BST2	Rheumatoid arthritis	1.28	pos	8
HAVCR2	COPD	1.29	pos	9
ST6GAL1	Ischaemic stroke	1.29	pos	9
LILRB4	Death	1.29	pos	8
MDK	Ischaemic stroke	1.29	pos	8
ZBTB17	Rheumatoid arthritis	1.29	pos	8
PLAUR	Ischaemic heart disease	1.3	pos	9
CCL7	COPD	1.3	pos	9
CHI3L1	COPD	1.3	pos	9
ASGR1	COPD	1.3	pos	9
CCL7	Ischaemic stroke	1.3	pos	9
TNF_1	Rheumatoid arthritis	1.3	pos	9
TNFRSF9	Death	1.3	pos	8
IL18BP	Death	1.3	pos	8
PGF	Ischaemic heart disease	1.3	pos	8
MMP12	Type 2 diabetes	1.3	pos	8
TNFSF13	Ischaemic stroke	1.3	pos	8
LILRB4	Ischaemic stroke	1.3	pos	8
TNFRSF10A	Ischaemic stroke	1.3	pos	8
TNFRSF10A	Rheumatoid arthritis	1.3	pos	8
TNFRSF4	Death	1.31	pos	9
IL6_4	Type 2 diabetes	1.31	pos	9
TNFRSF1A	Rheumatoid arthritis	1.31	pos	9
CCL3	Death	1.31	pos	8
LAMP3	Death	1.31	pos	8
IGFBP4	Ischaemic heart disease	1.31	pos	8
MSR1	Ischaemic stroke	1.31	pos	8
MMP12	Ischaemic stroke	1.31	pos	8
CST3	Rheumatoid arthritis	1.31	pos	8
CD300E	Death	1.32	pos	9
LGALS9	Ischaemic heart disease	1.32	pos	9
CCL7	Type 2 diabetes	1.32	pos	9
IL6_3	Type 2 diabetes	1.32	pos	9
CD300E	Ischaemic stroke	1.32	pos	9
CHI3L1	Ischaemic stroke	1.32	pos	9
TNFRSF1B	Ischaemic stroke	1.32	pos	9
CD74	Ischaemic stroke	1.32	pos	9
TNF_4	Rheumatoid arthritis	1.32	pos	9
TNF_2	Rheumatoid arthritis	1.32	pos	9
ST6GAL1	Lung cancer	1.32	pos	9
HAVCR2	Lung cancer	1.32	pos	9
CXCL9	Death	1.32	pos	8
CCL3	Type 2 diabetes	1.32	pos	8
TNFRSF10A	COPD	1.32	pos	8
CCL3	COPD	1.32	pos	8
MZB1	Rheumatoid arthritis	1.32	pos	8
LILRB4	Rheumatoid arthritis	1.32	pos	8
CCL3	Rheumatoid arthritis	1.32	pos	8
IL6_1	Type 2 diabetes	1.33	pos	10
PLAUR	Rheumatoid arthritis	1.33	pos	9
IL6_3	Lung cancer	1.33	pos	9
IL2RA	Death	1.33	pos	8
MSR1	Death	1.33	pos	8
IL2RA	Rheumatoid arthritis	1.33	pos	8
IL18BP	Rheumatoid arthritis	1.33	pos	8
MSR1	Rheumatoid arthritis	1.33	pos	8
CDCP1	Rheumatoid arthritis	1.33	pos	8
IL6_2	Type 2 diabetes	1.34	pos	10
HAVCR2	Death	1.34	pos	9
LAIR1	Death	1.34	pos	8
CDCP1	Death	1.34	pos	8
CST3	Death	1.34	pos	8
WFDC2	Ischaemic heart disease	1.34	pos	8
VSIG4	COPD	1.34	pos	8
LAIR1	Rheumatoid arthritis	1.34	pos	8
CHI3L1	Death	1.35	pos	9
CD74	Rheumatoid arthritis	1.35	pos	9
BST2	Type 2 diabetes	1.35	pos	8
LAIR1	COPD	1.35	pos	8
IGFBP4	Lung cancer	1.35	pos	8
CSF1	Death	1.36	pos	9
CD74	Death	1.36	pos	9
CHI3L1	Type 2 diabetes	1.36	pos	9
CD27	Ischaemic stroke	1.36	pos	9
TNFRSF1A	Ischaemic stroke	1.36	pos	9
CCL7	Rheumatoid arthritis	1.36	pos	9
CD300E	Rheumatoid arthritis	1.36	pos	9
MMP12	Ischaemic heart disease	1.36	pos	8
IGFBP4	COPD	1.36	pos	8
HGF	Ischaemic stroke	1.36	pos	8
TNFRSF1B	Death	1.37	pos	9
LGALS9	COPD	1.37	pos	9
CXCL9	COPD	1.37	pos	8
PRSS8	Rheumatoid arthritis	1.37	pos	8
IL6_2	Rheumatoid arthritis	1.38	pos	10
LGALS9	Death	1.38	pos	9
IL6_3	Rheumatoid arthritis	1.38	pos	9
TNFRSF1B	Rheumatoid arthritis	1.38	pos	9
NEFL	Liver disease	1.38	pos	9
CD27	Inflammatory bowel disease	1.38	pos	9
TIMP1	Death	1.38	pos	8
IL2RA	COPD	1.38	pos	8
LAIR1	Ischaemic stroke	1.38	pos	8
PGF	Ischaemic stroke	1.38	pos	8
LAMP3	Rheumatoid arthritis	1.38	pos	8
IL6_1	Rheumatoid arthritis	1.39	pos	10
IL6_4	Death	1.39	pos	9
LGALS9	Ischaemic stroke	1.39	pos	9
CD27	Rheumatoid arthritis	1.39	pos	9
IL6_4	Rheumatoid arthritis	1.39	pos	9
ASGR1	Inflammatory bowel disease	1.39	pos	9
MSR1	Type 2 diabetes	1.39	pos	8
GDF15	Alzheimer's dementia	1.4	pos	11
IL6_3	Death	1.4	pos	9
TNFRSF4	Inflammatory bowel disease	1.4	pos	9
TNFRSF1B	Inflammatory bowel disease	1.4	pos	9
MZB1	COPD	1.4	pos	8
HGF	COPD	1.4	pos	8
CXCL13	Rheumatoid arthritis	1.4	pos	8
CXCL9	Rheumatoid arthritis	1.4	pos	8
CDCP1	Lung cancer	1.4	pos	8
CCL3	Inflammatory bowel disease	1.4	pos	8
IL6_1	Death	1.41	pos	10
IL6_2	Death	1.41	pos	10
IL6_2	Lung cancer	1.41	pos	10
TNFRSF1A	Death	1.41	pos	9
HAVCR2	Rheumatoid arthritis	1.41	pos	9
PGF	Death	1.41	pos	8
PGF	Rheumatoid arthritis	1.41	pos	8
HGF	Lung cancer	1.41	pos	8
TNFRSF9	Inflammatory bowel disease	1.41	pos	8
IL6_1	Lung cancer	1.42	pos	10
IL6_4	COPD	1.42	pos	9
NEFL	Ischaemic stroke	1.42	pos	9
CCL7	Liver disease	1.42	pos	9
IL6_4	Lung cancer	1.42	pos	9
CCL7	Inflammatory bowel disease	1.42	pos	9
IL6_4	Inflammatory bowel disease	1.42	pos	9
CSF1	Inflammatory bowel disease	1.42	pos	9
VSIG4	Death	1.42	pos	8
MMP12	Death	1.42	pos	8
HGF	Death	1.42	pos	8
PRSS8	Death	1.42	pos	8
VSIG4	Rheumatoid arthritis	1.42	pos	8
TNFSF13	Inflammatory bowel disease	1.42	pos	8
LILRB4	Inflammatory bowel disease	1.42	pos	8
CD274	Inflammatory bowel disease	1.43	pos	9
ST6GAL1	Inflammatory bowel disease	1.43	pos	9
TNFRSF10A	Death	1.43	pos	8
TIMP1	Ischaemic stroke	1.43	pos	8
CST3	Ischaemic stroke	1.43	pos	8
TNFRSF9	Rheumatoid arthritis	1.43	pos	8
PRSS8	Lung cancer	1.43	pos	8
TNFRSF14	Inflammatory bowel disease	1.43	pos	8
TNF_2	Inflammatory bowel disease	1.44	pos	9
VSIG4	Ischaemic stroke	1.44	pos	8
PLAUR	Ischaemic stroke	1.45	pos	9
LGALS9	Rheumatoid arthritis	1.45	pos	9
MDK	Inflammatory bowel disease	1.45	pos	8
IL6_1	COPD	1.46	pos	10
IL6_2	COPD	1.46	pos	10
IL6_3	COPD	1.46	pos	9
LGALS9	Inflammatory bowel disease	1.46	pos	9
CDCP1	COPD	1.46	pos	8
PRSS8	COPD	1.46	pos	8
IGFBP4	Ischaemic stroke	1.46	pos	8
TNFRSF1A	Inflammatory bowel disease	1.47	pos	9
CST3	Liver disease	1.47	pos	8
ST6GAL1	Liver disease	1.48	pos	9
PLAUR	Lung cancer	1.48	pos	9
TNF_4	Inflammatory bowel disease	1.48	pos	9
MMP12	Lung cancer	1.48	pos	8
TIMP1	Inflammatory bowel disease	1.48	pos	8
GDF15	Ischaemic heart disease	1.49	pos	11
TNF_1	Inflammatory bowel disease	1.49	pos	9
PLAUR	Inflammatory bowel disease	1.49	pos	9
IGFBP4	Death	1.49	pos	8
WFDC2	Rheumatoid arthritis	1.49	pos	8
GDF15	Rheumatoid arthritis	1.5	pos	11
TNFRSF4	Rheumatoid arthritis	1.5	pos	9
CD74	Inflammatory bowel disease	1.5	pos	9
TNFRSF10A	Type 2 diabetes	1.5	pos	8
WFDC2	Ischaemic stroke	1.5	pos	8
IL2RA	Inflammatory bowel disease	1.5	pos	8
IL6_2	Inflammatory bowel disease	1.51	pos	10
NEFL	Death	1.51	pos	9
CDCP1	Type 2 diabetes	1.51	pos	8
MMP12	COPD	1.51	pos	8
LAMP3	Liver disease	1.51	pos	8
LAMP3	Lung cancer	1.51	pos	8
CHI3L1	Vascular dementia	1.52	pos	9
TNFRSF14	Liver disease	1.52	pos	8
IL6_3	Inflammatory bowel disease	1.53	pos	9
MMP12	Inflammatory bowel disease	1.53	pos	8
IL6_1	Inflammatory bowel disease	1.54	pos	10
CD300E	Inflammatory bowel disease	1.55	pos	9
LAMP3	COPD	1.56	pos	8
MDK	Liver disease	1.57	pos	8
MMP12	Liver disease	1.57	pos	8
ASGR1	Type 2 diabetes	1.58	pos	9
TNF_3	Inflammatory bowel disease	1.58	pos	9
HGF	Inflammatory bowel disease	1.58	pos	8
MDK	Systemic lupus erythematosus	1.58	pos	8
PLAUR	Death	1.6	pos	9
PLAUR	COPD	1.6	pos	9
CXCL13	Liver disease	1.6	pos	8
CXCL9	Inflammatory bowel disease	1.6	pos	8
IL6_4	Systemic lupus erythematosus	1.61	pos	9
ASGR1	Systemic lupus erythematosus	1.62	pos	9
IGFBP4	Liver disease	1.62	pos	8
IL6_1	Systemic lupus erythematosus	1.63	pos	10
MZB1	Systemic lupus erythematosus	1.63	pos	8
ZBTB17	Systemic lupus erythematosus	1.64	pos	8
GDF15	Ischaemic stroke	1.65	pos	11
GDF15	Vascular dementia	1.65	pos	11
HGF	Type 2 diabetes	1.65	pos	8
IL6_2	Systemic lupus erythematosus	1.66	pos	10
ZBTB17	Liver disease	1.67	pos	8
PRSS8	Type 2 diabetes	1.68	pos	8
WFDC2	Liver disease	1.68	pos	8
CST3	Systemic lupus erythematosus	1.68	pos	8
CD27	Liver disease	1.69	pos	9
TNFSF13	Liver disease	1.69	pos	8
TNFSF13	Systemic lupus erythematosus	1.69	pos	8
TIMP1	Systemic lupus erythematosus	1.71	pos	8
WFDC2	Death	1.72	pos	8
LAIR1	Liver disease	1.72	pos	8
CDCP1	Systemic lupus erythematosus	1.72	pos	8
LILRB4	Liver disease	1.73	pos	8
NEFL	Alzheimer's dementia	1.74	pos	9
WFDC2	Lung cancer	1.74	pos	8
CD274	Systemic lupus erythematosus	1.75	pos	9
TNFRSF1A	Systemic lupus erythematosus	1.75	pos	9
GDF15	Systemic lupus erythematosus	1.76	pos	11
IL2RA	Liver disease	1.76	pos	8
PGF	Systemic lupus erythematosus	1.76	pos	8
CSF1	Systemic lupus erythematosus	1.78	pos	9
CXCL9	Liver disease	1.78	pos	8
CHI3L1	Systemic lupus erythematosus	1.8	pos	9
IL2RA	Systemic lupus erythematosus	1.8	pos	8
TNF_1	Liver disease	1.81	pos	9
NEFL	Multiple sclerosis	1.81	pos	9
GDF15	Lung cancer	1.82	pos	11
TNFRSF9	Liver disease	1.83	pos	8
ST6GAL1	Systemic lupus erythematosus	1.85	pos	9
LAIR1	Systemic lupus erythematosus	1.85	pos	8
GDF15	COPD	1.86	pos	11
CD300E	Liver disease	1.86	pos	9
MZB1	Liver disease	1.86	pos	8
IL18BP	Systemic lupus erythematosus	1.87	pos	8
WFDC2	COPD	1.88	pos	8
CXCL13	Systemic lupus erythematosus	1.88	pos	8
IL6_3	Liver disease	1.89	pos	9
TNF_3	Liver disease	1.9	pos	9
IL6_4	Liver disease	1.9	pos	9
NEFL	Vascular dementia	1.91	pos	9
TNF_4	Liver disease	1.92	pos	9
WFDC2	Systemic lupus erythematosus	1.92	pos	8
ASGR1	Liver disease	1.94	pos	9
IL6_1	Liver disease	1.96	pos	10
IL6_2	Liver disease	1.97	pos	10
GDF15	Death	1.98	pos	11
TNF_2	Liver disease	1.98	pos	9
TNFRSF4	Liver disease	1.99	pos	9
CCL7	Systemic lupus erythematosus	1.99	pos	9
VSIG4	Liver disease	1.99	pos	8
CD27	Systemic lupus erythematosus	2	pos	9
PRSS8	Liver disease	2	pos	8
TNFRSF10A	Systemic lupus erythematosus	2.01	pos	8
LAMP3	Systemic lupus erythematosus	2.01	pos	8
VSIG4	Systemic lupus erythematosus	2.03	pos	8
CD274	Liver disease	2.04	pos	9
MSR1	Systemic lupus erythematosus	2.06	pos	8
CCL3	Liver disease	2.12	pos	8
TNFRSF1A	Liver disease	2.15	pos	9
GDF15	Type 2 diabetes	2.16	pos	11
LILRB4	Systemic lupus erythematosus	2.2	pos	8
TNFRSF1B	Liver disease	2.21	pos	9
CD74	Systemic lupus erythematosus	2.21	pos	9
HAVCR2	Systemic lupus erythematosus	2.24	pos	9
LGALS9	Liver disease	2.26	pos	9
CCL3	Systemic lupus erythematosus	2.28	pos	8
HAVCR2	Liver disease	2.29	pos	9
PGF	Liver disease	2.3	pos	8
TNF_1	Systemic lupus erythematosus	2.32	pos	9
BST2	Systemic lupus erythematosus	2.32	pos	8
CXCL9	Systemic lupus erythematosus	2.32	pos	8
TNFRSF9	Systemic lupus erythematosus	2.38	pos	8
NEFL	Amyotrophic lateral sclerosis	2.41	pos	9
CD300E	Systemic lupus erythematosus	2.44	pos	9
CSF1	Liver disease	2.45	pos	9
TNFRSF1B	Systemic lupus erythematosus	2.47	pos	9
PLAUR	Liver disease	2.49	pos	9
IL18BP	Liver disease	2.49	pos	8
TNF_2	Systemic lupus erythematosus	2.55	pos	9
CD74	Liver disease	2.6	pos	9
TNFRSF4	Systemic lupus erythematosus	2.62	pos	9
CDCP1	Liver disease	2.66	pos	8
TNF_3	Systemic lupus erythematosus	2.67	pos	9
TNF_4	Systemic lupus erythematosus	2.72	pos	9
MSR1	Liver disease	2.72	pos	8
TNFRSF10A	Liver disease	2.72	pos	8
HGF	Liver disease	3	pos	8
CHI3L1	Liver disease	3.01	pos	9
TIMP1	Liver disease	3.1	pos	8
LGALS9	Systemic lupus erythematosus	3.34	pos	9
BST2	Liver disease	3.37	pos	8
GDF15	Liver disease	3.66	pos	11
