# Supplementary material for: Blood protein assessment of leading incident diseases and mortality in the UK Biobank
Source: Nat Aging. 2024 Jul 10;4(7):939–48. doi: 10.1038/s43587-024-00655-7 (PMC11257969; doi:10.1038/s43587-024-00655-7)
Supplement: Supplementary file 5 — Underlying data used to generate the plots. [file 43587_2024_655_MOESM5_ESM.xlsx]

## Sheet: Fig. 2a (AUC)
Naming	AUC.m1	AUC.m6	AUC.m5	AUC.m2	AUC.m7	AUC.m3	AUC.m4	AUC.m8
Type 2 diabetes	0.636503	0.884594	0.88635	0.778667	0.886233	0.868579	0.87706	0.898767
Liver disease	0.616652	0.836477	0.837002	0.726193	0.848102	0.832488	0.837682	0.860747
COPD	0.68386	0.849384	0.849087	0.811383	0.858943	0.767467	0.825933	0.861276
Lung cancer	0.708429	0.850331	0.836964	0.854109	0.875046	0.796836	0.867571	0.883721
Amyotrophic lateral sclerosis	0.672877	0.805422	0.802751	0.734776	0.831063	0.786058	0.812634	0.859642
Death	0.721049	0.811914	0.811591	0.742124	0.812293	0.767445	0.77163	0.814711
Inflammatory bowel disease	0.562684	0.647243	0.64994	0.680996	0.710853	0.692301	0.751825	0.754604
Rheumatoid arthritis	0.607061	0.682539	0.679295	0.687056	0.714126	0.711142	0.738029	0.744102
Ischaemic stroke	0.691593	0.757933	0.753391	0.738814	0.766833	0.753033	0.7672	0.781151
Vascular dementia	0.839763	0.901552	0.866593	0.855137	0.919143	0.891279	0.899261	0.939468
Alzheimer's dementia	0.815143	0.876	0.847099	0.840373	0.889505	0.84145	0.861471	0.899121
Ischaemic heart disease	0.683699	0.738987	0.737903	0.716181	0.745728	0.725428	0.734381	0.752047
Parkinson's disease	0.750554	0.790368	0.777522	0.761921	0.801537	0.781308	0.788494	0.816575
Endometriosis	0.618089	0.656504	0.66687	0.744919	0.763821	0.74187	0.859553	0.862398
Breast cancer	0.521695	0.548719	0.538482	0.579478	0.587947	0.57607	0.609623	0.613653
Prostate cancer	0.687221	0.697605	0.683985	0.701254	0.708737	0.723858	0.726908	0.734189
Colorectal cancer	0.658511	0.666987	0.638654	0.663124	0.673493	0.674104	0.678657	0.692701
Gynaecological cancer	0.625771	0.630003	0.521546	0.667642	0.672272	0.682186	0.707525	0.71849
Cystitis	0.54314	0.547025	0.528372	0.567643	0.568293	0.615575	0.634621	0.636118

## Sheet: Fig. 2b (inset)
Outcome	Model	AUC	P	P category	Onset
Type 2 diabetes	Age + Sex	0.636503	NA	NA	10
Type 2 diabetes	Age + Sex + ProteinScore	0.884594	NA	NA	10
Type 2 diabetes	ProteinScore	0.88635	NA	NA	10
Type 2 diabetes	Age + Sex + Lifestyle	0.778667	NA	NA	10
Type 2 diabetes	Age + Sex + Lifestyle + ProteinScore	0.886233	NA	NA	10
Type 2 diabetes	Extended set	0.868579	NA	NA	10
Type 2 diabetes	Age + Sex + Lifestyle + Extended set	0.87706	NA	NA	10
Type 2 diabetes	Age + Sex + Lifestyle + Extended set + ProteinScore	0.898767	NA	NA	10
Type 2 diabetes	Difference added by ProteinScore beyond Age + Sex	0.248091	4.75897e-154	P < 0.0026	10
Type 2 diabetes	Difference added by ProteinScore beyond Age + Sex + Lifestyle	0.107566	4.35436e-65	P < 0.0026	10
Type 2 diabetes	Difference added by ProteinScore beyond Age + Sex + Lifestyle + Extended set	0.0301877	9.53538e-09	P < 0.0026	10
Liver disease	Age + Sex	0.616652	NA	NA	10
Liver disease	Age + Sex + ProteinScore	0.836477	NA	NA	10
Liver disease	ProteinScore	0.837002	NA	NA	10
Liver disease	Age + Sex + Lifestyle	0.726193	NA	NA	10
Liver disease	Age + Sex + Lifestyle + ProteinScore	0.848102	NA	NA	10
Liver disease	Extended set	0.832488	NA	NA	10
Liver disease	Age + Sex + Lifestyle + Extended set	0.837682	NA	NA	10
Liver disease	Age + Sex + Lifestyle + Extended set + ProteinScore	0.860747	NA	NA	10
Liver disease	Difference added by ProteinScore beyond Age + Sex	0.219824	1.42944e-09	P < 0.0026	10
Liver disease	Difference added by ProteinScore beyond Age + Sex + Lifestyle	0.121908	9.56414e-07	P < 0.0026	10
Liver disease	Difference added by ProteinScore beyond Age + Sex + Lifestyle + Extended set	0.0282587	0.0498903	P < 0.05	10
COPD	Age + Sex	0.68386	NA	NA	10
COPD	Age + Sex + ProteinScore	0.849384	NA	NA	10
COPD	ProteinScore	0.849087	NA	NA	10
COPD	Age + Sex + Lifestyle	0.811383	NA	NA	10
COPD	Age + Sex + Lifestyle + ProteinScore	0.858943	NA	NA	10
COPD	Extended set	0.767467	NA	NA	10
COPD	Age + Sex + Lifestyle + Extended set	0.825933	NA	NA	10
COPD	Age + Sex + Lifestyle + Extended set + ProteinScore	0.861276	NA	NA	10
COPD	Difference added by ProteinScore beyond Age + Sex	0.165524	4.94271e-58	P < 0.0026	10
COPD	Difference added by ProteinScore beyond Age + Sex + Lifestyle	0.0475597	1.55368e-16	P < 0.0026	10
COPD	Difference added by ProteinScore beyond Age + Sex + Lifestyle + Extended set	0.093809	4.26883e-13	P < 0.0026	10
Lung cancer	Age + Sex	0.708429	NA	NA	10
Lung cancer	Age + Sex + ProteinScore	0.850331	NA	NA	10
Lung cancer	ProteinScore	0.836964	NA	NA	10
Lung cancer	Age + Sex + Lifestyle	0.854109	NA	NA	10
Lung cancer	Age + Sex + Lifestyle + ProteinScore	0.875046	NA	NA	10
Lung cancer	Extended set	0.796836	NA	NA	10
Lung cancer	Age + Sex + Lifestyle + Extended set	0.867571	NA	NA	10
Lung cancer	Age + Sex + Lifestyle + Extended set + ProteinScore	0.883721	NA	NA	10
Lung cancer	Difference added by ProteinScore beyond Age + Sex	0.141901	7.07678e-09	P < 0.0026	10
Lung cancer	Difference added by ProteinScore beyond Age + Sex + Lifestyle	0.0209371	0.0113662	P < 0.05	10
Lung cancer	Difference added by ProteinScore beyond Age + Sex + Lifestyle + Extended set	0.0868854	0.0265492	P < 0.05	10
Amyotrophic lateral sclerosis	Age + Sex	0.672877	NA	NA	5
Amyotrophic lateral sclerosis	Age + Sex + ProteinScore	0.805422	NA	NA	5
Amyotrophic lateral sclerosis	ProteinScore	0.802751	NA	NA	5
Amyotrophic lateral sclerosis	Age + Sex + Lifestyle	0.734776	NA	NA	5
Amyotrophic lateral sclerosis	Age + Sex + Lifestyle + ProteinScore	0.831063	NA	NA	5
Amyotrophic lateral sclerosis	Extended set	0.786058	NA	NA	5
Amyotrophic lateral sclerosis	Age + Sex + Lifestyle + Extended set	0.812634	NA	NA	5
Amyotrophic lateral sclerosis	Age + Sex + Lifestyle + Extended set + ProteinScore	0.859642	NA	NA	5
Amyotrophic lateral sclerosis	Difference added by ProteinScore beyond Age + Sex	0.132545	0.00188735	P < 0.0026	5
Amyotrophic lateral sclerosis	Difference added by ProteinScore beyond Age + Sex + Lifestyle	0.0962874	0.0176336	P < 0.05	5
Amyotrophic lateral sclerosis	Difference added by ProteinScore beyond Age + Sex + Lifestyle + Extended set	0.0735844	0.140384	P > 0.05	5
Death	Age + Sex	0.721049	NA	NA	10
Death	Age + Sex + ProteinScore	0.811914	NA	NA	10
Death	ProteinScore	0.811591	NA	NA	10
Death	Age + Sex + Lifestyle	0.742124	NA	NA	10
Death	Age + Sex + Lifestyle + ProteinScore	0.812293	NA	NA	10
Death	Extended set	0.767445	NA	NA	10
Death	Age + Sex + Lifestyle + Extended set	0.77163	NA	NA	10
Death	Age + Sex + Lifestyle + Extended set + ProteinScore	0.814711	NA	NA	10
Death	Difference added by ProteinScore beyond Age + Sex	0.0908651	2.10823e-47	P < 0.0026	10
Death	Difference added by ProteinScore beyond Age + Sex + Lifestyle	0.0701687	3.5556e-34	P < 0.0026	10
Death	Difference added by ProteinScore beyond Age + Sex + Lifestyle + Extended set	0.0472664	7.75047e-23	P < 0.0026	10
Inflammatory bowel disease	Age + Sex	0.562684	NA	NA	10
Inflammatory bowel disease	Age + Sex + ProteinScore	0.647243	NA	NA	10
Inflammatory bowel disease	ProteinScore	0.64994	NA	NA	10
Inflammatory bowel disease	Age + Sex + Lifestyle	0.680996	NA	NA	10
Inflammatory bowel disease	Age + Sex + Lifestyle + ProteinScore	0.710853	NA	NA	10
Inflammatory bowel disease	Extended set	0.692301	NA	NA	10
Inflammatory bowel disease	Age + Sex + Lifestyle + Extended set	0.751825	NA	NA	10
Inflammatory bowel disease	Age + Sex + Lifestyle + Extended set + ProteinScore	0.754604	NA	NA	10
Inflammatory bowel disease	Difference added by ProteinScore beyond Age + Sex	0.0845592	0.00395056	P < 0.05	10
Inflammatory bowel disease	Difference added by ProteinScore beyond Age + Sex + Lifestyle	0.0298573	0.0491115	P < 0.05	10
Inflammatory bowel disease	Difference added by ProteinScore beyond Age + Sex + Lifestyle + Extended set	0.0623025	0.494108	P > 0.05	10
Rheumatiod arthritis	Age + Sex	0.607061	NA	NA	10
Rheumatiod arthritis	Age + Sex + ProteinScore	0.682539	NA	NA	10
Rheumatiod arthritis	ProteinScore	0.679295	NA	NA	10
Rheumatiod arthritis	Age + Sex + Lifestyle	0.687056	NA	NA	10
Rheumatiod arthritis	Age + Sex + Lifestyle + ProteinScore	0.714126	NA	NA	10
Rheumatiod arthritis	Extended set	0.711142	NA	NA	10
Rheumatiod arthritis	Age + Sex + Lifestyle + Extended set	0.738029	NA	NA	10
Rheumatiod arthritis	Age + Sex + Lifestyle + Extended set + ProteinScore	0.744102	NA	NA	10
Rheumatiod arthritis	Difference added by ProteinScore beyond Age + Sex	0.0754776	0.000296874	P < 0.05	10
Rheumatiod arthritis	Difference added by ProteinScore beyond Age + Sex + Lifestyle	0.0270696	0.085322	P > 0.05	10
Rheumatiod arthritis	Difference added by ProteinScore beyond Age + Sex + Lifestyle + Extended set	0.0329592	0.29719	P > 0.05	10
Ischaemic stroke	Age + Sex	0.691593	NA	NA	10
Ischaemic stroke	Age + Sex + ProteinScore	0.757933	NA	NA	10
Ischaemic stroke	ProteinScore	0.753391	NA	NA	10
Ischaemic stroke	Age + Sex + Lifestyle	0.738814	NA	NA	10
Ischaemic stroke	Age + Sex + Lifestyle + ProteinScore	0.766833	NA	NA	10
Ischaemic stroke	Extended set	0.753033	NA	NA	10
Ischaemic stroke	Age + Sex + Lifestyle + Extended set	0.7672	NA	NA	10
Ischaemic stroke	Age + Sex + Lifestyle + Extended set + ProteinScore	0.781151	NA	NA	10
Ischaemic stroke	Difference added by ProteinScore beyond Age + Sex	0.0663405	4.66876e-06	P < 0.0026	10
Ischaemic stroke	Difference added by ProteinScore beyond Age + Sex + Lifestyle	0.0280194	0.00659425	P < 0.0026	10
Ischaemic stroke	Difference added by ProteinScore beyond Age + Sex + Lifestyle + Extended set	0.0281186	0.0602573	P > 0.05	10
Vascular dementia	Age + Sex	0.839763	NA	NA	10
Vascular dementia	Age + Sex + ProteinScore	0.901552	NA	NA	10
Vascular dementia	ProteinScore	0.866593	NA	NA	10
Vascular dementia	Age + Sex + Lifestyle	0.855137	NA	NA	10
Vascular dementia	Age + Sex + Lifestyle + ProteinScore	0.919143	NA	NA	10
Vascular dementia	Extended set	0.891279	NA	NA	10
Vascular dementia	Age + Sex + Lifestyle + Extended set	0.899261	NA	NA	10
Vascular dementia	Age + Sex + Lifestyle + Extended set + ProteinScore	0.939468	NA	NA	10
Vascular dementia	Difference added by ProteinScore beyond Age + Sex	0.0617886	0.00319332	P < 0.0026	10
Vascular dementia	Difference added by ProteinScore beyond Age + Sex + Lifestyle	0.0640059	0.00255925	P < 0.0026	10
Vascular dementia	Difference added by ProteinScore beyond Age + Sex + Lifestyle + Extended set	0.0481892	0.00793946	P < 0.05	10
Alzheimer's dementia	Age + Sex	0.815143	NA	NA	10
Alzheimer's dementia	Age + Sex + ProteinScore	0.876	NA	NA	10
Alzheimer's dementia	ProteinScore	0.847099	NA	NA	10
Alzheimer's dementia	Age + Sex + Lifestyle	0.840373	NA	NA	10
Alzheimer's dementia	Age + Sex + Lifestyle + ProteinScore	0.889505	NA	NA	10
Alzheimer's dementia	Extended set	0.84145	NA	NA	10
Alzheimer's dementia	Age + Sex + Lifestyle + Extended set	0.861471	NA	NA	10
Alzheimer's dementia	Age + Sex + Lifestyle + Extended set + ProteinScore	0.899121	NA	NA	10
Alzheimer's dementia	Difference added by ProteinScore beyond Age + Sex	0.0608571	7.43621e-06	P < 0.0026	10
Alzheimer's dementia	Difference added by ProteinScore beyond Age + Sex + Lifestyle	0.0491323	8.06887e-05	P < 0.0026	10
Alzheimer's dementia	Difference added by ProteinScore beyond Age + Sex + Lifestyle + Extended set	0.0576713	0.00132545	P < 0.0026	10
Ischaemic heart disease	Age + Sex	0.683699	NA	NA	10
Ischaemic heart disease	Age + Sex + ProteinScore	0.738987	NA	NA	10
Ischaemic heart disease	ProteinScore	0.737903	NA	NA	10
Ischaemic heart disease	Age + Sex + Lifestyle	0.716181	NA	NA	10
Ischaemic heart disease	Age + Sex + Lifestyle + ProteinScore	0.745728	NA	NA	10
Ischaemic heart disease	Extended set	0.725428	NA	NA	10
Ischaemic heart disease	Age + Sex + Lifestyle + Extended set	0.734381	NA	NA	10
Ischaemic heart disease	Age + Sex + Lifestyle + Extended set + ProteinScore	0.752047	NA	NA	10
Ischaemic heart disease	Difference added by ProteinScore beyond Age + Sex	0.0552888	4.30761e-20	P < 0.0026	10
Ischaemic heart disease	Difference added by ProteinScore beyond Age + Sex + Lifestyle	0.0295468	4.12211e-12	P < 0.0026	10
Ischaemic heart disease	Difference added by ProteinScore beyond Age + Sex + Lifestyle + Extended set	0.0266188	1.25319e-07	P < 0.0026	10
Parkinson's disease	Age + Sex	0.750554	NA	NA	10
Parkinson's disease	Age + Sex + ProteinScore	0.790368	NA	NA	10
Parkinson's disease	ProteinScore	0.777522	NA	NA	10
Parkinson's disease	Age + Sex + Lifestyle	0.761921	NA	NA	10
Parkinson's disease	Age + Sex + Lifestyle + ProteinScore	0.801537	NA	NA	10
Parkinson's disease	Extended set	0.781308	NA	NA	10
Parkinson's disease	Age + Sex + Lifestyle + Extended set	0.788494	NA	NA	10
Parkinson's disease	Age + Sex + Lifestyle + Extended set + ProteinScore	0.816575	NA	NA	10
Parkinson's disease	Difference added by ProteinScore beyond Age + Sex	0.0398139	7.69504e-05	P < 0.0026	10
Parkinson's disease	Difference added by ProteinScore beyond Age + Sex + Lifestyle	0.0396164	3.85105e-05	P < 0.0026	10
Parkinson's disease	Difference added by ProteinScore beyond Age + Sex + Lifestyle + Extended set	0.035267	0.000875982	P < 0.0026	10
Endometriosis	Age + Sex	0.618089	NA	NA	5
Endometriosis	Age + Sex + ProteinScore	0.656504	NA	NA	5
Endometriosis	ProteinScore	0.66687	NA	NA	5
Endometriosis	Age + Sex + Lifestyle	0.744919	NA	NA	5
Endometriosis	Age + Sex + Lifestyle + ProteinScore	0.763821	NA	NA	5
Endometriosis	Extended set	0.74187	NA	NA	5
Endometriosis	Age + Sex + Lifestyle + Extended set	0.859553	NA	NA	5
Endometriosis	Age + Sex + Lifestyle + Extended set + ProteinScore	0.862398	NA	NA	5
Endometriosis	Difference added by ProteinScore beyond Age + Sex	0.0384146	0.191617	P > 0.05	5
Endometriosis	Difference added by ProteinScore beyond Age + Sex + Lifestyle	0.0189024	0.222491	P > 0.05	5
Endometriosis	Difference added by ProteinScore beyond Age + Sex + Lifestyle + Extended set	0.120528	0.653451	P > 0.05	5
Breast cancer	Age + Sex	0.521695	NA	NA	10
Breast cancer	Age + Sex + ProteinScore	0.548719	NA	NA	10
Breast cancer	ProteinScore	0.538482	NA	NA	10
Breast cancer	Age + Sex + Lifestyle	0.579478	NA	NA	10
Breast cancer	Age + Sex + Lifestyle + ProteinScore	0.587947	NA	NA	10
Breast cancer	Extended set	0.57607	NA	NA	10
Breast cancer	Age + Sex + Lifestyle + Extended set	0.609623	NA	NA	10
Breast cancer	Age + Sex + Lifestyle + Extended set + ProteinScore	0.613653	NA	NA	10
Breast cancer	Difference added by ProteinScore beyond Age + Sex	0.0270233	0.156605	P > 0.05	10
Breast cancer	Difference added by ProteinScore beyond Age + Sex + Lifestyle	0.00846928	0.412681	P > 0.05	10
Breast cancer	Difference added by ProteinScore beyond Age + Sex + Lifestyle + Extended set	0.0375824	0.464124	P > 0.05	10
Prostate cancer	Age + Sex	0.687221	NA	NA	10
Prostate cancer	Age + Sex + ProteinScore	0.697605	NA	NA	10
Prostate cancer	ProteinScore	0.683985	NA	NA	10
Prostate cancer	Age + Sex + Lifestyle	0.701254	NA	NA	10
Prostate cancer	Age + Sex + Lifestyle + ProteinScore	0.708737	NA	NA	10
Prostate cancer	Extended set	0.723858	NA	NA	10
Prostate cancer	Age + Sex + Lifestyle + Extended set	0.726908	NA	NA	10
Prostate cancer	Age + Sex + Lifestyle + Extended set + ProteinScore	0.734189	NA	NA	10
Prostate cancer	Difference added by ProteinScore beyond Age + Sex	0.0103842	0.0388412	P < 0.05	10
Prostate cancer	Difference added by ProteinScore beyond Age + Sex + Lifestyle	0.00748309	0.0721412	P > 0.05	10
Prostate cancer	Difference added by ProteinScore beyond Age + Sex + Lifestyle + Extended set	0.0103306	0.0914544	P > 0.05	10
Colorectal cancer	Age + Sex	0.658511	NA	NA	10
Colorectal cancer	Age + Sex + ProteinScore	0.666987	NA	NA	10
Colorectal cancer	ProteinScore	0.638654	NA	NA	10
Colorectal cancer	Age + Sex + Lifestyle	0.663124	NA	NA	10
Colorectal cancer	Age + Sex + Lifestyle + ProteinScore	0.673493	NA	NA	10
Colorectal cancer	Extended set	0.674104	NA	NA	10
Colorectal cancer	Age + Sex + Lifestyle + Extended set	0.678657	NA	NA	10
Colorectal cancer	Age + Sex + Lifestyle + Extended set + ProteinScore	0.692701	NA	NA	10
Colorectal cancer	Difference added by ProteinScore beyond Age + Sex	0.00847618	0.184608	P > 0.05	10
Colorectal cancer	Difference added by ProteinScore beyond Age + Sex + Lifestyle	0.0103695	0.120792	P > 0.05	10
Colorectal cancer	Difference added by ProteinScore beyond Age + Sex + Lifestyle + Extended set	0.0185963	0.0630453	P > 0.05	10
Gynaecological cancer	Age + Sex	0.625771	NA	NA	10
Gynaecological cancer	Age + Sex + ProteinScore	0.630003	NA	NA	10
Gynaecological cancer	ProteinScore	0.521546	NA	NA	10
Gynaecological cancer	Age + Sex + Lifestyle	0.667642	NA	NA	10
Gynaecological cancer	Age + Sex + Lifestyle + ProteinScore	0.672272	NA	NA	10
Gynaecological cancer	Extended set	0.682186	NA	NA	10
Gynaecological cancer	Age + Sex + Lifestyle + Extended set	0.707525	NA	NA	10
Gynaecological cancer	Age + Sex + Lifestyle + Extended set + ProteinScore	0.71849	NA	NA	10
Gynaecological cancer	Difference added by ProteinScore beyond Age + Sex	0.00423259	0.859786	P > 0.05	10
Gynaecological cancer	Difference added by ProteinScore beyond Age + Sex + Lifestyle	0.00463029	0.675873	P > 0.05	10
Gynaecological cancer	Difference added by ProteinScore beyond Age + Sex + Lifestyle + Extended set	0.0363037	0.17727	P > 0.05	10
Cystitis	Age + Sex	0.54314	NA	NA	5
Cystitis	Age + Sex + ProteinScore	0.547025	NA	NA	5
Cystitis	ProteinScore	0.528372	NA	NA	5
Cystitis	Age + Sex + Lifestyle	0.567643	NA	NA	5
Cystitis	Age + Sex + Lifestyle + ProteinScore	0.568293	NA	NA	5
Cystitis	Extended set	0.615575	NA	NA	5
Cystitis	Age + Sex + Lifestyle + Extended set	0.634621	NA	NA	5
Cystitis	Age + Sex + Lifestyle + Extended set + ProteinScore	0.636118	NA	NA	5
Cystitis	Difference added by ProteinScore beyond Age + Sex	0.00388476	0.668469	P > 0.05	5
Cystitis	Difference added by ProteinScore beyond Age + Sex + Lifestyle	0.000649979	0.859659	P > 0.05	5
Cystitis	Difference added by ProteinScore beyond Age + Sex + Lifestyle + Extended set	0.0205424	0.78029	P > 0.05	5
