# Supplementary material for: Blood protein assessment of leading incident diseases and mortality in the UK Biobank
Source: Nat Aging. 2024 Jul 10;4(7):939–48. doi: 10.1038/s43587-024-00655-7 (PMC11257969; doi:10.1038/s43587-024-00655-7)
Supplement: Supplementary file 6 — Underlying data used to generate the plot in Fig. 3c. [file 43587_2024_655_MOESM6_ESM.xlsx]

## Sheet: fig3_source_rocs_df_diab
Sensitivity	Specificity	Model
1	0	Minimally-adjusted
1	0.000303214	Minimally-adjusted
0.999066	0.000606428	Minimally-adjusted
0.999066	0.00121286	Minimally-adjusted
0.999066	0.00303214	Minimally-adjusted
0.999066	0.00394178	Minimally-adjusted
0.999066	0.00485143	Minimally-adjusted
0.999066	0.00515464	Minimally-adjusted
0.999066	0.00576107	Minimally-adjusted
0.999066	0.00727714	Minimally-adjusted
0.999066	0.00848999	Minimally-adjusted
0.998133	0.00970285	Minimally-adjusted
0.997199	0.0106125	Minimally-adjusted
0.997199	0.0109157	Minimally-adjusted
0.997199	0.0112189	Minimally-adjusted
0.996265	0.012735	Minimally-adjusted
0.996265	0.0139478	Minimally-adjusted
0.996265	0.0142511	Minimally-adjusted
0.996265	0.0157671	Minimally-adjusted
0.996265	0.0166768	Minimally-adjusted
0.996265	0.0172832	Minimally-adjusted
0.996265	0.0181928	Minimally-adjusted
0.996265	0.0187993	Minimally-adjusted
0.996265	0.0200121	Minimally-adjusted
0.996265	0.0209218	Minimally-adjusted
0.995331	0.0218314	Minimally-adjusted
0.995331	0.0224378	Minimally-adjusted
0.994398	0.0227411	Minimally-adjusted
0.993464	0.0233475	Minimally-adjusted
0.993464	0.0239539	Minimally-adjusted
0.993464	0.0248636	Minimally-adjusted
0.993464	0.0251668	Minimally-adjusted
0.993464	0.0269861	Minimally-adjusted
0.99253	0.0278957	Minimally-adjusted
0.99253	0.0281989	Minimally-adjusted
0.99253	0.0294118	Minimally-adjusted
0.99253	0.0315343	Minimally-adjusted
0.990663	0.0333535	Minimally-adjusted
0.990663	0.0336568	Minimally-adjusted
0.989729	0.0351728	Minimally-adjusted
0.989729	0.0366889	Minimally-adjusted
0.989729	0.0391146	Minimally-adjusted
0.989729	0.0418435	Minimally-adjusted
0.989729	0.0421468	Minimally-adjusted
0.989729	0.04245	Minimally-adjusted
0.988796	0.0442693	Minimally-adjusted
0.988796	0.0445725	Minimally-adjusted
0.988796	0.046695	Minimally-adjusted
0.988796	0.0479078	Minimally-adjusted
0.987862	0.048211	Minimally-adjusted
0.986928	0.0488175	Minimally-adjusted
0.986928	0.0500303	Minimally-adjusted
0.985994	0.05094	Minimally-adjusted
0.985994	0.0515464	Minimally-adjusted
0.985994	0.0539721	Minimally-adjusted
0.985061	0.0548817	Minimally-adjusted
0.985061	0.0554882	Minimally-adjusted
0.985061	0.056701	Minimally-adjusted
0.985061	0.0576107	Minimally-adjusted
0.985061	0.0579139	Minimally-adjusted
0.985061	0.0588235	Minimally-adjusted
0.985061	0.05943	Minimally-adjusted
0.985061	0.060946	Minimally-adjusted
0.985061	0.0618557	Minimally-adjusted
0.985061	0.0645846	Minimally-adjusted
0.984127	0.0654942	Minimally-adjusted
0.983193	0.0670103	Minimally-adjusted
0.983193	0.0688296	Minimally-adjusted
0.98226	0.0697392	Minimally-adjusted
0.98226	0.0718617	Minimally-adjusted
0.98226	0.0721649	Minimally-adjusted
0.981326	0.0739842	Minimally-adjusted
0.981326	0.0761067	Minimally-adjusted
0.979458	0.0761067	Minimally-adjusted
0.978525	0.0776228	Minimally-adjusted
0.978525	0.0785324	Minimally-adjusted
0.978525	0.0797453	Minimally-adjusted
0.978525	0.0803517	Minimally-adjusted
0.977591	0.0803517	Minimally-adjusted
0.975724	0.0827774	Minimally-adjusted
0.97479	0.0833839	Minimally-adjusted
0.973856	0.0852032	Minimally-adjusted
0.972923	0.0876289	Minimally-adjusted
0.971055	0.0882353	Minimally-adjusted
0.970121	0.0891449	Minimally-adjusted
0.969188	0.0897514	Minimally-adjusted
0.968254	0.0900546	Minimally-adjusted
0.968254	0.0903578	Minimally-adjusted
0.96732	0.0918739	Minimally-adjusted
0.96732	0.0927835	Minimally-adjusted
0.96732	0.0939964	Minimally-adjusted
0.96732	0.0952092	Minimally-adjusted
0.96732	0.0961189	Minimally-adjusted
0.96732	0.0970285	Minimally-adjusted
0.965453	0.0973317	Minimally-adjusted
0.965453	0.0988478	Minimally-adjusted
0.965453	0.100364	Minimally-adjusted
0.965453	0.101273	Minimally-adjusted
0.965453	0.103093	Minimally-adjusted
0.964519	0.105518	Minimally-adjusted
0.963585	0.106125	Minimally-adjusted
0.963585	0.107035	Minimally-adjusted
0.963585	0.108247	Minimally-adjusted
0.962652	0.10946	Minimally-adjusted
0.962652	0.11128	Minimally-adjusted
0.962652	0.113099	Minimally-adjusted
0.962652	0.115221	Minimally-adjusted
0.961718	0.116131	Minimally-adjusted
0.960784	0.11795	Minimally-adjusted
0.960784	0.118253	Minimally-adjusted
0.960784	0.119466	Minimally-adjusted
0.960784	0.120679	Minimally-adjusted
0.957983	0.121892	Minimally-adjusted
0.956116	0.124015	Minimally-adjusted
0.956116	0.124621	Minimally-adjusted
0.956116	0.125227	Minimally-adjusted
0.955182	0.126743	Minimally-adjusted
0.955182	0.127956	Minimally-adjusted
0.955182	0.130079	Minimally-adjusted
0.955182	0.130988	Minimally-adjusted
0.954248	0.131898	Minimally-adjusted
0.953315	0.133111	Minimally-adjusted
0.951447	0.134627	Minimally-adjusted
0.951447	0.13675	Minimally-adjusted
0.950514	0.137053	Minimally-adjusted
0.94958	0.138569	Minimally-adjusted
0.948646	0.140085	Minimally-adjusted
0.948646	0.141601	Minimally-adjusted
0.947712	0.143117	Minimally-adjusted
0.947712	0.14433	Minimally-adjusted
0.947712	0.144936	Minimally-adjusted
0.947712	0.145846	Minimally-adjusted
0.945845	0.147968	Minimally-adjusted
0.944911	0.149485	Minimally-adjusted
0.943044	0.151001	Minimally-adjusted
0.94211	0.152213	Minimally-adjusted
0.939309	0.153426	Minimally-adjusted
0.938375	0.154336	Minimally-adjusted
0.938375	0.156458	Minimally-adjusted
0.936508	0.157975	Minimally-adjusted
0.936508	0.159491	Minimally-adjusted
0.934641	0.161613	Minimally-adjusted
0.933707	0.163432	Minimally-adjusted
0.933707	0.163736	Minimally-adjusted
0.933707	0.165252	Minimally-adjusted
0.933707	0.167071	Minimally-adjusted
0.933707	0.167374	Minimally-adjusted
0.933707	0.16889	Minimally-adjusted
0.931839	0.169497	Minimally-adjusted
0.931839	0.17071	Minimally-adjusted
0.931839	0.171013	Minimally-adjusted
0.931839	0.172226	Minimally-adjusted
0.931839	0.172832	Minimally-adjusted
0.930906	0.174045	Minimally-adjusted
0.930906	0.174651	Minimally-adjusted
0.930906	0.177683	Minimally-adjusted
0.930906	0.1792	Minimally-adjusted
0.929972	0.179806	Minimally-adjusted
0.929038	0.181019	Minimally-adjusted
0.928105	0.182232	Minimally-adjusted
0.928105	0.183445	Minimally-adjusted
0.926237	0.184657	Minimally-adjusted
0.925303	0.184657	Minimally-adjusted
0.92437	0.18678	Minimally-adjusted
0.923436	0.188296	Minimally-adjusted
0.923436	0.188599	Minimally-adjusted
0.922502	0.189206	Minimally-adjusted
0.922502	0.190115	Minimally-adjusted
0.922502	0.191328	Minimally-adjusted
0.921569	0.191631	Minimally-adjusted
0.921569	0.192238	Minimally-adjusted
0.919701	0.193147	Minimally-adjusted
0.919701	0.19436	Minimally-adjusted
0.918768	0.19618	Minimally-adjusted
0.918768	0.196786	Minimally-adjusted
0.918768	0.198302	Minimally-adjusted
0.917834	0.199212	Minimally-adjusted
0.917834	0.200424	Minimally-adjusted
0.917834	0.201334	Minimally-adjusted
0.9169	0.202547	Minimally-adjusted
0.9169	0.20376	Minimally-adjusted
0.9169	0.205579	Minimally-adjusted
0.9169	0.205882	Minimally-adjusted
0.915966	0.206792	Minimally-adjusted
0.915033	0.207702	Minimally-adjusted
0.914099	0.211643	Minimally-adjusted
0.914099	0.213463	Minimally-adjusted
0.913165	0.215888	Minimally-adjusted
0.912232	0.216798	Minimally-adjusted
0.911298	0.218617	Minimally-adjusted
0.911298	0.218921	Minimally-adjusted
0.911298	0.219224	Minimally-adjusted
0.911298	0.220437	Minimally-adjusted
0.910364	0.221346	Minimally-adjusted
0.910364	0.221953	Minimally-adjusted
0.910364	0.223469	Minimally-adjusted
0.908497	0.223469	Minimally-adjusted
0.908497	0.224682	Minimally-adjusted
0.907563	0.225288	Minimally-adjusted
0.907563	0.225591	Minimally-adjusted
0.903828	0.226501	Minimally-adjusted
0.903828	0.226804	Minimally-adjusted
0.903828	0.228017	Minimally-adjusted
0.901961	0.230139	Minimally-adjusted
0.898226	0.231959	Minimally-adjusted
0.898226	0.233172	Minimally-adjusted
0.897292	0.233778	Minimally-adjusted
0.896359	0.234991	Minimally-adjusted
0.895425	0.236204	Minimally-adjusted
0.894491	0.23681	Minimally-adjusted
0.893557	0.238023	Minimally-adjusted
0.893557	0.239236	Minimally-adjusted
0.893557	0.241055	Minimally-adjusted
0.892624	0.241965	Minimally-adjusted
0.892624	0.243784	Minimally-adjusted
0.892624	0.244391	Minimally-adjusted
0.890756	0.2453	Minimally-adjusted
0.890756	0.245603	Minimally-adjusted
0.890756	0.248332	Minimally-adjusted
0.889823	0.248939	Minimally-adjusted
0.887955	0.252577	Minimally-adjusted
0.886088	0.253487	Minimally-adjusted
0.886088	0.2547	Minimally-adjusted
0.88422	0.255609	Minimally-adjusted
0.879552	0.256822	Minimally-adjusted
0.879552	0.258338	Minimally-adjusted
0.879552	0.259551	Minimally-adjusted
0.879552	0.260461	Minimally-adjusted
0.878618	0.261977	Minimally-adjusted
0.878618	0.262887	Minimally-adjusted
0.876751	0.264099	Minimally-adjusted
0.876751	0.265009	Minimally-adjusted
0.874883	0.265616	Minimally-adjusted
0.874883	0.266828	Minimally-adjusted
0.87395	0.267738	Minimally-adjusted
0.87395	0.269557	Minimally-adjusted
0.87395	0.271073	Minimally-adjusted
0.871148	0.272893	Minimally-adjusted
0.869281	0.274106	Minimally-adjusted
0.869281	0.275622	Minimally-adjusted
0.869281	0.278047	Minimally-adjusted
0.869281	0.278351	Minimally-adjusted
0.86648	0.278654	Minimally-adjusted
0.865546	0.279563	Minimally-adjusted
0.865546	0.281686	Minimally-adjusted
0.864613	0.281989	Minimally-adjusted
0.862745	0.282292	Minimally-adjusted
0.862745	0.283808	Minimally-adjusted
0.861811	0.285324	Minimally-adjusted
0.861811	0.286537	Minimally-adjusted
0.861811	0.288963	Minimally-adjusted
0.860878	0.289569	Minimally-adjusted
0.858077	0.291389	Minimally-adjusted
0.858077	0.293208	Minimally-adjusted
0.857143	0.294118	Minimally-adjusted
0.855275	0.295331	Minimally-adjusted
0.855275	0.29624	Minimally-adjusted
0.855275	0.29715	Minimally-adjusted
0.853408	0.299879	Minimally-adjusted
0.851541	0.300182	Minimally-adjusted
0.850607	0.303214	Minimally-adjusted
0.850607	0.30382	Minimally-adjusted
0.849673	0.305337	Minimally-adjusted
0.849673	0.306549	Minimally-adjusted
0.848739	0.308672	Minimally-adjusted
0.846872	0.309885	Minimally-adjusted
0.845938	0.314433	Minimally-adjusted
0.845938	0.314736	Minimally-adjusted
0.845938	0.316555	Minimally-adjusted
0.845005	0.318375	Minimally-adjusted
0.845005	0.319891	Minimally-adjusted
0.843137	0.321407	Minimally-adjusted
0.84127	0.32262	Minimally-adjusted
0.840336	0.323226	Minimally-adjusted
0.839402	0.326258	Minimally-adjusted
0.838469	0.327168	Minimally-adjusted
0.836601	0.32929	Minimally-adjusted
0.835668	0.3302	Minimally-adjusted
0.835668	0.330807	Minimally-adjusted
0.835668	0.33111	Minimally-adjusted
0.832866	0.332323	Minimally-adjusted
0.831933	0.332929	Minimally-adjusted
0.830065	0.335658	Minimally-adjusted
0.829132	0.337174	Minimally-adjusted
0.828198	0.340206	Minimally-adjusted
0.826331	0.340813	Minimally-adjusted
0.823529	0.342329	Minimally-adjusted
0.822596	0.344148	Minimally-adjusted
0.820728	0.346574	Minimally-adjusted
0.819795	0.34718	Minimally-adjusted
0.817927	0.348696	Minimally-adjusted
0.816993	0.350212	Minimally-adjusted
0.815126	0.350819	Minimally-adjusted
0.813259	0.351728	Minimally-adjusted
0.813259	0.353244	Minimally-adjusted
0.812325	0.353244	Minimally-adjusted
0.811391	0.354154	Minimally-adjusted
0.810458	0.355064	Minimally-adjusted
0.810458	0.355367	Minimally-adjusted
0.810458	0.35658	Minimally-adjusted
0.809524	0.357793	Minimally-adjusted
0.807656	0.358096	Minimally-adjusted
0.805789	0.359915	Minimally-adjusted
0.804855	0.361431	Minimally-adjusted
0.802054	0.363554	Minimally-adjusted
0.80112	0.363857	Minimally-adjusted
0.799253	0.36507	Minimally-adjusted
0.799253	0.365676	Minimally-adjusted
0.799253	0.366586	Minimally-adjusted
0.799253	0.367495	Minimally-adjusted
0.798319	0.368708	Minimally-adjusted
0.796452	0.369012	Minimally-adjusted
0.795518	0.370528	Minimally-adjusted
0.795518	0.370831	Minimally-adjusted
0.794585	0.372044	Minimally-adjusted
0.793651	0.37356	Minimally-adjusted
0.793651	0.376289	Minimally-adjusted
0.792717	0.378108	Minimally-adjusted
0.79085	0.379321	Minimally-adjusted
0.79085	0.379624	Minimally-adjusted
0.79085	0.381443	Minimally-adjusted
0.788982	0.381747	Minimally-adjusted
0.788049	0.384475	Minimally-adjusted
0.787115	0.384779	Minimally-adjusted
0.78338	0.385082	Minimally-adjusted
0.781513	0.385688	Minimally-adjusted
0.780579	0.387811	Minimally-adjusted
0.780579	0.388114	Minimally-adjusted
0.776844	0.390237	Minimally-adjusted
0.774977	0.391753	Minimally-adjusted
0.773109	0.394178	Minimally-adjusted
0.770308	0.396907	Minimally-adjusted
0.769374	0.397817	Minimally-adjusted
0.766573	0.400243	Minimally-adjusted
0.766573	0.402365	Minimally-adjusted
0.76564	0.403275	Minimally-adjusted
0.764706	0.404488	Minimally-adjusted
0.763772	0.40661	Minimally-adjusted
0.762838	0.408429	Minimally-adjusted
0.761905	0.410249	Minimally-adjusted
0.760971	0.411158	Minimally-adjusted
0.760971	0.412674	Minimally-adjusted
0.757236	0.413887	Minimally-adjusted
0.753501	0.416616	Minimally-adjusted
0.752568	0.416919	Minimally-adjusted
0.752568	0.419951	Minimally-adjusted
0.752568	0.420558	Minimally-adjusted
0.751634	0.423893	Minimally-adjusted
0.751634	0.424803	Minimally-adjusted
0.751634	0.426622	Minimally-adjusted
0.748833	0.427835	Minimally-adjusted
0.746965	0.430867	Minimally-adjusted
0.746965	0.43117	Minimally-adjusted
0.746965	0.434203	Minimally-adjusted
0.746965	0.435719	Minimally-adjusted
0.746032	0.437235	Minimally-adjusted
0.744164	0.439054	Minimally-adjusted
0.742297	0.440873	Minimally-adjusted
0.741363	0.441783	Minimally-adjusted
0.741363	0.444815	Minimally-adjusted
0.74043	0.445725	Minimally-adjusted
0.739496	0.44815	Minimally-adjusted
0.739496	0.448454	Minimally-adjusted
0.738562	0.450273	Minimally-adjusted
0.737628	0.451789	Minimally-adjusted
0.734827	0.453305	Minimally-adjusted
0.73296	0.454821	Minimally-adjusted
0.731092	0.457853	Minimally-adjusted
0.731092	0.45846	Minimally-adjusted
0.729225	0.459369	Minimally-adjusted
0.728291	0.460279	Minimally-adjusted
0.72549	0.462705	Minimally-adjusted
0.72549	0.464221	Minimally-adjusted
0.724556	0.467859	Minimally-adjusted
0.723623	0.469375	Minimally-adjusted
0.723623	0.470891	Minimally-adjusted
0.723623	0.472104	Minimally-adjusted
0.722689	0.474833	Minimally-adjusted
0.720822	0.47544	Minimally-adjusted
0.720822	0.477562	Minimally-adjusted
0.719888	0.478169	Minimally-adjusted
0.718021	0.479685	Minimally-adjusted
0.716153	0.480291	Minimally-adjusted
0.713352	0.483626	Minimally-adjusted
0.713352	0.484536	Minimally-adjusted
0.713352	0.487265	Minimally-adjusted
0.709617	0.487568	Minimally-adjusted
0.708683	0.489994	Minimally-adjusted
0.708683	0.491207	Minimally-adjusted
0.704949	0.492116	Minimally-adjusted
0.704015	0.493026	Minimally-adjusted
0.702148	0.494845	Minimally-adjusted
0.70028	0.495755	Minimally-adjusted
0.697479	0.498484	Minimally-adjusted
0.697479	0.500303	Minimally-adjusted
0.695612	0.504245	Minimally-adjusted
0.694678	0.505458	Minimally-adjusted
0.69281	0.50758	Minimally-adjusted
0.69281	0.509096	Minimally-adjusted
0.689076	0.511522	Minimally-adjusted
0.688142	0.512129	Minimally-adjusted
0.684407	0.514554	Minimally-adjusted
0.68254	0.515767	Minimally-adjusted
0.679739	0.51789	Minimally-adjusted
0.679739	0.518799	Minimally-adjusted
0.676004	0.521225	Minimally-adjusted
0.676004	0.521831	Minimally-adjusted
0.671335	0.525167	Minimally-adjusted
0.670401	0.52638	Minimally-adjusted
0.669468	0.528502	Minimally-adjusted
0.668534	0.530018	Minimally-adjusted
0.666667	0.530625	Minimally-adjusted
0.665733	0.531534	Minimally-adjusted
0.664799	0.534263	Minimally-adjusted
0.663866	0.536082	Minimally-adjusted
0.662932	0.538205	Minimally-adjusted
0.662932	0.539721	Minimally-adjusted
0.659197	0.541844	Minimally-adjusted
0.659197	0.543056	Minimally-adjusted
0.655462	0.543663	Minimally-adjusted
0.655462	0.545179	Minimally-adjusted
0.655462	0.548211	Minimally-adjusted
0.654528	0.549424	Minimally-adjusted
0.652661	0.550637	Minimally-adjusted
0.651727	0.55185	Minimally-adjusted
0.650794	0.553062	Minimally-adjusted
0.648926	0.553669	Minimally-adjusted
0.646125	0.557307	Minimally-adjusted
0.646125	0.557914	Minimally-adjusted
0.645191	0.559733	Minimally-adjusted
0.643324	0.560643	Minimally-adjusted
0.641457	0.563675	Minimally-adjusted
0.641457	0.564585	Minimally-adjusted
0.638655	0.566707	Minimally-adjusted
0.637722	0.56792	Minimally-adjusted
0.635854	0.569739	Minimally-adjusted
0.633987	0.570649	Minimally-adjusted
0.63212	0.572468	Minimally-adjusted
0.631186	0.573378	Minimally-adjusted
0.628385	0.575197	Minimally-adjusted
0.62465	0.575804	Minimally-adjusted
0.623716	0.577623	Minimally-adjusted
0.623716	0.578532	Minimally-adjusted
0.619981	0.582171	Minimally-adjusted
0.619048	0.582777	Minimally-adjusted
0.619048	0.584597	Minimally-adjusted
0.61718	0.585203	Minimally-adjusted
0.614379	0.586416	Minimally-adjusted
0.613445	0.587022	Minimally-adjusted
0.610644	0.589145	Minimally-adjusted
0.610644	0.589448	Minimally-adjusted
0.609711	0.593087	Minimally-adjusted
0.609711	0.593996	Minimally-adjusted
0.605976	0.595816	Minimally-adjusted
0.605976	0.597029	Minimally-adjusted
0.604108	0.598241	Minimally-adjusted
0.600373	0.600061	Minimally-adjusted
0.598506	0.602183	Minimally-adjusted
0.597572	0.603396	Minimally-adjusted
0.596639	0.605518	Minimally-adjusted
0.595705	0.607641	Minimally-adjusted
0.593838	0.61037	Minimally-adjusted
0.593838	0.610976	Minimally-adjusted
0.591036	0.613402	Minimally-adjusted
0.589169	0.614312	Minimally-adjusted
0.588235	0.615828	Minimally-adjusted
0.588235	0.617647	Minimally-adjusted
0.588235	0.620073	Minimally-adjusted
0.586368	0.620073	Minimally-adjusted
0.5845	0.621589	Minimally-adjusted
0.583567	0.622802	Minimally-adjusted
0.580766	0.625531	Minimally-adjusted
0.579832	0.626137	Minimally-adjusted
0.576097	0.627956	Minimally-adjusted
0.575163	0.630079	Minimally-adjusted
0.568627	0.631898	Minimally-adjusted
0.568627	0.633111	Minimally-adjusted
0.56676	0.634627	Minimally-adjusted
0.563959	0.63584	Minimally-adjusted
0.561158	0.637356	Minimally-adjusted
0.561158	0.638569	Minimally-adjusted
0.558357	0.640388	Minimally-adjusted
0.556489	0.641904	Minimally-adjusted
0.552754	0.642511	Minimally-adjusted
0.550887	0.644936	Minimally-adjusted
0.54902	0.645543	Minimally-adjusted
0.547152	0.647059	Minimally-adjusted
0.544351	0.649181	Minimally-adjusted
0.543417	0.650394	Minimally-adjusted
0.538749	0.65191	Minimally-adjusted
0.538749	0.653123	Minimally-adjusted
0.536881	0.656155	Minimally-adjusted
0.536881	0.658581	Minimally-adjusted
0.535014	0.662523	Minimally-adjusted
0.535014	0.664039	Minimally-adjusted
0.533147	0.665555	Minimally-adjusted
0.532213	0.666465	Minimally-adjusted
0.528478	0.668284	Minimally-adjusted
0.527544	0.671013	Minimally-adjusted
0.526611	0.671922	Minimally-adjusted
0.526611	0.672529	Minimally-adjusted
0.525677	0.674348	Minimally-adjusted
0.525677	0.675258	Minimally-adjusted
0.524743	0.676774	Minimally-adjusted
0.522876	0.677077	Minimally-adjusted
0.521008	0.679806	Minimally-adjusted
0.517274	0.681019	Minimally-adjusted
0.515406	0.682535	Minimally-adjusted
0.513539	0.683748	Minimally-adjusted
0.512605	0.685567	Minimally-adjusted
0.510738	0.686173	Minimally-adjusted
0.510738	0.688599	Minimally-adjusted
0.507003	0.689509	Minimally-adjusted
0.505135	0.690418	Minimally-adjusted
0.503268	0.691328	Minimally-adjusted
0.502334	0.692238	Minimally-adjusted
0.501401	0.693451	Minimally-adjusted
0.499533	0.696483	Minimally-adjusted
0.496732	0.697392	Minimally-adjusted
0.494865	0.699212	Minimally-adjusted
0.492997	0.699818	Minimally-adjusted
0.490196	0.701031	Minimally-adjusted
0.485528	0.703457	Minimally-adjusted
0.48366	0.705579	Minimally-adjusted
0.480859	0.706489	Minimally-adjusted
0.477124	0.709824	Minimally-adjusted
0.47619	0.71134	Minimally-adjusted
0.47619	0.714069	Minimally-adjusted
0.473389	0.714676	Minimally-adjusted
0.471522	0.716192	Minimally-adjusted
0.470588	0.716495	Minimally-adjusted
0.466853	0.717708	Minimally-adjusted
0.46592	0.718921	Minimally-adjusted
0.461251	0.72074	Minimally-adjusted
0.459384	0.722559	Minimally-adjusted
0.457516	0.724075	Minimally-adjusted
0.455649	0.724985	Minimally-adjusted
0.453782	0.725894	Minimally-adjusted
0.451914	0.726501	Minimally-adjusted
0.45098	0.727107	Minimally-adjusted
0.447246	0.72832	Minimally-adjusted
0.444444	0.729836	Minimally-adjusted
0.441643	0.730139	Minimally-adjusted
0.438842	0.731656	Minimally-adjusted
0.436975	0.733778	Minimally-adjusted
0.435107	0.734688	Minimally-adjusted
0.43324	0.734688	Minimally-adjusted
0.428571	0.736204	Minimally-adjusted
0.427638	0.736507	Minimally-adjusted
0.423903	0.73772	Minimally-adjusted
0.422969	0.740449	Minimally-adjusted
0.419234	0.741965	Minimally-adjusted
0.417367	0.743178	Minimally-adjusted
0.417367	0.744391	Minimally-adjusted
0.4155	0.7453	Minimally-adjusted
0.4155	0.74621	Minimally-adjusted
0.414566	0.748029	Minimally-adjusted
0.411765	0.749242	Minimally-adjusted
0.411765	0.750152	Minimally-adjusted
0.411765	0.751668	Minimally-adjusted
0.410831	0.752881	Minimally-adjusted
0.410831	0.755306	Minimally-adjusted
0.408964	0.755913	Minimally-adjusted
0.407096	0.756216	Minimally-adjusted
0.404295	0.758945	Minimally-adjusted
0.403361	0.759551	Minimally-adjusted
0.40056	0.761067	Minimally-adjusted
0.40056	0.761371	Minimally-adjusted
0.40056	0.762887	Minimally-adjusted
0.397759	0.765616	Minimally-adjusted
0.396825	0.767132	Minimally-adjusted
0.394958	0.768951	Minimally-adjusted
0.392157	0.771073	Minimally-adjusted
0.389356	0.771983	Minimally-adjusted
0.387488	0.772893	Minimally-adjusted
0.381886	0.774712	Minimally-adjusted
0.380019	0.774712	Minimally-adjusted
0.377218	0.776228	Minimally-adjusted
0.377218	0.776531	Minimally-adjusted
0.37535	0.778351	Minimally-adjusted
0.372549	0.778654	Minimally-adjusted
0.369748	0.779563	Minimally-adjusted
0.366947	0.78017	Minimally-adjusted
0.364146	0.781383	Minimally-adjusted
0.364146	0.783808	Minimally-adjusted
0.360411	0.785324	Minimally-adjusted
0.359477	0.787144	Minimally-adjusted
0.356676	0.788357	Minimally-adjusted
0.355742	0.789873	Minimally-adjusted
0.353875	0.791086	Minimally-adjusted
0.351074	0.793208	Minimally-adjusted
0.348273	0.793814	Minimally-adjusted
0.346405	0.795027	Minimally-adjusted
0.345472	0.795937	Minimally-adjusted
0.343604	0.798969	Minimally-adjusted
0.341737	0.800182	Minimally-adjusted
0.339869	0.801395	Minimally-adjusted
0.338002	0.803214	Minimally-adjusted
0.335201	0.804427	Minimally-adjusted
0.3324	0.805337	Minimally-adjusted
0.330532	0.806549	Minimally-adjusted
0.326797	0.808672	Minimally-adjusted
0.323996	0.809885	Minimally-adjusted
0.321195	0.811704	Minimally-adjusted
0.319328	0.814736	Minimally-adjusted
0.31746	0.817465	Minimally-adjusted
0.312792	0.819891	Minimally-adjusted
0.310924	0.8208	Minimally-adjusted
0.309991	0.822923	Minimally-adjusted
0.306256	0.823833	Minimally-adjusted
0.301587	0.825955	Minimally-adjusted
0.300654	0.827168	Minimally-adjusted
0.297852	0.828684	Minimally-adjusted
0.294118	0.8302	Minimally-adjusted
0.293184	0.833232	Minimally-adjusted
0.290383	0.836871	Minimally-adjusted
0.289449	0.837174	Minimally-adjusted
0.286648	0.838387	Minimally-adjusted
0.282913	0.838993	Minimally-adjusted
0.281046	0.840813	Minimally-adjusted
0.279178	0.842935	Minimally-adjusted
0.278245	0.845058	Minimally-adjusted
0.276377	0.84627	Minimally-adjusted
0.27451	0.848393	Minimally-adjusted
0.273576	0.850212	Minimally-adjusted
0.271709	0.851728	Minimally-adjusted
0.266106	0.852941	Minimally-adjusted
0.260504	0.855064	Minimally-adjusted
0.25957	0.857186	Minimally-adjusted
0.255836	0.857793	Minimally-adjusted
0.253035	0.859005	Minimally-adjusted
0.251167	0.862038	Minimally-adjusted
0.248366	0.863857	Minimally-adjusted
0.24183	0.86507	Minimally-adjusted
0.239963	0.866283	Minimally-adjusted
0.239029	0.866889	Minimally-adjusted
0.23436	0.869618	Minimally-adjusted
0.229692	0.872347	Minimally-adjusted
0.225957	0.87356	Minimally-adjusted
0.223156	0.875076	Minimally-adjusted
0.217554	0.876592	Minimally-adjusted
0.212885	0.877805	Minimally-adjusted
0.210084	0.879927	Minimally-adjusted
0.208217	0.88114	Minimally-adjusted
0.205415	0.883263	Minimally-adjusted
0.202614	0.886598	Minimally-adjusted
0.197946	0.888417	Minimally-adjusted
0.193277	0.890843	Minimally-adjusted
0.19141	0.892359	Minimally-adjusted
0.189542	0.894178	Minimally-adjusted
0.185808	0.896301	Minimally-adjusted
0.185808	0.89812	Minimally-adjusted
0.183007	0.900546	Minimally-adjusted
0.181139	0.902668	Minimally-adjusted
0.177404	0.904184	Minimally-adjusted
0.175537	0.905397	Minimally-adjusted
0.172736	0.907216	Minimally-adjusted
0.170868	0.909036	Minimally-adjusted
0.169935	0.911765	Minimally-adjusted
0.167134	0.91419	Minimally-adjusted
0.161531	0.915706	Minimally-adjusted
0.157796	0.918435	Minimally-adjusted
0.154995	0.919951	Minimally-adjusted
0.154062	0.921468	Minimally-adjusted
0.154062	0.92359	Minimally-adjusted
0.152194	0.9245	Minimally-adjusted
0.149393	0.925713	Minimally-adjusted
0.147526	0.929351	Minimally-adjusted
0.143791	0.93208	Minimally-adjusted
0.137255	0.93299	Minimally-adjusted
0.134454	0.934506	Minimally-adjusted
0.132586	0.936931	Minimally-adjusted
0.130719	0.938751	Minimally-adjusted
0.129785	0.939964	Minimally-adjusted
0.124183	0.941783	Minimally-adjusted
0.123249	0.943299	Minimally-adjusted
0.120448	0.944512	Minimally-adjusted
0.118581	0.946028	Minimally-adjusted
0.114846	0.947241	Minimally-adjusted
0.113912	0.948454	Minimally-adjusted
0.112979	0.949666	Minimally-adjusted
0.110177	0.950879	Minimally-adjusted
0.106443	0.951789	Minimally-adjusted
0.102708	0.954215	Minimally-adjusted
0.10084	0.954821	Minimally-adjusted
0.0989729	0.95664	Minimally-adjusted
0.0971055	0.958156	Minimally-adjusted
0.0961718	0.959369	Minimally-adjusted
0.092437	0.960885	Minimally-adjusted
0.0887021	0.962098	Minimally-adjusted
0.0821662	0.963918	Minimally-adjusted
0.0812325	0.965434	Minimally-adjusted
0.0793651	0.96604	Minimally-adjusted
0.0728291	0.967556	Minimally-adjusted
0.0681606	0.967859	Minimally-adjusted
0.0662932	0.969982	Minimally-adjusted
0.0616246	0.970891	Minimally-adjusted
0.0560224	0.972104	Minimally-adjusted
0.0560224	0.97362	Minimally-adjusted
0.0522876	0.976349	Minimally-adjusted
0.0485528	0.977562	Minimally-adjusted
0.0466853	0.978775	Minimally-adjusted
0.0448179	0.980291	Minimally-adjusted
0.0429505	0.982717	Minimally-adjusted
0.0364146	0.983323	Minimally-adjusted
0.0336134	0.986052	Minimally-adjusted
0.0308123	0.986962	Minimally-adjusted
0.0233427	0.987568	Minimally-adjusted
0.022409	0.989084	Minimally-adjusted
0.0177404	0.99151	Minimally-adjusted
0.0112045	0.993329	Minimally-adjusted
0.0102708	0.995149	Minimally-adjusted
0.00746965	0.996361	Minimally-adjusted
0.00560224	0.997574	Minimally-adjusted
0.00186741	0.998787	Minimally-adjusted
0.000933707	0.999697	Minimally-adjusted
0	1	Minimally-adjusted
1	0	Lifestyle-adjusted
1	0.000303214	Lifestyle-adjusted
1	0.000606428	Lifestyle-adjusted
1	0.000909642	Lifestyle-adjusted
1	0.00121286	Lifestyle-adjusted
1	0.00151607	Lifestyle-adjusted
1	0.00181928	Lifestyle-adjusted
0.999066	0.00181928	Lifestyle-adjusted
0.999066	0.0021225	Lifestyle-adjusted
0.999066	0.00242571	Lifestyle-adjusted
0.999066	0.00272893	Lifestyle-adjusted
0.999066	0.00303214	Lifestyle-adjusted
0.999066	0.00333535	Lifestyle-adjusted
0.999066	0.00363857	Lifestyle-adjusted
0.999066	0.00394178	Lifestyle-adjusted
0.999066	0.004245	Lifestyle-adjusted
0.999066	0.00454821	Lifestyle-adjusted
0.999066	0.00485143	Lifestyle-adjusted
0.999066	0.00515464	Lifestyle-adjusted
0.999066	0.00545785	Lifestyle-adjusted
0.999066	0.00576107	Lifestyle-adjusted
0.999066	0.00606428	Lifestyle-adjusted
0.999066	0.0063675	Lifestyle-adjusted
0.999066	0.00667071	Lifestyle-adjusted
0.999066	0.00697392	Lifestyle-adjusted
0.999066	0.00727714	Lifestyle-adjusted
0.999066	0.00758035	Lifestyle-adjusted
0.999066	0.00788357	Lifestyle-adjusted
0.999066	0.00818678	Lifestyle-adjusted
0.999066	0.00848999	Lifestyle-adjusted
0.999066	0.00879321	Lifestyle-adjusted
0.999066	0.00909642	Lifestyle-adjusted
0.999066	0.00939964	Lifestyle-adjusted
0.999066	0.00970285	Lifestyle-adjusted
0.999066	0.0100061	Lifestyle-adjusted
0.998133	0.0100061	Lifestyle-adjusted
0.998133	0.0103093	Lifestyle-adjusted
0.998133	0.0106125	Lifestyle-adjusted
0.998133	0.0109157	Lifestyle-adjusted
0.998133	0.0112189	Lifestyle-adjusted
0.998133	0.0115221	Lifestyle-adjusted
0.998133	0.0118253	Lifestyle-adjusted
0.998133	0.0121286	Lifestyle-adjusted
0.998133	0.0124318	Lifestyle-adjusted
0.998133	0.012735	Lifestyle-adjusted
0.998133	0.0130382	Lifestyle-adjusted
0.998133	0.0133414	Lifestyle-adjusted
0.998133	0.0136446	Lifestyle-adjusted
0.998133	0.0139478	Lifestyle-adjusted
0.997199	0.0139478	Lifestyle-adjusted
0.997199	0.0142511	Lifestyle-adjusted
0.997199	0.0145543	Lifestyle-adjusted
0.997199	0.0148575	Lifestyle-adjusted
0.997199	0.0151607	Lifestyle-adjusted
0.997199	0.0154639	Lifestyle-adjusted
0.997199	0.0157671	Lifestyle-adjusted
0.997199	0.0160703	Lifestyle-adjusted
0.997199	0.0163736	Lifestyle-adjusted
0.997199	0.0166768	Lifestyle-adjusted
0.997199	0.01698	Lifestyle-adjusted
0.997199	0.0172832	Lifestyle-adjusted
0.997199	0.0175864	Lifestyle-adjusted
0.997199	0.0178896	Lifestyle-adjusted
0.997199	0.0181928	Lifestyle-adjusted
0.997199	0.0184961	Lifestyle-adjusted
0.997199	0.0187993	Lifestyle-adjusted
0.997199	0.0191025	Lifestyle-adjusted
0.997199	0.0194057	Lifestyle-adjusted
0.997199	0.0197089	Lifestyle-adjusted
0.997199	0.0200121	Lifestyle-adjusted
0.997199	0.0203153	Lifestyle-adjusted
0.997199	0.0206186	Lifestyle-adjusted
0.997199	0.0209218	Lifestyle-adjusted
0.997199	0.021225	Lifestyle-adjusted
0.997199	0.0215282	Lifestyle-adjusted
0.997199	0.0218314	Lifestyle-adjusted
0.997199	0.0221346	Lifestyle-adjusted
0.997199	0.0224378	Lifestyle-adjusted
0.997199	0.0227411	Lifestyle-adjusted
0.997199	0.0230443	Lifestyle-adjusted
0.997199	0.0233475	Lifestyle-adjusted
0.997199	0.0236507	Lifestyle-adjusted
0.997199	0.0239539	Lifestyle-adjusted
0.997199	0.0242571	Lifestyle-adjusted
0.997199	0.0245603	Lifestyle-adjusted
0.997199	0.0248636	Lifestyle-adjusted
0.997199	0.0251668	Lifestyle-adjusted
0.997199	0.02547	Lifestyle-adjusted
0.997199	0.0257732	Lifestyle-adjusted
0.997199	0.0260764	Lifestyle-adjusted
0.997199	0.0263796	Lifestyle-adjusted
0.996265	0.0263796	Lifestyle-adjusted
0.996265	0.0266828	Lifestyle-adjusted
0.996265	0.0269861	Lifestyle-adjusted
0.996265	0.0272893	Lifestyle-adjusted
0.996265	0.0275925	Lifestyle-adjusted
0.996265	0.0278957	Lifestyle-adjusted
0.996265	0.0281989	Lifestyle-adjusted
0.996265	0.0285021	Lifestyle-adjusted
0.996265	0.0288053	Lifestyle-adjusted
0.996265	0.0291086	Lifestyle-adjusted
0.996265	0.0294118	Lifestyle-adjusted
0.996265	0.029715	Lifestyle-adjusted
0.996265	0.0300182	Lifestyle-adjusted
0.996265	0.0303214	Lifestyle-adjusted
0.996265	0.0306246	Lifestyle-adjusted
0.996265	0.0309278	Lifestyle-adjusted
0.996265	0.031231	Lifestyle-adjusted
0.996265	0.0315343	Lifestyle-adjusted
0.996265	0.0318375	Lifestyle-adjusted
0.996265	0.0321407	Lifestyle-adjusted
0.996265	0.0324439	Lifestyle-adjusted
0.996265	0.0327471	Lifestyle-adjusted
0.996265	0.0330503	Lifestyle-adjusted
0.996265	0.0333535	Lifestyle-adjusted
0.996265	0.0336568	Lifestyle-adjusted
0.996265	0.03396	Lifestyle-adjusted
0.996265	0.0342632	Lifestyle-adjusted
0.996265	0.0345664	Lifestyle-adjusted
0.996265	0.0348696	Lifestyle-adjusted
0.996265	0.0351728	Lifestyle-adjusted
0.996265	0.035476	Lifestyle-adjusted
0.996265	0.0357793	Lifestyle-adjusted
0.996265	0.0360825	Lifestyle-adjusted
0.996265	0.0363857	Lifestyle-adjusted
0.996265	0.0366889	Lifestyle-adjusted
0.996265	0.0369921	Lifestyle-adjusted
0.996265	0.0372953	Lifestyle-adjusted
0.996265	0.0375985	Lifestyle-adjusted
0.996265	0.0379018	Lifestyle-adjusted
0.996265	0.038205	Lifestyle-adjusted
0.996265	0.0385082	Lifestyle-adjusted
0.996265	0.0388114	Lifestyle-adjusted
0.996265	0.0391146	Lifestyle-adjusted
0.995331	0.0391146	Lifestyle-adjusted
0.995331	0.0394178	Lifestyle-adjusted
0.995331	0.039721	Lifestyle-adjusted
0.995331	0.0400243	Lifestyle-adjusted
0.995331	0.0403275	Lifestyle-adjusted
0.995331	0.0406307	Lifestyle-adjusted
0.995331	0.0409339	Lifestyle-adjusted
0.995331	0.0412371	Lifestyle-adjusted
0.995331	0.0415403	Lifestyle-adjusted
0.995331	0.0418435	Lifestyle-adjusted
0.995331	0.0421468	Lifestyle-adjusted
0.995331	0.04245	Lifestyle-adjusted
0.995331	0.0427532	Lifestyle-adjusted
0.995331	0.0430564	Lifestyle-adjusted
0.995331	0.0433596	Lifestyle-adjusted
0.995331	0.0436628	Lifestyle-adjusted
0.995331	0.043966	Lifestyle-adjusted
0.995331	0.0442693	Lifestyle-adjusted
0.995331	0.0445725	Lifestyle-adjusted
0.995331	0.0448757	Lifestyle-adjusted
0.995331	0.0451789	Lifestyle-adjusted
0.995331	0.0454821	Lifestyle-adjusted
0.995331	0.0457853	Lifestyle-adjusted
0.995331	0.0460885	Lifestyle-adjusted
0.995331	0.0463918	Lifestyle-adjusted
0.995331	0.046695	Lifestyle-adjusted
0.995331	0.0469982	Lifestyle-adjusted
0.995331	0.0473014	Lifestyle-adjusted
0.995331	0.0476046	Lifestyle-adjusted
0.995331	0.0479078	Lifestyle-adjusted
0.995331	0.048211	Lifestyle-adjusted
0.995331	0.0485143	Lifestyle-adjusted
0.995331	0.0488175	Lifestyle-adjusted
0.995331	0.0491207	Lifestyle-adjusted
0.995331	0.0494239	Lifestyle-adjusted
0.995331	0.0497271	Lifestyle-adjusted
0.995331	0.0500303	Lifestyle-adjusted
0.995331	0.0503335	Lifestyle-adjusted
0.995331	0.0506367	Lifestyle-adjusted
0.995331	0.05094	Lifestyle-adjusted
0.995331	0.0512432	Lifestyle-adjusted
0.995331	0.0515464	Lifestyle-adjusted
0.995331	0.0518496	Lifestyle-adjusted
0.995331	0.0521528	Lifestyle-adjusted
0.995331	0.052456	Lifestyle-adjusted
0.995331	0.0527592	Lifestyle-adjusted
0.995331	0.0530625	Lifestyle-adjusted
0.995331	0.0533657	Lifestyle-adjusted
0.995331	0.0536689	Lifestyle-adjusted
0.995331	0.0539721	Lifestyle-adjusted
0.995331	0.0542753	Lifestyle-adjusted
0.995331	0.0545785	Lifestyle-adjusted
0.995331	0.0548817	Lifestyle-adjusted
0.995331	0.055185	Lifestyle-adjusted
0.995331	0.0554882	Lifestyle-adjusted
0.995331	0.0557914	Lifestyle-adjusted
0.995331	0.0560946	Lifestyle-adjusted
0.995331	0.0563978	Lifestyle-adjusted
0.995331	0.056701	Lifestyle-adjusted
0.995331	0.0570042	Lifestyle-adjusted
0.995331	0.0573075	Lifestyle-adjusted
0.995331	0.0576107	Lifestyle-adjusted
0.995331	0.0579139	Lifestyle-adjusted
0.995331	0.0582171	Lifestyle-adjusted
0.995331	0.0585203	Lifestyle-adjusted
0.995331	0.0588235	Lifestyle-adjusted
0.995331	0.0591267	Lifestyle-adjusted
0.995331	0.05943	Lifestyle-adjusted
0.995331	0.0597332	Lifestyle-adjusted
0.995331	0.0600364	Lifestyle-adjusted
0.994398	0.0600364	Lifestyle-adjusted
0.994398	0.0603396	Lifestyle-adjusted
0.994398	0.0606428	Lifestyle-adjusted
0.994398	0.060946	Lifestyle-adjusted
0.994398	0.0612492	Lifestyle-adjusted
0.994398	0.0615525	Lifestyle-adjusted
0.994398	0.0618557	Lifestyle-adjusted
0.994398	0.0621589	Lifestyle-adjusted
0.994398	0.0624621	Lifestyle-adjusted
0.994398	0.0627653	Lifestyle-adjusted
0.994398	0.0630685	Lifestyle-adjusted
0.994398	0.0633717	Lifestyle-adjusted
0.994398	0.063675	Lifestyle-adjusted
0.994398	0.0639782	Lifestyle-adjusted
0.994398	0.0642814	Lifestyle-adjusted
0.994398	0.0645846	Lifestyle-adjusted
0.994398	0.0648878	Lifestyle-adjusted
0.994398	0.065191	Lifestyle-adjusted
0.994398	0.0654942	Lifestyle-adjusted
0.994398	0.0657975	Lifestyle-adjusted
0.994398	0.0661007	Lifestyle-adjusted
0.994398	0.0664039	Lifestyle-adjusted
0.994398	0.0667071	Lifestyle-adjusted
0.994398	0.0670103	Lifestyle-adjusted
0.994398	0.0673135	Lifestyle-adjusted
0.994398	0.0676167	Lifestyle-adjusted
0.994398	0.06792	Lifestyle-adjusted
0.994398	0.0682232	Lifestyle-adjusted
0.994398	0.0685264	Lifestyle-adjusted
0.994398	0.0688296	Lifestyle-adjusted
0.994398	0.0691328	Lifestyle-adjusted
0.993464	0.0691328	Lifestyle-adjusted
0.993464	0.069436	Lifestyle-adjusted
0.993464	0.0697392	Lifestyle-adjusted
0.993464	0.0700424	Lifestyle-adjusted
0.993464	0.0703457	Lifestyle-adjusted
0.993464	0.0706489	Lifestyle-adjusted
0.993464	0.0709521	Lifestyle-adjusted
0.993464	0.0712553	Lifestyle-adjusted
0.993464	0.0715585	Lifestyle-adjusted
0.993464	0.0718617	Lifestyle-adjusted
0.993464	0.0721649	Lifestyle-adjusted
0.993464	0.0724682	Lifestyle-adjusted
0.993464	0.0727714	Lifestyle-adjusted
0.993464	0.0730746	Lifestyle-adjusted
0.993464	0.0733778	Lifestyle-adjusted
0.993464	0.073681	Lifestyle-adjusted
0.993464	0.0739842	Lifestyle-adjusted
0.993464	0.0742874	Lifestyle-adjusted
0.993464	0.0745907	Lifestyle-adjusted
0.993464	0.0748939	Lifestyle-adjusted
0.993464	0.0751971	Lifestyle-adjusted
0.993464	0.0755003	Lifestyle-adjusted
0.993464	0.0758035	Lifestyle-adjusted
0.993464	0.0761067	Lifestyle-adjusted
0.993464	0.0764099	Lifestyle-adjusted
0.993464	0.0767132	Lifestyle-adjusted
0.993464	0.0770164	Lifestyle-adjusted
0.993464	0.0773196	Lifestyle-adjusted
0.993464	0.0776228	Lifestyle-adjusted
0.993464	0.077926	Lifestyle-adjusted
0.993464	0.0782292	Lifestyle-adjusted
0.993464	0.0785324	Lifestyle-adjusted
0.993464	0.0788357	Lifestyle-adjusted
0.993464	0.0791389	Lifestyle-adjusted
0.993464	0.0794421	Lifestyle-adjusted
0.993464	0.0797453	Lifestyle-adjusted
0.993464	0.0800485	Lifestyle-adjusted
0.993464	0.0803517	Lifestyle-adjusted
0.993464	0.0806549	Lifestyle-adjusted
0.993464	0.0809582	Lifestyle-adjusted
0.993464	0.0812614	Lifestyle-adjusted
0.993464	0.0815646	Lifestyle-adjusted
0.993464	0.0818678	Lifestyle-adjusted
0.993464	0.082171	Lifestyle-adjusted
0.993464	0.0824742	Lifestyle-adjusted
0.993464	0.0827774	Lifestyle-adjusted
0.993464	0.0830807	Lifestyle-adjusted
0.993464	0.0833839	Lifestyle-adjusted
0.99253	0.0833839	Lifestyle-adjusted
0.99253	0.0836871	Lifestyle-adjusted
0.99253	0.0839903	Lifestyle-adjusted
0.99253	0.0842935	Lifestyle-adjusted
0.99253	0.0845967	Lifestyle-adjusted
0.99253	0.0848999	Lifestyle-adjusted
0.99253	0.0852032	Lifestyle-adjusted
0.99253	0.0855064	Lifestyle-adjusted
0.99253	0.0858096	Lifestyle-adjusted
0.99253	0.0861128	Lifestyle-adjusted
0.99253	0.086416	Lifestyle-adjusted
0.99253	0.0867192	Lifestyle-adjusted
0.991597	0.0867192	Lifestyle-adjusted
0.991597	0.0870224	Lifestyle-adjusted
0.991597	0.0873257	Lifestyle-adjusted
0.991597	0.0876289	Lifestyle-adjusted
0.991597	0.0879321	Lifestyle-adjusted
0.991597	0.0882353	Lifestyle-adjusted
0.991597	0.0885385	Lifestyle-adjusted
0.991597	0.0888417	Lifestyle-adjusted
0.991597	0.0891449	Lifestyle-adjusted
0.991597	0.0894482	Lifestyle-adjusted
0.991597	0.0897514	Lifestyle-adjusted
0.991597	0.0900546	Lifestyle-adjusted
0.991597	0.0903578	Lifestyle-adjusted
0.991597	0.090661	Lifestyle-adjusted
0.991597	0.0909642	Lifestyle-adjusted
0.991597	0.0912674	Lifestyle-adjusted
0.991597	0.0915706	Lifestyle-adjusted
0.991597	0.0918739	Lifestyle-adjusted
0.991597	0.0921771	Lifestyle-adjusted
0.991597	0.0924803	Lifestyle-adjusted
0.991597	0.0927835	Lifestyle-adjusted
0.991597	0.0930867	Lifestyle-adjusted
0.991597	0.0933899	Lifestyle-adjusted
0.991597	0.0936931	Lifestyle-adjusted
0.991597	0.0939964	Lifestyle-adjusted
0.991597	0.0942996	Lifestyle-adjusted
0.991597	0.0946028	Lifestyle-adjusted
0.991597	0.094906	Lifestyle-adjusted
0.991597	0.0952092	Lifestyle-adjusted
0.991597	0.0955124	Lifestyle-adjusted
0.991597	0.0958156	Lifestyle-adjusted
0.991597	0.0961189	Lifestyle-adjusted
0.991597	0.0964221	Lifestyle-adjusted
0.991597	0.0967253	Lifestyle-adjusted
0.991597	0.0970285	Lifestyle-adjusted
0.991597	0.0973317	Lifestyle-adjusted
0.991597	0.0976349	Lifestyle-adjusted
0.991597	0.0979381	Lifestyle-adjusted
0.991597	0.0982414	Lifestyle-adjusted
0.990663	0.0982414	Lifestyle-adjusted
0.990663	0.0985446	Lifestyle-adjusted
0.990663	0.0988478	Lifestyle-adjusted
0.990663	0.099151	Lifestyle-adjusted
0.990663	0.0994542	Lifestyle-adjusted
0.990663	0.0997574	Lifestyle-adjusted
0.990663	0.100061	Lifestyle-adjusted
0.990663	0.100364	Lifestyle-adjusted
0.990663	0.100667	Lifestyle-adjusted
0.990663	0.10097	Lifestyle-adjusted
0.990663	0.101273	Lifestyle-adjusted
0.990663	0.101577	Lifestyle-adjusted
0.990663	0.10188	Lifestyle-adjusted
0.990663	0.102183	Lifestyle-adjusted
0.990663	0.102486	Lifestyle-adjusted
0.989729	0.102486	Lifestyle-adjusted
0.989729	0.10279	Lifestyle-adjusted
0.989729	0.103093	Lifestyle-adjusted
0.989729	0.103396	Lifestyle-adjusted
0.989729	0.103699	Lifestyle-adjusted
0.989729	0.104002	Lifestyle-adjusted
0.989729	0.104306	Lifestyle-adjusted
0.989729	0.104609	Lifestyle-adjusted
0.989729	0.104912	Lifestyle-adjusted
0.989729	0.105215	Lifestyle-adjusted
0.989729	0.105518	Lifestyle-adjusted
0.989729	0.105822	Lifestyle-adjusted
0.989729	0.106125	Lifestyle-adjusted
0.989729	0.106428	Lifestyle-adjusted
0.989729	0.106731	Lifestyle-adjusted
0.989729	0.107035	Lifestyle-adjusted
0.989729	0.107338	Lifestyle-adjusted
0.989729	0.107641	Lifestyle-adjusted
0.989729	0.107944	Lifestyle-adjusted
0.989729	0.108247	Lifestyle-adjusted
0.989729	0.108551	Lifestyle-adjusted
0.989729	0.108854	Lifestyle-adjusted
0.989729	0.109157	Lifestyle-adjusted
0.989729	0.10946	Lifestyle-adjusted
0.989729	0.109763	Lifestyle-adjusted
0.989729	0.110067	Lifestyle-adjusted
0.989729	0.11037	Lifestyle-adjusted
0.989729	0.110673	Lifestyle-adjusted
0.989729	0.110976	Lifestyle-adjusted
0.989729	0.11128	Lifestyle-adjusted
0.989729	0.111583	Lifestyle-adjusted
0.989729	0.111886	Lifestyle-adjusted
0.989729	0.112189	Lifestyle-adjusted
0.989729	0.112492	Lifestyle-adjusted
0.989729	0.112796	Lifestyle-adjusted
0.989729	0.113099	Lifestyle-adjusted
0.989729	0.113402	Lifestyle-adjusted
0.989729	0.113705	Lifestyle-adjusted
0.989729	0.114008	Lifestyle-adjusted
0.989729	0.114312	Lifestyle-adjusted
0.989729	0.114615	Lifestyle-adjusted
0.989729	0.114918	Lifestyle-adjusted
0.989729	0.115221	Lifestyle-adjusted
0.989729	0.115525	Lifestyle-adjusted
0.989729	0.115828	Lifestyle-adjusted
0.989729	0.116131	Lifestyle-adjusted
0.988796	0.116131	Lifestyle-adjusted
0.988796	0.116434	Lifestyle-adjusted
0.988796	0.116737	Lifestyle-adjusted
0.988796	0.117041	Lifestyle-adjusted
0.988796	0.117344	Lifestyle-adjusted
0.988796	0.117647	Lifestyle-adjusted
0.988796	0.11795	Lifestyle-adjusted
0.988796	0.118253	Lifestyle-adjusted
0.988796	0.118557	Lifestyle-adjusted
0.988796	0.11886	Lifestyle-adjusted
0.988796	0.119163	Lifestyle-adjusted
0.987862	0.119163	Lifestyle-adjusted
0.987862	0.119466	Lifestyle-adjusted
0.987862	0.11977	Lifestyle-adjusted
0.987862	0.120073	Lifestyle-adjusted
0.987862	0.120376	Lifestyle-adjusted
0.987862	0.120679	Lifestyle-adjusted
0.987862	0.120982	Lifestyle-adjusted
0.987862	0.121286	Lifestyle-adjusted
0.987862	0.121589	Lifestyle-adjusted
0.987862	0.121892	Lifestyle-adjusted
0.987862	0.122195	Lifestyle-adjusted
0.987862	0.122498	Lifestyle-adjusted
0.987862	0.122802	Lifestyle-adjusted
0.987862	0.123105	Lifestyle-adjusted
0.987862	0.123408	Lifestyle-adjusted
0.987862	0.123711	Lifestyle-adjusted
0.987862	0.124015	Lifestyle-adjusted
0.987862	0.124318	Lifestyle-adjusted
0.987862	0.124621	Lifestyle-adjusted
0.987862	0.124924	Lifestyle-adjusted
0.987862	0.125227	Lifestyle-adjusted
0.987862	0.125531	Lifestyle-adjusted
0.987862	0.125834	Lifestyle-adjusted
0.987862	0.126137	Lifestyle-adjusted
0.987862	0.12644	Lifestyle-adjusted
0.987862	0.126743	Lifestyle-adjusted
0.987862	0.127047	Lifestyle-adjusted
0.987862	0.12735	Lifestyle-adjusted
0.987862	0.127653	Lifestyle-adjusted
0.987862	0.127956	Lifestyle-adjusted
0.987862	0.12826	Lifestyle-adjusted
0.987862	0.128563	Lifestyle-adjusted
0.987862	0.128866	Lifestyle-adjusted
0.987862	0.129169	Lifestyle-adjusted
0.987862	0.129472	Lifestyle-adjusted
0.987862	0.129776	Lifestyle-adjusted
0.987862	0.130079	Lifestyle-adjusted
0.987862	0.130382	Lifestyle-adjusted
0.987862	0.130685	Lifestyle-adjusted
0.987862	0.130988	Lifestyle-adjusted
0.987862	0.131292	Lifestyle-adjusted
0.987862	0.131595	Lifestyle-adjusted
0.987862	0.131898	Lifestyle-adjusted
0.987862	0.132201	Lifestyle-adjusted
0.987862	0.132505	Lifestyle-adjusted
0.987862	0.132808	Lifestyle-adjusted
0.987862	0.133111	Lifestyle-adjusted
0.987862	0.133414	Lifestyle-adjusted
0.987862	0.133717	Lifestyle-adjusted
0.987862	0.134021	Lifestyle-adjusted
0.987862	0.134324	Lifestyle-adjusted
0.987862	0.134627	Lifestyle-adjusted
0.987862	0.13493	Lifestyle-adjusted
0.987862	0.135233	Lifestyle-adjusted
0.987862	0.135537	Lifestyle-adjusted
0.987862	0.13584	Lifestyle-adjusted
0.986928	0.13584	Lifestyle-adjusted
0.986928	0.136143	Lifestyle-adjusted
0.986928	0.136446	Lifestyle-adjusted
0.986928	0.13675	Lifestyle-adjusted
0.986928	0.137053	Lifestyle-adjusted
0.986928	0.137356	Lifestyle-adjusted
0.986928	0.137659	Lifestyle-adjusted
0.986928	0.137962	Lifestyle-adjusted
0.986928	0.138266	Lifestyle-adjusted
0.986928	0.138569	Lifestyle-adjusted
0.986928	0.138872	Lifestyle-adjusted
0.986928	0.139175	Lifestyle-adjusted
0.986928	0.139478	Lifestyle-adjusted
0.986928	0.139782	Lifestyle-adjusted
0.986928	0.140085	Lifestyle-adjusted
0.986928	0.140388	Lifestyle-adjusted
0.986928	0.140691	Lifestyle-adjusted
0.986928	0.140995	Lifestyle-adjusted
0.986928	0.141298	Lifestyle-adjusted
0.986928	0.141601	Lifestyle-adjusted
0.985994	0.141601	Lifestyle-adjusted
0.985994	0.141904	Lifestyle-adjusted
0.985994	0.142207	Lifestyle-adjusted
0.985994	0.142511	Lifestyle-adjusted
0.985994	0.142814	Lifestyle-adjusted
0.985994	0.143117	Lifestyle-adjusted
0.985994	0.14342	Lifestyle-adjusted
0.985994	0.143723	Lifestyle-adjusted
0.985061	0.143723	Lifestyle-adjusted
0.985061	0.144027	Lifestyle-adjusted
0.985061	0.14433	Lifestyle-adjusted
0.985061	0.144633	Lifestyle-adjusted
0.984127	0.144633	Lifestyle-adjusted
0.983193	0.144633	Lifestyle-adjusted
0.983193	0.144936	Lifestyle-adjusted
0.983193	0.14524	Lifestyle-adjusted
0.983193	0.145543	Lifestyle-adjusted
0.983193	0.145846	Lifestyle-adjusted
0.983193	0.146149	Lifestyle-adjusted
0.983193	0.146452	Lifestyle-adjusted
0.983193	0.146756	Lifestyle-adjusted
0.983193	0.147059	Lifestyle-adjusted
0.983193	0.147362	Lifestyle-adjusted
0.983193	0.147665	Lifestyle-adjusted
0.983193	0.147968	Lifestyle-adjusted
0.983193	0.148272	Lifestyle-adjusted
0.983193	0.148575	Lifestyle-adjusted
0.983193	0.148878	Lifestyle-adjusted
0.983193	0.149181	Lifestyle-adjusted
0.983193	0.149485	Lifestyle-adjusted
0.983193	0.149788	Lifestyle-adjusted
0.983193	0.150091	Lifestyle-adjusted
0.983193	0.150394	Lifestyle-adjusted
0.983193	0.150697	Lifestyle-adjusted
0.983193	0.151001	Lifestyle-adjusted
0.983193	0.151304	Lifestyle-adjusted
0.983193	0.151607	Lifestyle-adjusted
0.983193	0.15191	Lifestyle-adjusted
0.983193	0.152213	Lifestyle-adjusted
0.983193	0.152517	Lifestyle-adjusted
0.983193	0.15282	Lifestyle-adjusted
0.983193	0.153123	Lifestyle-adjusted
0.983193	0.153426	Lifestyle-adjusted
0.983193	0.15373	Lifestyle-adjusted
0.983193	0.154033	Lifestyle-adjusted
0.983193	0.154336	Lifestyle-adjusted
0.983193	0.154639	Lifestyle-adjusted
0.983193	0.154942	Lifestyle-adjusted
0.983193	0.155246	Lifestyle-adjusted
0.983193	0.155549	Lifestyle-adjusted
0.98226	0.155549	Lifestyle-adjusted
0.98226	0.155852	Lifestyle-adjusted
0.98226	0.156155	Lifestyle-adjusted
0.98226	0.156458	Lifestyle-adjusted
0.98226	0.156762	Lifestyle-adjusted
0.98226	0.157065	Lifestyle-adjusted
0.98226	0.157368	Lifestyle-adjusted
0.98226	0.157671	Lifestyle-adjusted
0.98226	0.157975	Lifestyle-adjusted
0.98226	0.158278	Lifestyle-adjusted
0.98226	0.158581	Lifestyle-adjusted
0.98226	0.158884	Lifestyle-adjusted
0.981326	0.158884	Lifestyle-adjusted
0.981326	0.159187	Lifestyle-adjusted
0.981326	0.159491	Lifestyle-adjusted
0.981326	0.159794	Lifestyle-adjusted
0.981326	0.160097	Lifestyle-adjusted
0.981326	0.1604	Lifestyle-adjusted
0.981326	0.160703	Lifestyle-adjusted
0.981326	0.161007	Lifestyle-adjusted
0.981326	0.16131	Lifestyle-adjusted
0.981326	0.161613	Lifestyle-adjusted
0.981326	0.161916	Lifestyle-adjusted
0.981326	0.16222	Lifestyle-adjusted
0.981326	0.162523	Lifestyle-adjusted
0.981326	0.162826	Lifestyle-adjusted
0.981326	0.163129	Lifestyle-adjusted
0.981326	0.163432	Lifestyle-adjusted
0.981326	0.163736	Lifestyle-adjusted
0.981326	0.164039	Lifestyle-adjusted
0.981326	0.164342	Lifestyle-adjusted
0.980392	0.164342	Lifestyle-adjusted
0.980392	0.164645	Lifestyle-adjusted
0.980392	0.164948	Lifestyle-adjusted
0.980392	0.165252	Lifestyle-adjusted
0.980392	0.165555	Lifestyle-adjusted
0.980392	0.165858	Lifestyle-adjusted
0.980392	0.166161	Lifestyle-adjusted
0.980392	0.166465	Lifestyle-adjusted
0.980392	0.166768	Lifestyle-adjusted
0.980392	0.167071	Lifestyle-adjusted
0.980392	0.167374	Lifestyle-adjusted
0.980392	0.167677	Lifestyle-adjusted
0.980392	0.167981	Lifestyle-adjusted
0.980392	0.168284	Lifestyle-adjusted
0.980392	0.168587	Lifestyle-adjusted
0.980392	0.16889	Lifestyle-adjusted
0.980392	0.169193	Lifestyle-adjusted
0.980392	0.169497	Lifestyle-adjusted
0.980392	0.1698	Lifestyle-adjusted
0.980392	0.170103	Lifestyle-adjusted
0.980392	0.170406	Lifestyle-adjusted
0.980392	0.17071	Lifestyle-adjusted
0.980392	0.171013	Lifestyle-adjusted
0.980392	0.171316	Lifestyle-adjusted
0.980392	0.171619	Lifestyle-adjusted
0.980392	0.171922	Lifestyle-adjusted
0.980392	0.172226	Lifestyle-adjusted
0.980392	0.172529	Lifestyle-adjusted
0.980392	0.172832	Lifestyle-adjusted
0.980392	0.173135	Lifestyle-adjusted
0.980392	0.173438	Lifestyle-adjusted
0.980392	0.173742	Lifestyle-adjusted
0.980392	0.174045	Lifestyle-adjusted
0.980392	0.174348	Lifestyle-adjusted
0.980392	0.174651	Lifestyle-adjusted
0.980392	0.174955	Lifestyle-adjusted
0.980392	0.175258	Lifestyle-adjusted
0.980392	0.175561	Lifestyle-adjusted
0.980392	0.175864	Lifestyle-adjusted
0.980392	0.176167	Lifestyle-adjusted
0.980392	0.176471	Lifestyle-adjusted
0.980392	0.176774	Lifestyle-adjusted
0.980392	0.177077	Lifestyle-adjusted
0.980392	0.17738	Lifestyle-adjusted
0.979458	0.17738	Lifestyle-adjusted
0.979458	0.177683	Lifestyle-adjusted
0.979458	0.177987	Lifestyle-adjusted
0.979458	0.17829	Lifestyle-adjusted
0.979458	0.178593	Lifestyle-adjusted
0.978525	0.178593	Lifestyle-adjusted
0.978525	0.178896	Lifestyle-adjusted
0.978525	0.1792	Lifestyle-adjusted
0.978525	0.179503	Lifestyle-adjusted
0.978525	0.179806	Lifestyle-adjusted
0.978525	0.180109	Lifestyle-adjusted
0.978525	0.180412	Lifestyle-adjusted
0.978525	0.180716	Lifestyle-adjusted
0.978525	0.181019	Lifestyle-adjusted
0.978525	0.181322	Lifestyle-adjusted
0.978525	0.181625	Lifestyle-adjusted
0.978525	0.181928	Lifestyle-adjusted
0.978525	0.182232	Lifestyle-adjusted
0.978525	0.182535	Lifestyle-adjusted
0.978525	0.182838	Lifestyle-adjusted
0.978525	0.183141	Lifestyle-adjusted
0.978525	0.183445	Lifestyle-adjusted
0.978525	0.183748	Lifestyle-adjusted
0.978525	0.184051	Lifestyle-adjusted
0.978525	0.184354	Lifestyle-adjusted
0.978525	0.184657	Lifestyle-adjusted
0.978525	0.184961	Lifestyle-adjusted
0.978525	0.185264	Lifestyle-adjusted
0.978525	0.185567	Lifestyle-adjusted
0.978525	0.18587	Lifestyle-adjusted
0.978525	0.186173	Lifestyle-adjusted
0.978525	0.186477	Lifestyle-adjusted
0.978525	0.18678	Lifestyle-adjusted
0.978525	0.187083	Lifestyle-adjusted
0.978525	0.187386	Lifestyle-adjusted
0.978525	0.18769	Lifestyle-adjusted
0.978525	0.187993	Lifestyle-adjusted
0.978525	0.188296	Lifestyle-adjusted
0.978525	0.188599	Lifestyle-adjusted
0.978525	0.188902	Lifestyle-adjusted
0.978525	0.189206	Lifestyle-adjusted
0.978525	0.189509	Lifestyle-adjusted
0.978525	0.189812	Lifestyle-adjusted
0.978525	0.190115	Lifestyle-adjusted
0.978525	0.190418	Lifestyle-adjusted
0.978525	0.190722	Lifestyle-adjusted
0.978525	0.191025	Lifestyle-adjusted
0.978525	0.191328	Lifestyle-adjusted
0.977591	0.191328	Lifestyle-adjusted
0.977591	0.191631	Lifestyle-adjusted
0.977591	0.191935	Lifestyle-adjusted
0.977591	0.192238	Lifestyle-adjusted
0.977591	0.192541	Lifestyle-adjusted
0.977591	0.192844	Lifestyle-adjusted
0.977591	0.193147	Lifestyle-adjusted
0.977591	0.193451	Lifestyle-adjusted
0.977591	0.193754	Lifestyle-adjusted
0.977591	0.194057	Lifestyle-adjusted
0.977591	0.19436	Lifestyle-adjusted
0.977591	0.194663	Lifestyle-adjusted
0.977591	0.194967	Lifestyle-adjusted
0.977591	0.19527	Lifestyle-adjusted
0.977591	0.195573	Lifestyle-adjusted
0.977591	0.195876	Lifestyle-adjusted
0.977591	0.19618	Lifestyle-adjusted
0.977591	0.196483	Lifestyle-adjusted
0.977591	0.196786	Lifestyle-adjusted
0.977591	0.197089	Lifestyle-adjusted
0.977591	0.197392	Lifestyle-adjusted
0.977591	0.197696	Lifestyle-adjusted
0.977591	0.197999	Lifestyle-adjusted
0.977591	0.198302	Lifestyle-adjusted
0.977591	0.198605	Lifestyle-adjusted
0.977591	0.198908	Lifestyle-adjusted
0.977591	0.199212	Lifestyle-adjusted
0.977591	0.199515	Lifestyle-adjusted
0.977591	0.199818	Lifestyle-adjusted
0.977591	0.200121	Lifestyle-adjusted
0.976657	0.200121	Lifestyle-adjusted
0.976657	0.200424	Lifestyle-adjusted
0.976657	0.200728	Lifestyle-adjusted
0.976657	0.201031	Lifestyle-adjusted
0.976657	0.201334	Lifestyle-adjusted
0.976657	0.201637	Lifestyle-adjusted
0.976657	0.201941	Lifestyle-adjusted
0.976657	0.202244	Lifestyle-adjusted
0.976657	0.202547	Lifestyle-adjusted
0.976657	0.20285	Lifestyle-adjusted
0.976657	0.203153	Lifestyle-adjusted
0.976657	0.203457	Lifestyle-adjusted
0.976657	0.20376	Lifestyle-adjusted
0.976657	0.204063	Lifestyle-adjusted
0.976657	0.204366	Lifestyle-adjusted
0.976657	0.204669	Lifestyle-adjusted
0.976657	0.204973	Lifestyle-adjusted
0.976657	0.205276	Lifestyle-adjusted
0.976657	0.205579	Lifestyle-adjusted
0.976657	0.205882	Lifestyle-adjusted
0.976657	0.206186	Lifestyle-adjusted
0.976657	0.206489	Lifestyle-adjusted
0.976657	0.206792	Lifestyle-adjusted
0.976657	0.207095	Lifestyle-adjusted
0.976657	0.207398	Lifestyle-adjusted
0.976657	0.207702	Lifestyle-adjusted
0.976657	0.208005	Lifestyle-adjusted
0.976657	0.208308	Lifestyle-adjusted
0.976657	0.208611	Lifestyle-adjusted
0.976657	0.208914	Lifestyle-adjusted
0.976657	0.209218	Lifestyle-adjusted
0.976657	0.209521	Lifestyle-adjusted
0.976657	0.209824	Lifestyle-adjusted
0.976657	0.210127	Lifestyle-adjusted
0.976657	0.210431	Lifestyle-adjusted
0.976657	0.210734	Lifestyle-adjusted
0.976657	0.211037	Lifestyle-adjusted
0.976657	0.21134	Lifestyle-adjusted
0.976657	0.211643	Lifestyle-adjusted
0.976657	0.211947	Lifestyle-adjusted
0.976657	0.21225	Lifestyle-adjusted
0.976657	0.212553	Lifestyle-adjusted
0.976657	0.212856	Lifestyle-adjusted
0.975724	0.212856	Lifestyle-adjusted
0.975724	0.213159	Lifestyle-adjusted
0.975724	0.213463	Lifestyle-adjusted
0.975724	0.213766	Lifestyle-adjusted
0.975724	0.214069	Lifestyle-adjusted
0.975724	0.214372	Lifestyle-adjusted
0.975724	0.214676	Lifestyle-adjusted
0.975724	0.214979	Lifestyle-adjusted
0.975724	0.215282	Lifestyle-adjusted
0.975724	0.215585	Lifestyle-adjusted
0.975724	0.215888	Lifestyle-adjusted
0.975724	0.216192	Lifestyle-adjusted
0.975724	0.216495	Lifestyle-adjusted
0.975724	0.216798	Lifestyle-adjusted
0.975724	0.217101	Lifestyle-adjusted
0.975724	0.217404	Lifestyle-adjusted
0.975724	0.217708	Lifestyle-adjusted
0.975724	0.218011	Lifestyle-adjusted
0.975724	0.218314	Lifestyle-adjusted
0.975724	0.218617	Lifestyle-adjusted
0.975724	0.218921	Lifestyle-adjusted
0.975724	0.219224	Lifestyle-adjusted
0.975724	0.219527	Lifestyle-adjusted
0.975724	0.21983	Lifestyle-adjusted
0.975724	0.220133	Lifestyle-adjusted
0.975724	0.220437	Lifestyle-adjusted
0.975724	0.22074	Lifestyle-adjusted
0.97479	0.22074	Lifestyle-adjusted
0.97479	0.221043	Lifestyle-adjusted
0.97479	0.221346	Lifestyle-adjusted
0.97479	0.221649	Lifestyle-adjusted
0.97479	0.221953	Lifestyle-adjusted
0.97479	0.222256	Lifestyle-adjusted
0.97479	0.222559	Lifestyle-adjusted
0.97479	0.222862	Lifestyle-adjusted
0.97479	0.223166	Lifestyle-adjusted
0.97479	0.223469	Lifestyle-adjusted
0.97479	0.223772	Lifestyle-adjusted
0.97479	0.224075	Lifestyle-adjusted
0.97479	0.224378	Lifestyle-adjusted
0.97479	0.224682	Lifestyle-adjusted
0.97479	0.224985	Lifestyle-adjusted
0.97479	0.225288	Lifestyle-adjusted
0.97479	0.225591	Lifestyle-adjusted
0.97479	0.225894	Lifestyle-adjusted
0.97479	0.226198	Lifestyle-adjusted
0.97479	0.226501	Lifestyle-adjusted
0.97479	0.226804	Lifestyle-adjusted
0.97479	0.227107	Lifestyle-adjusted
0.97479	0.227411	Lifestyle-adjusted
0.97479	0.227714	Lifestyle-adjusted
0.97479	0.228017	Lifestyle-adjusted
0.97479	0.22832	Lifestyle-adjusted
0.97479	0.228623	Lifestyle-adjusted
0.97479	0.228927	Lifestyle-adjusted
0.97479	0.22923	Lifestyle-adjusted
0.97479	0.229533	Lifestyle-adjusted
0.97479	0.229836	Lifestyle-adjusted
0.97479	0.230139	Lifestyle-adjusted
0.973856	0.230139	Lifestyle-adjusted
0.973856	0.230443	Lifestyle-adjusted
0.972923	0.230443	Lifestyle-adjusted
0.972923	0.230746	Lifestyle-adjusted
0.972923	0.231049	Lifestyle-adjusted
0.971989	0.231049	Lifestyle-adjusted
0.971989	0.231352	Lifestyle-adjusted
0.971989	0.231656	Lifestyle-adjusted
0.971989	0.231959	Lifestyle-adjusted
0.971055	0.231959	Lifestyle-adjusted
0.971055	0.232262	Lifestyle-adjusted
0.971055	0.232565	Lifestyle-adjusted
0.971055	0.232868	Lifestyle-adjusted
0.971055	0.233172	Lifestyle-adjusted
0.971055	0.233475	Lifestyle-adjusted
0.971055	0.233778	Lifestyle-adjusted
0.970121	0.233778	Lifestyle-adjusted
0.970121	0.234081	Lifestyle-adjusted
0.970121	0.234384	Lifestyle-adjusted
0.970121	0.234688	Lifestyle-adjusted
0.970121	0.234991	Lifestyle-adjusted
0.970121	0.235294	Lifestyle-adjusted
0.970121	0.235597	Lifestyle-adjusted
0.970121	0.235901	Lifestyle-adjusted
0.970121	0.236204	Lifestyle-adjusted
0.970121	0.236507	Lifestyle-adjusted
0.970121	0.23681	Lifestyle-adjusted
0.970121	0.237113	Lifestyle-adjusted
0.970121	0.237417	Lifestyle-adjusted
0.970121	0.23772	Lifestyle-adjusted
0.970121	0.238023	Lifestyle-adjusted
0.970121	0.238326	Lifestyle-adjusted
0.970121	0.238629	Lifestyle-adjusted
0.970121	0.238933	Lifestyle-adjusted
0.970121	0.239236	Lifestyle-adjusted
0.970121	0.239539	Lifestyle-adjusted
0.970121	0.239842	Lifestyle-adjusted
0.970121	0.240146	Lifestyle-adjusted
0.970121	0.240449	Lifestyle-adjusted
0.970121	0.240752	Lifestyle-adjusted
0.970121	0.241055	Lifestyle-adjusted
0.970121	0.241358	Lifestyle-adjusted
0.970121	0.241662	Lifestyle-adjusted
0.970121	0.241965	Lifestyle-adjusted
0.970121	0.242268	Lifestyle-adjusted
0.970121	0.242571	Lifestyle-adjusted
0.970121	0.242874	Lifestyle-adjusted
0.970121	0.243178	Lifestyle-adjusted
0.969188	0.243178	Lifestyle-adjusted
0.969188	0.243481	Lifestyle-adjusted
0.969188	0.243784	Lifestyle-adjusted
0.969188	0.244087	Lifestyle-adjusted
0.968254	0.244087	Lifestyle-adjusted
0.968254	0.244391	Lifestyle-adjusted
0.968254	0.244694	Lifestyle-adjusted
0.968254	0.244997	Lifestyle-adjusted
0.968254	0.2453	Lifestyle-adjusted
0.968254	0.245603	Lifestyle-adjusted
0.968254	0.245907	Lifestyle-adjusted
0.968254	0.24621	Lifestyle-adjusted
0.968254	0.246513	Lifestyle-adjusted
0.968254	0.246816	Lifestyle-adjusted
0.968254	0.247119	Lifestyle-adjusted
0.968254	0.247423	Lifestyle-adjusted
0.968254	0.247726	Lifestyle-adjusted
0.968254	0.248029	Lifestyle-adjusted
0.968254	0.248332	Lifestyle-adjusted
0.968254	0.248636	Lifestyle-adjusted
0.968254	0.248939	Lifestyle-adjusted
0.968254	0.249242	Lifestyle-adjusted
0.968254	0.249545	Lifestyle-adjusted
0.968254	0.249848	Lifestyle-adjusted
0.968254	0.250152	Lifestyle-adjusted
0.968254	0.250455	Lifestyle-adjusted
0.968254	0.250758	Lifestyle-adjusted
0.968254	0.251061	Lifestyle-adjusted
0.968254	0.251364	Lifestyle-adjusted
0.968254	0.251668	Lifestyle-adjusted
0.968254	0.251971	Lifestyle-adjusted
0.968254	0.252274	Lifestyle-adjusted
0.968254	0.252577	Lifestyle-adjusted
0.968254	0.252881	Lifestyle-adjusted
0.968254	0.253184	Lifestyle-adjusted
0.968254	0.253487	Lifestyle-adjusted
0.96732	0.253487	Lifestyle-adjusted
0.96732	0.25379	Lifestyle-adjusted
0.96732	0.254093	Lifestyle-adjusted
0.96732	0.254397	Lifestyle-adjusted
0.96732	0.2547	Lifestyle-adjusted
0.966387	0.2547	Lifestyle-adjusted
0.966387	0.255003	Lifestyle-adjusted
0.966387	0.255306	Lifestyle-adjusted
0.966387	0.255609	Lifestyle-adjusted
0.966387	0.255913	Lifestyle-adjusted
0.965453	0.255913	Lifestyle-adjusted
0.965453	0.256216	Lifestyle-adjusted
0.965453	0.256519	Lifestyle-adjusted
0.964519	0.256519	Lifestyle-adjusted
0.964519	0.256822	Lifestyle-adjusted
0.964519	0.257126	Lifestyle-adjusted
0.964519	0.257429	Lifestyle-adjusted
0.964519	0.257732	Lifestyle-adjusted
0.964519	0.258035	Lifestyle-adjusted
0.964519	0.258338	Lifestyle-adjusted
0.964519	0.258642	Lifestyle-adjusted
0.963585	0.258642	Lifestyle-adjusted
0.963585	0.258945	Lifestyle-adjusted
0.962652	0.258945	Lifestyle-adjusted
0.962652	0.259248	Lifestyle-adjusted
0.962652	0.259551	Lifestyle-adjusted
0.962652	0.259854	Lifestyle-adjusted
0.962652	0.260158	Lifestyle-adjusted
0.962652	0.260461	Lifestyle-adjusted
0.962652	0.260764	Lifestyle-adjusted
0.962652	0.261067	Lifestyle-adjusted
0.962652	0.261371	Lifestyle-adjusted
0.962652	0.261674	Lifestyle-adjusted
0.962652	0.261977	Lifestyle-adjusted
0.962652	0.26228	Lifestyle-adjusted
0.962652	0.262583	Lifestyle-adjusted
0.962652	0.262887	Lifestyle-adjusted
0.962652	0.26319	Lifestyle-adjusted
0.962652	0.263493	Lifestyle-adjusted
0.961718	0.263493	Lifestyle-adjusted
0.961718	0.263796	Lifestyle-adjusted
0.961718	0.264099	Lifestyle-adjusted
0.961718	0.264403	Lifestyle-adjusted
0.961718	0.264706	Lifestyle-adjusted
0.961718	0.265009	Lifestyle-adjusted
0.961718	0.265312	Lifestyle-adjusted
0.961718	0.265616	Lifestyle-adjusted
0.961718	0.265919	Lifestyle-adjusted
0.961718	0.266222	Lifestyle-adjusted
0.961718	0.266525	Lifestyle-adjusted
0.961718	0.266828	Lifestyle-adjusted
0.961718	0.267132	Lifestyle-adjusted
0.961718	0.267435	Lifestyle-adjusted
0.961718	0.267738	Lifestyle-adjusted
0.961718	0.268041	Lifestyle-adjusted
0.961718	0.268344	Lifestyle-adjusted
0.961718	0.268648	Lifestyle-adjusted
0.961718	0.268951	Lifestyle-adjusted
0.961718	0.269254	Lifestyle-adjusted
0.961718	0.269557	Lifestyle-adjusted
0.961718	0.269861	Lifestyle-adjusted
0.960784	0.269861	Lifestyle-adjusted
0.960784	0.270164	Lifestyle-adjusted
0.960784	0.270467	Lifestyle-adjusted
0.960784	0.27077	Lifestyle-adjusted
0.960784	0.271073	Lifestyle-adjusted
0.960784	0.271377	Lifestyle-adjusted
0.959851	0.271377	Lifestyle-adjusted
0.959851	0.27168	Lifestyle-adjusted
0.959851	0.271983	Lifestyle-adjusted
0.958917	0.271983	Lifestyle-adjusted
0.958917	0.272286	Lifestyle-adjusted
0.957983	0.272286	Lifestyle-adjusted
0.957983	0.272589	Lifestyle-adjusted
0.957983	0.272893	Lifestyle-adjusted
0.957983	0.273196	Lifestyle-adjusted
0.957983	0.273499	Lifestyle-adjusted
0.957983	0.273802	Lifestyle-adjusted
0.957983	0.274106	Lifestyle-adjusted
0.957049	0.274106	Lifestyle-adjusted
0.957049	0.274409	Lifestyle-adjusted
0.957049	0.274712	Lifestyle-adjusted
0.957049	0.275015	Lifestyle-adjusted
0.957049	0.275318	Lifestyle-adjusted
0.957049	0.275622	Lifestyle-adjusted
0.957049	0.275925	Lifestyle-adjusted
0.957049	0.276228	Lifestyle-adjusted
0.957049	0.276531	Lifestyle-adjusted
0.957049	0.276834	Lifestyle-adjusted
0.957049	0.277138	Lifestyle-adjusted
0.957049	0.277441	Lifestyle-adjusted
0.957049	0.277744	Lifestyle-adjusted
0.957049	0.278047	Lifestyle-adjusted
0.957049	0.278351	Lifestyle-adjusted
0.956116	0.278351	Lifestyle-adjusted
0.956116	0.278654	Lifestyle-adjusted
0.956116	0.278957	Lifestyle-adjusted
0.955182	0.278957	Lifestyle-adjusted
0.955182	0.27926	Lifestyle-adjusted
0.955182	0.279563	Lifestyle-adjusted
0.954248	0.279563	Lifestyle-adjusted
0.954248	0.279867	Lifestyle-adjusted
0.954248	0.28017	Lifestyle-adjusted
0.954248	0.280473	Lifestyle-adjusted
0.954248	0.280776	Lifestyle-adjusted
0.954248	0.281079	Lifestyle-adjusted
0.954248	0.281383	Lifestyle-adjusted
0.954248	0.281686	Lifestyle-adjusted
0.953315	0.281686	Lifestyle-adjusted
0.953315	0.281989	Lifestyle-adjusted
0.953315	0.282292	Lifestyle-adjusted
0.953315	0.282596	Lifestyle-adjusted
0.953315	0.282899	Lifestyle-adjusted
0.953315	0.283202	Lifestyle-adjusted
0.953315	0.283505	Lifestyle-adjusted
0.953315	0.283808	Lifestyle-adjusted
0.953315	0.284112	Lifestyle-adjusted
0.952381	0.284112	Lifestyle-adjusted
0.952381	0.284415	Lifestyle-adjusted
0.952381	0.284718	Lifestyle-adjusted
0.952381	0.285021	Lifestyle-adjusted
0.952381	0.285324	Lifestyle-adjusted
0.952381	0.285628	Lifestyle-adjusted
0.952381	0.285931	Lifestyle-adjusted
0.952381	0.286234	Lifestyle-adjusted
0.952381	0.286537	Lifestyle-adjusted
0.952381	0.286841	Lifestyle-adjusted
0.952381	0.287144	Lifestyle-adjusted
0.952381	0.287447	Lifestyle-adjusted
0.952381	0.28775	Lifestyle-adjusted
0.952381	0.288053	Lifestyle-adjusted
0.952381	0.288357	Lifestyle-adjusted
0.952381	0.28866	Lifestyle-adjusted
0.952381	0.288963	Lifestyle-adjusted
0.952381	0.289266	Lifestyle-adjusted
0.952381	0.289569	Lifestyle-adjusted
0.952381	0.289873	Lifestyle-adjusted
0.952381	0.290176	Lifestyle-adjusted
0.952381	0.290479	Lifestyle-adjusted
0.952381	0.290782	Lifestyle-adjusted
0.952381	0.291086	Lifestyle-adjusted
0.952381	0.291389	Lifestyle-adjusted
0.952381	0.291692	Lifestyle-adjusted
0.952381	0.291995	Lifestyle-adjusted
0.952381	0.292298	Lifestyle-adjusted
0.952381	0.292602	Lifestyle-adjusted
0.952381	0.292905	Lifestyle-adjusted
0.952381	0.293208	Lifestyle-adjusted
0.952381	0.293511	Lifestyle-adjusted
0.952381	0.293814	Lifestyle-adjusted
0.952381	0.294118	Lifestyle-adjusted
0.952381	0.294421	Lifestyle-adjusted
0.952381	0.294724	Lifestyle-adjusted
0.952381	0.295027	Lifestyle-adjusted
0.952381	0.295331	Lifestyle-adjusted
0.952381	0.295634	Lifestyle-adjusted
0.952381	0.295937	Lifestyle-adjusted
0.952381	0.29624	Lifestyle-adjusted
0.952381	0.296543	Lifestyle-adjusted
0.952381	0.296847	Lifestyle-adjusted
0.952381	0.29715	Lifestyle-adjusted
0.952381	0.297453	Lifestyle-adjusted
0.952381	0.297756	Lifestyle-adjusted
0.952381	0.298059	Lifestyle-adjusted
0.952381	0.298363	Lifestyle-adjusted
0.952381	0.298666	Lifestyle-adjusted
0.952381	0.298969	Lifestyle-adjusted
0.952381	0.299272	Lifestyle-adjusted
0.952381	0.299576	Lifestyle-adjusted
0.952381	0.299879	Lifestyle-adjusted
0.952381	0.300182	Lifestyle-adjusted
0.952381	0.300485	Lifestyle-adjusted
0.952381	0.300788	Lifestyle-adjusted
0.952381	0.301092	Lifestyle-adjusted
0.952381	0.301395	Lifestyle-adjusted
0.951447	0.301395	Lifestyle-adjusted
0.951447	0.301698	Lifestyle-adjusted
0.951447	0.302001	Lifestyle-adjusted
0.951447	0.302304	Lifestyle-adjusted
0.951447	0.302608	Lifestyle-adjusted
0.951447	0.302911	Lifestyle-adjusted
0.951447	0.303214	Lifestyle-adjusted
0.951447	0.303517	Lifestyle-adjusted
0.951447	0.30382	Lifestyle-adjusted
0.951447	0.304124	Lifestyle-adjusted
0.951447	0.304427	Lifestyle-adjusted
0.951447	0.30473	Lifestyle-adjusted
0.950514	0.30473	Lifestyle-adjusted
0.950514	0.305033	Lifestyle-adjusted
0.950514	0.305337	Lifestyle-adjusted
0.950514	0.30564	Lifestyle-adjusted
0.950514	0.305943	Lifestyle-adjusted
0.950514	0.306246	Lifestyle-adjusted
0.950514	0.306549	Lifestyle-adjusted
0.950514	0.306853	Lifestyle-adjusted
0.950514	0.307156	Lifestyle-adjusted
0.950514	0.307459	Lifestyle-adjusted
0.94958	0.307459	Lifestyle-adjusted
0.94958	0.307762	Lifestyle-adjusted
0.94958	0.308065	Lifestyle-adjusted
0.94958	0.308369	Lifestyle-adjusted
0.94958	0.308672	Lifestyle-adjusted
0.94958	0.308975	Lifestyle-adjusted
0.94958	0.309278	Lifestyle-adjusted
0.94958	0.309582	Lifestyle-adjusted
0.94958	0.309885	Lifestyle-adjusted
0.94958	0.310188	Lifestyle-adjusted
0.94958	0.310491	Lifestyle-adjusted
0.94958	0.310794	Lifestyle-adjusted
0.94958	0.311098	Lifestyle-adjusted
0.94958	0.311401	Lifestyle-adjusted
0.94958	0.311704	Lifestyle-adjusted
0.94958	0.312007	Lifestyle-adjusted
0.94958	0.31231	Lifestyle-adjusted
0.94958	0.312614	Lifestyle-adjusted
0.94958	0.312917	Lifestyle-adjusted
0.94958	0.31322	Lifestyle-adjusted
0.948646	0.31322	Lifestyle-adjusted
0.948646	0.313523	Lifestyle-adjusted
0.948646	0.313827	Lifestyle-adjusted
0.948646	0.31413	Lifestyle-adjusted
0.948646	0.314433	Lifestyle-adjusted
0.948646	0.314736	Lifestyle-adjusted
0.948646	0.315039	Lifestyle-adjusted
0.948646	0.315343	Lifestyle-adjusted
0.948646	0.315646	Lifestyle-adjusted
0.947712	0.315646	Lifestyle-adjusted
0.947712	0.315949	Lifestyle-adjusted
0.947712	0.316252	Lifestyle-adjusted
0.947712	0.316555	Lifestyle-adjusted
0.947712	0.316859	Lifestyle-adjusted
0.946779	0.316859	Lifestyle-adjusted
0.946779	0.317162	Lifestyle-adjusted
0.945845	0.317162	Lifestyle-adjusted
0.945845	0.317465	Lifestyle-adjusted
0.945845	0.317768	Lifestyle-adjusted
0.945845	0.318072	Lifestyle-adjusted
0.945845	0.318375	Lifestyle-adjusted
0.944911	0.318375	Lifestyle-adjusted
0.944911	0.318678	Lifestyle-adjusted
0.944911	0.318981	Lifestyle-adjusted
0.944911	0.319284	Lifestyle-adjusted
0.944911	0.319588	Lifestyle-adjusted
0.944911	0.319891	Lifestyle-adjusted
0.944911	0.320194	Lifestyle-adjusted
0.944911	0.320497	Lifestyle-adjusted
0.944911	0.3208	Lifestyle-adjusted
0.944911	0.321104	Lifestyle-adjusted
0.944911	0.321407	Lifestyle-adjusted
0.944911	0.32171	Lifestyle-adjusted
0.944911	0.322013	Lifestyle-adjusted
0.944911	0.322317	Lifestyle-adjusted
0.944911	0.32262	Lifestyle-adjusted
0.944911	0.322923	Lifestyle-adjusted
0.944911	0.323226	Lifestyle-adjusted
0.944911	0.323529	Lifestyle-adjusted
0.944911	0.323833	Lifestyle-adjusted
0.944911	0.324136	Lifestyle-adjusted
0.944911	0.324439	Lifestyle-adjusted
0.944911	0.324742	Lifestyle-adjusted
0.944911	0.325045	Lifestyle-adjusted
0.944911	0.325349	Lifestyle-adjusted
0.944911	0.325652	Lifestyle-adjusted
0.944911	0.325955	Lifestyle-adjusted
0.944911	0.326258	Lifestyle-adjusted
0.944911	0.326562	Lifestyle-adjusted
0.944911	0.326865	Lifestyle-adjusted
0.943978	0.326865	Lifestyle-adjusted
0.943978	0.327168	Lifestyle-adjusted
0.943978	0.327471	Lifestyle-adjusted
0.943978	0.327774	Lifestyle-adjusted
0.943978	0.328078	Lifestyle-adjusted
0.943978	0.328381	Lifestyle-adjusted
0.943978	0.328684	Lifestyle-adjusted
0.943978	0.328987	Lifestyle-adjusted
0.943978	0.32929	Lifestyle-adjusted
0.943978	0.329594	Lifestyle-adjusted
0.943978	0.329897	Lifestyle-adjusted
0.943978	0.3302	Lifestyle-adjusted
0.943978	0.330503	Lifestyle-adjusted
0.943044	0.330503	Lifestyle-adjusted
0.943044	0.330807	Lifestyle-adjusted
0.943044	0.33111	Lifestyle-adjusted
0.943044	0.331413	Lifestyle-adjusted
0.943044	0.331716	Lifestyle-adjusted
0.94211	0.331716	Lifestyle-adjusted
0.94211	0.332019	Lifestyle-adjusted
0.94211	0.332323	Lifestyle-adjusted
0.94211	0.332626	Lifestyle-adjusted
0.94211	0.332929	Lifestyle-adjusted
0.941176	0.332929	Lifestyle-adjusted
0.941176	0.333232	Lifestyle-adjusted
0.941176	0.333535	Lifestyle-adjusted
0.940243	0.333535	Lifestyle-adjusted
0.940243	0.333839	Lifestyle-adjusted
0.940243	0.334142	Lifestyle-adjusted
0.940243	0.334445	Lifestyle-adjusted
0.940243	0.334748	Lifestyle-adjusted
0.939309	0.334748	Lifestyle-adjusted
0.939309	0.335052	Lifestyle-adjusted
0.939309	0.335355	Lifestyle-adjusted
0.939309	0.335658	Lifestyle-adjusted
0.939309	0.335961	Lifestyle-adjusted
0.939309	0.336264	Lifestyle-adjusted
0.939309	0.336568	Lifestyle-adjusted
0.939309	0.336871	Lifestyle-adjusted
0.938375	0.336871	Lifestyle-adjusted
0.938375	0.337174	Lifestyle-adjusted
0.938375	0.337477	Lifestyle-adjusted
0.938375	0.33778	Lifestyle-adjusted
0.938375	0.338084	Lifestyle-adjusted
0.938375	0.338387	Lifestyle-adjusted
0.938375	0.33869	Lifestyle-adjusted
0.938375	0.338993	Lifestyle-adjusted
0.938375	0.339297	Lifestyle-adjusted
0.938375	0.3396	Lifestyle-adjusted
0.938375	0.339903	Lifestyle-adjusted
0.938375	0.340206	Lifestyle-adjusted
0.938375	0.340509	Lifestyle-adjusted
0.938375	0.340813	Lifestyle-adjusted
0.938375	0.341116	Lifestyle-adjusted
0.938375	0.341419	Lifestyle-adjusted
0.938375	0.341722	Lifestyle-adjusted
0.938375	0.342025	Lifestyle-adjusted
0.938375	0.342329	Lifestyle-adjusted
0.938375	0.342632	Lifestyle-adjusted
0.938375	0.342935	Lifestyle-adjusted
0.938375	0.343238	Lifestyle-adjusted
0.938375	0.343542	Lifestyle-adjusted
0.938375	0.343845	Lifestyle-adjusted
0.938375	0.344148	Lifestyle-adjusted
0.938375	0.344451	Lifestyle-adjusted
0.938375	0.344754	Lifestyle-adjusted
0.938375	0.345058	Lifestyle-adjusted
0.937442	0.345058	Lifestyle-adjusted
0.937442	0.345361	Lifestyle-adjusted
0.937442	0.345664	Lifestyle-adjusted
0.937442	0.345967	Lifestyle-adjusted
0.937442	0.34627	Lifestyle-adjusted
0.937442	0.346574	Lifestyle-adjusted
0.937442	0.346877	Lifestyle-adjusted
0.937442	0.34718	Lifestyle-adjusted
0.937442	0.347483	Lifestyle-adjusted
0.937442	0.347787	Lifestyle-adjusted
0.937442	0.34809	Lifestyle-adjusted
0.937442	0.348393	Lifestyle-adjusted
0.937442	0.348696	Lifestyle-adjusted
0.936508	0.348696	Lifestyle-adjusted
0.935574	0.348696	Lifestyle-adjusted
0.935574	0.348999	Lifestyle-adjusted
0.935574	0.349303	Lifestyle-adjusted
0.934641	0.349303	Lifestyle-adjusted
0.934641	0.349606	Lifestyle-adjusted
0.934641	0.349909	Lifestyle-adjusted
0.934641	0.350212	Lifestyle-adjusted
0.934641	0.350515	Lifestyle-adjusted
0.934641	0.350819	Lifestyle-adjusted
0.934641	0.351122	Lifestyle-adjusted
0.934641	0.351425	Lifestyle-adjusted
0.934641	0.351728	Lifestyle-adjusted
0.934641	0.352032	Lifestyle-adjusted
0.934641	0.352335	Lifestyle-adjusted
0.934641	0.352638	Lifestyle-adjusted
0.934641	0.352941	Lifestyle-adjusted
0.934641	0.353244	Lifestyle-adjusted
0.934641	0.353548	Lifestyle-adjusted
0.934641	0.353851	Lifestyle-adjusted
0.934641	0.354154	Lifestyle-adjusted
0.934641	0.354457	Lifestyle-adjusted
0.934641	0.35476	Lifestyle-adjusted
0.934641	0.355064	Lifestyle-adjusted
0.934641	0.355367	Lifestyle-adjusted
0.934641	0.35567	Lifestyle-adjusted
0.934641	0.355973	Lifestyle-adjusted
0.934641	0.356277	Lifestyle-adjusted
0.934641	0.35658	Lifestyle-adjusted
0.934641	0.356883	Lifestyle-adjusted
0.934641	0.357186	Lifestyle-adjusted
0.934641	0.357489	Lifestyle-adjusted
0.934641	0.357793	Lifestyle-adjusted
0.934641	0.358096	Lifestyle-adjusted
0.934641	0.358399	Lifestyle-adjusted
0.934641	0.358702	Lifestyle-adjusted
0.934641	0.359005	Lifestyle-adjusted
0.934641	0.359309	Lifestyle-adjusted
0.934641	0.359612	Lifestyle-adjusted
0.934641	0.359915	Lifestyle-adjusted
0.934641	0.360218	Lifestyle-adjusted
0.934641	0.360522	Lifestyle-adjusted
0.934641	0.360825	Lifestyle-adjusted
0.934641	0.361128	Lifestyle-adjusted
0.934641	0.361431	Lifestyle-adjusted
0.934641	0.361734	Lifestyle-adjusted
0.934641	0.362038	Lifestyle-adjusted
0.934641	0.362341	Lifestyle-adjusted
0.934641	0.362644	Lifestyle-adjusted
0.934641	0.362947	Lifestyle-adjusted
0.934641	0.36325	Lifestyle-adjusted
0.934641	0.363554	Lifestyle-adjusted
0.934641	0.363857	Lifestyle-adjusted
0.934641	0.36416	Lifestyle-adjusted
0.934641	0.364463	Lifestyle-adjusted
0.934641	0.364767	Lifestyle-adjusted
0.934641	0.36507	Lifestyle-adjusted
0.934641	0.365373	Lifestyle-adjusted
0.934641	0.365676	Lifestyle-adjusted
0.934641	0.365979	Lifestyle-adjusted
0.934641	0.366283	Lifestyle-adjusted
0.934641	0.366586	Lifestyle-adjusted
0.934641	0.366889	Lifestyle-adjusted
0.934641	0.367192	Lifestyle-adjusted
[truncated: 21,189 more rows]
