# Supplementary material for: Blood protein assessment of leading incident diseases and mortality in the UK Biobank
Source: Nat Aging. 2024 Jul 10;4(7):939–48. doi: 10.1038/s43587-024-00655-7 (PMC11257969; doi:10.1038/s43587-024-00655-7)
Supplement: Supplementary file 7 — Underlying data used to generate the plot. [file 43587_2024_655_MOESM7_ESM.xlsx]

## Sheet: Table
Extended Data Figure 3 Source Data
ProteinScore	Features
Endometriosis	5
Lung cancer	6
Inflammatory bowel disease	7
Gynaecological cancer	7
Cystitis	8
Breast cancer	9
Amyotrophic lateral sclerosis	10
Colorectal cancer	27
Rheumatoid arthritis	33
Prostate cancer	33
Ischaemic stroke	36
Alzheimer's dementia	36
Vascular dementia	42
Parkinson's disease	62
Liver disease	93
COPD	111
Ischaemic heart disease	136
Type 2 diabetes	143
Death	201
