# Supplementary material for: Blood protein assessment of leading incident diseases and mortality in the UK Biobank
Source: Nat Aging. 2024 Jul 10;4(7):939–48. doi: 10.1038/s43587-024-00655-7 (PMC11257969; doi:10.1038/s43587-024-00655-7)
Supplement: Supplementary file 8 — Underlying data used to generate the plots. [file 43587_2024_655_MOESM8_ESM.xlsx]

## Sheet: Extended_Data_Figures_4_and_5_s
Year	Cases	Trait	Cumulative percentage of cases	Colour
1	0	AL_FO	0	blue
2	12	AL_FO	2.69058	blue
3	24	AL_FO	5.38117	blue
4	48	AL_FO	10.7623	blue
5	75	AL_FO	16.8161	blue
6	119	AL_FO	26.6816	blue
7	168	AL_FO	37.6682	blue
8	222	AL_FO	49.7758	blue
9	279	AL_FO	62.5561	blue
10	338	AL_FO	75.7848	blue
11	390	AL_FO	87.4439	red
12	424	AL_FO	95.0673	grey
13	441	AL_FO	98.8789	grey
14	445	AL_FO	99.7758	grey
15	446	AL_FO	100	grey
1	11	ALS_FO	4.78261	blue
2	30	ALS_FO	13.0435	blue
3	52	ALS_FO	22.6087	blue
4	80	ALS_FO	34.7826	blue
5	104	ALS_FO	45.2174	blue
6	136	ALS_FO	59.1304	blue
7	172	ALS_FO	74.7826	blue
8	190	ALS_FO	82.6087	red
9	205	ALS_FO	89.1304	red
10	216	ALS_FO	93.913	grey
11	224	ALS_FO	97.3913	grey
12	229	ALS_FO	99.5652	grey
13	230	ALS_FO	100	grey
14	230	ALS_FO	100	grey
15	230	ALS_FO	100	grey
1	4	BRAIN_FO	4.87805	blue
2	10	BRAIN_FO	12.1951	blue
3	20	BRAIN_FO	24.3902	blue
4	28	BRAIN_FO	34.1463	blue
5	33	BRAIN_FO	40.2439	blue
6	42	BRAIN_FO	51.2195	blue
7	58	BRAIN_FO	70.7317	blue
8	66	BRAIN_FO	80.4878	red
9	72	BRAIN_FO	87.8049	red
10	78	BRAIN_FO	95.122	grey
11	81	BRAIN_FO	98.7805	grey
12	82	BRAIN_FO	100	grey
13	82	BRAIN_FO	100	grey
14	82	BRAIN_FO	100	grey
15	82	BRAIN_FO	100	grey
1	82	Breast_FO	10.6218	blue
2	148	Breast_FO	19.171	blue
3	221	Breast_FO	28.6269	blue
4	313	Breast_FO	40.544	blue
5	372	Breast_FO	48.1865	blue
6	447	Breast_FO	57.9016	blue
7	526	Breast_FO	68.1347	blue
8	602	Breast_FO	77.9793	blue
9	671	Breast_FO	86.9171	red
10	730	Breast_FO	94.5596	grey
11	762	Breast_FO	98.7047	grey
12	770	Breast_FO	99.7409	grey
13	772	Breast_FO	100	grey
14	772	Breast_FO	100	grey
15	772	Breast_FO	100	grey
1	38	Colorectal_FO	7.48031	blue
2	83	Colorectal_FO	16.3386	blue
3	124	Colorectal_FO	24.4094	blue
4	166	Colorectal_FO	32.6772	blue
5	207	Colorectal_FO	40.748	blue
6	261	Colorectal_FO	51.378	blue
7	304	Colorectal_FO	59.8425	blue
8	366	Colorectal_FO	72.0472	blue
9	416	Colorectal_FO	81.8898	red
10	466	Colorectal_FO	91.7323	grey
11	501	Colorectal_FO	98.622	grey
12	506	Colorectal_FO	99.6063	grey
13	508	Colorectal_FO	100	grey
14	508	Colorectal_FO	100	grey
15	508	Colorectal_FO	100	grey
1	136	COPD_FO	6.80681	blue
2	278	COPD_FO	13.9139	blue
3	414	COPD_FO	20.7207	blue
4	561	COPD_FO	28.0781	blue
5	727	COPD_FO	36.3864	blue
6	908	COPD_FO	45.4454	blue
7	1105	COPD_FO	55.3053	blue
8	1292	COPD_FO	64.6647	blue
9	1486	COPD_FO	74.3744	blue
10	1669	COPD_FO	83.5335	red
11	1846	COPD_FO	92.3924	grey
12	1953	COPD_FO	97.7477	grey
13	1992	COPD_FO	99.6997	grey
14	1998	COPD_FO	100	grey
15	1998	COPD_FO	100	grey
1	84	CYS_FO	15.8192	blue
2	163	CYS_FO	30.6968	blue
3	241	CYS_FO	45.3861	blue
4	302	CYS_FO	56.8738	blue
5	341	CYS_FO	64.2185	blue
6	395	CYS_FO	74.3879	blue
7	437	CYS_FO	82.2976	red
8	462	CYS_FO	87.0056	red
9	491	CYS_FO	92.467	grey
10	510	CYS_FO	96.0452	grey
11	520	CYS_FO	97.9284	grey
12	529	CYS_FO	99.6234	grey
13	530	CYS_FO	99.8117	grey
14	531	CYS_FO	100	grey
15	531	CYS_FO	100	grey
1	113	DEATH	2.54218	blue
2	301	DEATH	6.77165	blue
3	528	DEATH	11.8785	blue
4	758	DEATH	17.0529	blue
5	1022	DEATH	22.9921	blue
6	1372	DEATH	30.8661	blue
7	1717	DEATH	38.6277	blue
8	2059	DEATH	46.3217	blue
9	2497	DEATH	56.1755	blue
10	2934	DEATH	66.0067	blue
11	3439	DEATH	77.3678	blue
12	3937	DEATH	88.5714	red
13	4294	DEATH	96.6029	grey
14	4434	DEATH	99.7525	grey
15	4445	DEATH	100	grey
1	19	DEP_FO	17.1171	blue
2	35	DEP_FO	31.5315	blue
3	49	DEP_FO	44.1441	blue
4	60	DEP_FO	54.0541	blue
5	72	DEP_FO	64.8649	blue
6	84	DEP_FO	75.6757	blue
7	92	DEP_FO	82.8829	red
8	98	DEP_FO	88.2883	red
9	100	DEP_FO	90.0901	grey
10	104	DEP_FO	93.6937	grey
11	109	DEP_FO	98.1982	grey
12	111	DEP_FO	100	grey
13	111	DEP_FO	100	grey
14	111	DEP_FO	100	grey
15	111	DEP_FO	100	grey
1	210	Diab_FO	7.44153	blue
2	428	Diab_FO	15.1665	blue
3	674	Diab_FO	23.8838	blue
4	916	Diab_FO	32.4592	blue
5	1134	Diab_FO	40.1843	blue
6	1412	Diab_FO	50.0354	blue
7	1672	Diab_FO	59.2488	blue
8	1926	Diab_FO	68.2495	blue
9	2212	Diab_FO	78.3841	blue
10	2436	Diab_FO	86.3218	red
11	2650	Diab_FO	93.905	grey
12	2757	Diab_FO	97.6967	grey
13	2812	Diab_FO	99.6456	grey
14	2821	Diab_FO	99.9646	grey
15	2822	Diab_FO	100	grey
1	19	ENDO_FO	12.1019	blue
2	38	ENDO_FO	24.2038	blue
3	60	ENDO_FO	38.2166	blue
4	77	ENDO_FO	49.0446	blue
5	91	ENDO_FO	57.9618	blue
6	104	ENDO_FO	66.242	blue
7	117	ENDO_FO	74.5223	blue
8	126	ENDO_FO	80.2548	red
9	138	ENDO_FO	87.8981	red
10	144	ENDO_FO	91.7197	grey
11	148	ENDO_FO	94.2675	grey
12	152	ENDO_FO	96.8153	grey
13	157	ENDO_FO	100	grey
14	157	ENDO_FO	100	grey
15	157	ENDO_FO	100	grey
1	21	GYN_FO	8.20312	blue
2	51	GYN_FO	19.9219	blue
3	86	GYN_FO	33.5938	blue
4	110	GYN_FO	42.9688	blue
5	129	GYN_FO	50.3906	blue
6	154	GYN_FO	60.1562	blue
7	177	GYN_FO	69.1406	blue
8	203	GYN_FO	79.2969	blue
9	229	GYN_FO	89.4531	red
10	250	GYN_FO	97.6562	grey
11	254	GYN_FO	99.2188	grey
12	256	GYN_FO	100	grey
13	256	GYN_FO	100	grey
14	256	GYN_FO	100	grey
15	256	GYN_FO	100	grey
1	15	IBD_FO	5.45455	blue
2	44	IBD_FO	16	blue
3	65	IBD_FO	23.6364	blue
4	88	IBD_FO	32	blue
5	112	IBD_FO	40.7273	blue
6	139	IBD_FO	50.5455	blue
7	169	IBD_FO	61.4545	blue
8	199	IBD_FO	72.3636	blue
9	216	IBD_FO	78.5455	blue
10	236	IBD_FO	85.8182	red
11	257	IBD_FO	93.4545	grey
12	272	IBD_FO	98.9091	grey
13	275	IBD_FO	100	grey
14	275	IBD_FO	100	grey
15	275	IBD_FO	100	grey
1	214	IHD_FO	6.41102	blue
2	450	IHD_FO	13.4811	blue
3	705	IHD_FO	21.1204	blue
4	980	IHD_FO	29.3589	blue
5	1273	IHD_FO	38.1366	blue
6	1576	IHD_FO	47.2139	blue
7	1901	IHD_FO	56.9503	blue
8	2173	IHD_FO	65.0989	blue
9	2490	IHD_FO	74.5956	blue
10	2800	IHD_FO	83.8826	red
11	3075	IHD_FO	92.121	grey
12	3254	IHD_FO	97.4835	grey
13	3330	IHD_FO	99.7603	grey
14	3336	IHD_FO	99.9401	grey
15	3338	IHD_FO	100	grey
1	15	LIV_FO	3.47222	blue
2	41	LIV_FO	9.49074	blue
3	67	LIV_FO	15.5093	blue
4	89	LIV_FO	20.6019	blue
5	127	LIV_FO	29.3981	blue
6	173	LIV_FO	40.0463	blue
7	217	LIV_FO	50.2315	blue
8	255	LIV_FO	59.0278	blue
9	297	LIV_FO	68.75	blue
10	331	LIV_FO	76.6204	blue
11	378	LIV_FO	87.5	red
12	409	LIV_FO	94.6759	grey
13	431	LIV_FO	99.7685	grey
14	432	LIV_FO	100	grey
15	432	LIV_FO	100	grey
1	31	LUNG_FO	7.69231	blue
2	63	LUNG_FO	15.6328	blue
3	101	LUNG_FO	25.062	blue
4	131	LUNG_FO	32.5062	blue
5	167	LUNG_FO	41.4392	blue
6	205	LUNG_FO	50.8685	blue
7	238	LUNG_FO	59.0571	blue
8	287	LUNG_FO	71.2159	blue
9	321	LUNG_FO	79.6526	blue
10	355	LUNG_FO	88.0893	red
11	389	LUNG_FO	96.5261	grey
12	400	LUNG_FO	99.2556	grey
13	403	LUNG_FO	100	grey
14	403	LUNG_FO	100	grey
15	403	LUNG_FO	100	grey
1	9	LUP_FO	6.71642	blue
2	19	LUP_FO	14.1791	blue
3	30	LUP_FO	22.3881	blue
4	42	LUP_FO	31.3433	blue
5	62	LUP_FO	46.2687	blue
6	79	LUP_FO	58.9552	blue
7	100	LUP_FO	74.6269	blue
8	119	LUP_FO	88.806	red
9	126	LUP_FO	94.0299	grey
10	130	LUP_FO	97.0149	grey
11	132	LUP_FO	98.5075	grey
12	133	LUP_FO	99.2537	grey
13	134	LUP_FO	100	grey
14	134	LUP_FO	100	grey
15	134	LUP_FO	100	grey
1	5	MS_FO	5.20833	blue
2	19	MS_FO	19.7917	blue
3	24	MS_FO	25	blue
4	33	MS_FO	34.375	blue
5	43	MS_FO	44.7917	blue
6	56	MS_FO	58.3333	blue
7	64	MS_FO	66.6667	blue
8	70	MS_FO	72.9167	blue
9	75	MS_FO	78.125	blue
10	88	MS_FO	91.6667	grey
11	92	MS_FO	95.8333	grey
12	94	MS_FO	97.9167	grey
13	96	MS_FO	100	grey
14	96	MS_FO	100	grey
15	96	MS_FO	100	grey
1	42	PD_FO	6.37329	blue
2	95	PD_FO	14.4158	blue
3	160	PD_FO	24.2792	blue
4	251	PD_FO	38.088	blue
5	361	PD_FO	54.78	blue
6	425	PD_FO	64.4917	blue
7	468	PD_FO	71.0167	blue
8	499	PD_FO	75.7208	blue
9	541	PD_FO	82.0941	red
10	581	PD_FO	88.1639	red
11	623	PD_FO	94.5372	grey
12	642	PD_FO	97.4203	grey
13	658	PD_FO	99.8483	grey
14	659	PD_FO	100	grey
15	659	PD_FO	100	grey
1	80	Prostate_FO	7.99201	blue
2	157	Prostate_FO	15.6843	blue
3	241	Prostate_FO	24.0759	blue
4	325	Prostate_FO	32.4675	blue
5	413	Prostate_FO	41.2587	blue
6	510	Prostate_FO	50.9491	blue
7	618	Prostate_FO	61.7383	blue
8	726	Prostate_FO	72.5275	blue
9	825	Prostate_FO	82.4176	red
10	923	Prostate_FO	92.2078	grey
11	983	Prostate_FO	98.2018	grey
12	999	Prostate_FO	99.8002	grey
13	1001	Prostate_FO	100	grey
14	1001	Prostate_FO	100	grey
15	1001	Prostate_FO	100	grey
1	28	RA_FO	4.72175	blue
2	58	RA_FO	9.78078	blue
3	89	RA_FO	15.0084	blue
4	127	RA_FO	21.4165	blue
5	181	RA_FO	30.5228	blue
6	240	RA_FO	40.4722	blue
7	291	RA_FO	49.0725	blue
8	349	RA_FO	58.8533	blue
9	408	RA_FO	68.8027	blue
10	481	RA_FO	81.113	red
11	543	RA_FO	91.5683	grey
12	582	RA_FO	98.145	grey
13	593	RA_FO	100	grey
14	593	RA_FO	100	grey
15	593	RA_FO	100	grey
1	3	SCZ_FO	5.55556	blue
2	5	SCZ_FO	9.25926	blue
3	9	SCZ_FO	16.6667	blue
4	15	SCZ_FO	27.7778	blue
5	19	SCZ_FO	35.1852	blue
6	24	SCZ_FO	44.4444	blue
7	31	SCZ_FO	57.4074	blue
8	37	SCZ_FO	68.5185	blue
9	38	SCZ_FO	70.3704	blue
10	42	SCZ_FO	77.7778	blue
11	47	SCZ_FO	87.037	red
12	53	SCZ_FO	98.1481	grey
13	53	SCZ_FO	98.1481	grey
14	54	SCZ_FO	100	grey
15	54	SCZ_FO	100	grey
1	46	ST_FO	6.01307	blue
2	75	ST_FO	9.80392	blue
3	126	ST_FO	16.4706	blue
4	190	ST_FO	24.8366	blue
5	245	ST_FO	32.0261	blue
6	309	ST_FO	40.3922	blue
7	379	ST_FO	49.5425	blue
8	443	ST_FO	57.9085	blue
9	528	ST_FO	69.0196	blue
10	612	ST_FO	80	red
11	686	ST_FO	89.6732	red
12	741	ST_FO	96.8627	grey
13	762	ST_FO	99.6078	grey
14	765	ST_FO	100	grey
15	765	ST_FO	100	grey
1	1	VD_FO	0.512821	blue
2	5	VD_FO	2.5641	blue
3	14	VD_FO	7.17949	blue
4	20	VD_FO	10.2564	blue
5	37	VD_FO	18.9744	blue
6	53	VD_FO	27.1795	blue
7	68	VD_FO	34.8718	blue
8	86	VD_FO	44.1026	blue
9	101	VD_FO	51.7949	blue
10	131	VD_FO	67.1795	blue
11	165	VD_FO	84.6154	red
12	187	VD_FO	95.8974	grey
13	192	VD_FO	98.4615	grey
14	195	VD_FO	100	grey
15	195	VD_FO	100	grey
