# Supplementary material for: Blood protein assessment of leading incident diseases and mortality in the UK Biobank
Source: Nat Aging. 2024 Jul 10;4(7):939–48. doi: 10.1038/s43587-024-00655-7 (PMC11257969; doi:10.1038/s43587-024-00655-7)
Supplement: Supplementary file 9 — Underlying data used to generate the plots. [file 43587_2024_655_MOESM9_ESM.xlsx]

## Sheet: Death outcomes
Sensitivity	Specificity	Model
1	0	Age+Sex
1	0.000992063	Age+Sex
1	0.00198413	Age+Sex
1	0.00297619	Age+Sex
1	0.00396825	Age+Sex
0.99697	0.00595238	Age+Sex
0.99697	0.00793651	Age+Sex
0.99697	0.00892857	Age+Sex
0.99697	0.0109127	Age+Sex
0.99697	0.0119048	Age+Sex
0.99697	0.0128968	Age+Sex
0.99697	0.0138889	Age+Sex
0.99697	0.014881	Age+Sex
0.990909	0.015873	Age+Sex
0.990909	0.0178571	Age+Sex
0.990909	0.0188492	Age+Sex
0.990909	0.0198413	Age+Sex
0.990909	0.0208333	Age+Sex
0.990909	0.0228175	Age+Sex
0.990909	0.0257937	Age+Sex
0.990909	0.0277778	Age+Sex
0.987879	0.0297619	Age+Sex
0.987879	0.030754	Age+Sex
0.987879	0.0327381	Age+Sex
0.987879	0.0337302	Age+Sex
0.987879	0.0347222	Age+Sex
0.984848	0.0347222	Age+Sex
0.981818	0.0367063	Age+Sex
0.981818	0.0386905	Age+Sex
0.981818	0.0396825	Age+Sex
0.981818	0.0416667	Age+Sex
0.981818	0.0436508	Age+Sex
0.981818	0.0446429	Age+Sex
0.981818	0.0456349	Age+Sex
0.981818	0.047619	Age+Sex
0.981818	0.0486111	Age+Sex
0.978788	0.0496032	Age+Sex
0.978788	0.0505952	Age+Sex
0.978788	0.0515873	Age+Sex
0.978788	0.0525794	Age+Sex
0.978788	0.0545635	Age+Sex
0.978788	0.0575397	Age+Sex
0.978788	0.0595238	Age+Sex
0.978788	0.0605159	Age+Sex
0.978788	0.0615079	Age+Sex
0.978788	0.0625	Age+Sex
0.978788	0.0634921	Age+Sex
0.978788	0.0654762	Age+Sex
0.978788	0.0674603	Age+Sex
0.978788	0.0684524	Age+Sex
0.978788	0.0694444	Age+Sex
0.978788	0.0704365	Age+Sex
0.978788	0.0744048	Age+Sex
0.978788	0.0753968	Age+Sex
0.978788	0.0763889	Age+Sex
0.975758	0.078373	Age+Sex
0.975758	0.0793651	Age+Sex
0.975758	0.0813492	Age+Sex
0.975758	0.0823413	Age+Sex
0.975758	0.0843254	Age+Sex
0.975758	0.0853175	Age+Sex
0.975758	0.0863095	Age+Sex
0.975758	0.0873016	Age+Sex
0.975758	0.0882937	Age+Sex
0.975758	0.0892857	Age+Sex
0.975758	0.0902778	Age+Sex
0.975758	0.0922619	Age+Sex
0.975758	0.093254	Age+Sex
0.975758	0.094246	Age+Sex
0.975758	0.0952381	Age+Sex
0.975758	0.0962302	Age+Sex
0.975758	0.0972222	Age+Sex
0.975758	0.10119	Age+Sex
0.975758	0.102183	Age+Sex
0.975758	0.104167	Age+Sex
0.975758	0.105159	Age+Sex
0.975758	0.108135	Age+Sex
0.975758	0.110119	Age+Sex
0.975758	0.112103	Age+Sex
0.975758	0.113095	Age+Sex
0.972727	0.113095	Age+Sex
0.972727	0.115079	Age+Sex
0.972727	0.117063	Age+Sex
0.972727	0.12004	Age+Sex
0.972727	0.122024	Age+Sex
0.972727	0.123016	Age+Sex
0.972727	0.124008	Age+Sex
0.972727	0.126984	Age+Sex
0.972727	0.128968	Age+Sex
0.972727	0.130952	Age+Sex
0.972727	0.133929	Age+Sex
0.972727	0.134921	Age+Sex
0.972727	0.135913	Age+Sex
0.972727	0.136905	Age+Sex
0.972727	0.138889	Age+Sex
0.972727	0.139881	Age+Sex
0.972727	0.142857	Age+Sex
0.972727	0.143849	Age+Sex
0.972727	0.145833	Age+Sex
0.969697	0.145833	Age+Sex
0.969697	0.146825	Age+Sex
0.969697	0.147817	Age+Sex
0.969697	0.149802	Age+Sex
0.969697	0.152778	Age+Sex
0.969697	0.15377	Age+Sex
0.969697	0.155754	Age+Sex
0.969697	0.156746	Age+Sex
0.969697	0.157738	Age+Sex
0.969697	0.159722	Age+Sex
0.969697	0.160714	Age+Sex
0.969697	0.161706	Age+Sex
0.966667	0.164683	Age+Sex
0.963636	0.165675	Age+Sex
0.963636	0.166667	Age+Sex
0.963636	0.168651	Age+Sex
0.963636	0.169643	Age+Sex
0.963636	0.170635	Age+Sex
0.963636	0.172619	Age+Sex
0.963636	0.173611	Age+Sex
0.963636	0.174603	Age+Sex
0.963636	0.176587	Age+Sex
0.963636	0.178571	Age+Sex
0.960606	0.178571	Age+Sex
0.960606	0.179563	Age+Sex
0.960606	0.180556	Age+Sex
0.960606	0.181548	Age+Sex
0.960606	0.184524	Age+Sex
0.960606	0.188492	Age+Sex
0.960606	0.190476	Age+Sex
0.960606	0.191468	Age+Sex
0.960606	0.19246	Age+Sex
0.960606	0.193452	Age+Sex
0.960606	0.194444	Age+Sex
0.960606	0.197421	Age+Sex
0.960606	0.199405	Age+Sex
0.960606	0.201389	Age+Sex
0.960606	0.204365	Age+Sex
0.960606	0.206349	Age+Sex
0.957576	0.21131	Age+Sex
0.957576	0.213294	Age+Sex
0.957576	0.215278	Age+Sex
0.957576	0.217262	Age+Sex
0.957576	0.220238	Age+Sex
0.954545	0.220238	Age+Sex
0.954545	0.222222	Age+Sex
0.951515	0.223214	Age+Sex
0.951515	0.225198	Age+Sex
0.951515	0.22619	Age+Sex
0.948485	0.228175	Age+Sex
0.948485	0.231151	Age+Sex
0.948485	0.232143	Age+Sex
0.948485	0.238095	Age+Sex
0.948485	0.239087	Age+Sex
0.948485	0.240079	Age+Sex
0.948485	0.242063	Age+Sex
0.948485	0.243056	Age+Sex
0.948485	0.24504	Age+Sex
0.948485	0.246032	Age+Sex
0.948485	0.247024	Age+Sex
0.948485	0.249008	Age+Sex
0.948485	0.250992	Age+Sex
0.948485	0.251984	Age+Sex
0.948485	0.253968	Age+Sex
0.945455	0.25496	Age+Sex
0.945455	0.255952	Age+Sex
0.945455	0.258929	Age+Sex
0.945455	0.259921	Age+Sex
0.945455	0.261905	Age+Sex
0.945455	0.264881	Age+Sex
0.945455	0.265873	Age+Sex
0.945455	0.266865	Age+Sex
0.945455	0.267857	Age+Sex
0.945455	0.269841	Age+Sex
0.945455	0.270833	Age+Sex
0.945455	0.271825	Age+Sex
0.945455	0.27381	Age+Sex
0.942424	0.274802	Age+Sex
0.942424	0.276786	Age+Sex
0.942424	0.27877	Age+Sex
0.942424	0.279762	Age+Sex
0.942424	0.281746	Age+Sex
0.942424	0.285714	Age+Sex
0.942424	0.286706	Age+Sex
0.942424	0.28869	Age+Sex
0.942424	0.289683	Age+Sex
0.942424	0.290675	Age+Sex
0.942424	0.293651	Age+Sex
0.942424	0.295635	Age+Sex
0.942424	0.296627	Age+Sex
0.942424	0.297619	Age+Sex
0.939394	0.299603	Age+Sex
0.939394	0.302579	Age+Sex
0.939394	0.303571	Age+Sex
0.939394	0.30754	Age+Sex
0.939394	0.3125	Age+Sex
0.939394	0.313492	Age+Sex
0.939394	0.316468	Age+Sex
0.939394	0.31746	Age+Sex
0.939394	0.319444	Age+Sex
0.939394	0.320437	Age+Sex
0.939394	0.322421	Age+Sex
0.939394	0.326389	Age+Sex
0.939394	0.328373	Age+Sex
0.936364	0.332341	Age+Sex
0.936364	0.334325	Age+Sex
0.936364	0.33631	Age+Sex
0.936364	0.339286	Age+Sex
0.936364	0.340278	Age+Sex
0.936364	0.342262	Age+Sex
0.936364	0.344246	Age+Sex
0.936364	0.345238	Age+Sex
0.936364	0.347222	Age+Sex
0.936364	0.348214	Age+Sex
0.936364	0.349206	Age+Sex
0.936364	0.35119	Age+Sex
0.936364	0.353175	Age+Sex
0.933333	0.353175	Age+Sex
0.933333	0.356151	Age+Sex
0.930303	0.357143	Age+Sex
0.930303	0.360119	Age+Sex
0.927273	0.361111	Age+Sex
0.927273	0.363095	Age+Sex
0.927273	0.364087	Age+Sex
0.927273	0.365079	Age+Sex
0.927273	0.367063	Age+Sex
0.927273	0.372024	Age+Sex
0.924242	0.375	Age+Sex
0.921212	0.377976	Age+Sex
0.918182	0.37996	Age+Sex
0.918182	0.380952	Age+Sex
0.918182	0.381944	Age+Sex
0.918182	0.382937	Age+Sex
0.918182	0.385913	Age+Sex
0.915152	0.388889	Age+Sex
0.915152	0.389881	Age+Sex
0.915152	0.392857	Age+Sex
0.915152	0.396825	Age+Sex
0.912121	0.399802	Age+Sex
0.912121	0.402778	Age+Sex
0.912121	0.40377	Age+Sex
0.912121	0.406746	Age+Sex
0.912121	0.407738	Age+Sex
0.909091	0.410714	Age+Sex
0.909091	0.412698	Age+Sex
0.909091	0.41369	Age+Sex
0.909091	0.414683	Age+Sex
0.909091	0.415675	Age+Sex
0.90303	0.416667	Age+Sex
0.9	0.417659	Age+Sex
0.9	0.420635	Age+Sex
0.9	0.422619	Age+Sex
0.89697	0.424603	Age+Sex
0.89697	0.427579	Age+Sex
0.89697	0.430556	Age+Sex
0.89697	0.433532	Age+Sex
0.89697	0.434524	Age+Sex
0.89697	0.436508	Age+Sex
0.89697	0.440476	Age+Sex
0.89697	0.441468	Age+Sex
0.89697	0.44246	Age+Sex
0.89697	0.443452	Age+Sex
0.893939	0.444444	Age+Sex
0.893939	0.446429	Age+Sex
0.893939	0.447421	Age+Sex
0.893939	0.449405	Age+Sex
0.893939	0.451389	Age+Sex
0.893939	0.453373	Age+Sex
0.893939	0.454365	Age+Sex
0.890909	0.456349	Age+Sex
0.887879	0.458333	Age+Sex
0.884848	0.458333	Age+Sex
0.884848	0.459325	Age+Sex
0.884848	0.460317	Age+Sex
0.881818	0.46131	Age+Sex
0.881818	0.464286	Age+Sex
0.875758	0.465278	Age+Sex
0.875758	0.46627	Age+Sex
0.872727	0.46627	Age+Sex
0.866667	0.46627	Age+Sex
0.866667	0.469246	Age+Sex
0.863636	0.470238	Age+Sex
0.860606	0.470238	Age+Sex
0.860606	0.472222	Age+Sex
0.854545	0.474206	Age+Sex
0.854545	0.475198	Age+Sex
0.854545	0.479167	Age+Sex
0.854545	0.481151	Age+Sex
0.854545	0.484127	Age+Sex
0.848485	0.485119	Age+Sex
0.848485	0.490079	Age+Sex
0.848485	0.492063	Age+Sex
0.848485	0.494048	Age+Sex
0.848485	0.497024	Age+Sex
0.845455	0.497024	Age+Sex
0.845455	0.499008	Age+Sex
0.842424	0.500992	Age+Sex
0.842424	0.503968	Age+Sex
0.839394	0.50496	Age+Sex
0.839394	0.506944	Age+Sex
0.839394	0.507937	Age+Sex
0.839394	0.508929	Age+Sex
0.839394	0.509921	Age+Sex
0.839394	0.510913	Age+Sex
0.839394	0.511905	Age+Sex
0.839394	0.514881	Age+Sex
0.839394	0.515873	Age+Sex
0.836364	0.515873	Age+Sex
0.833333	0.516865	Age+Sex
0.833333	0.519841	Age+Sex
0.833333	0.521825	Age+Sex
0.833333	0.52877	Age+Sex
0.830303	0.52877	Age+Sex
0.827273	0.532738	Age+Sex
0.824242	0.53373	Age+Sex
0.821212	0.534722	Age+Sex
0.821212	0.536706	Age+Sex
0.818182	0.541667	Age+Sex
0.815152	0.542659	Age+Sex
0.815152	0.543651	Age+Sex
0.812121	0.543651	Age+Sex
0.812121	0.547619	Age+Sex
0.812121	0.549603	Age+Sex
0.809091	0.549603	Age+Sex
0.809091	0.553571	Age+Sex
0.806061	0.555556	Age+Sex
0.806061	0.558532	Age+Sex
0.806061	0.559524	Age+Sex
0.80303	0.561508	Age+Sex
0.80303	0.563492	Age+Sex
0.80303	0.56746	Age+Sex
0.8	0.56746	Age+Sex
0.8	0.571429	Age+Sex
0.79697	0.574405	Age+Sex
0.793939	0.575397	Age+Sex
0.793939	0.576389	Age+Sex
0.793939	0.577381	Age+Sex
0.790909	0.579365	Age+Sex
0.787879	0.579365	Age+Sex
0.787879	0.584325	Age+Sex
0.787879	0.590278	Age+Sex
0.781818	0.590278	Age+Sex
0.781818	0.594246	Age+Sex
0.772727	0.59623	Age+Sex
0.772727	0.600198	Age+Sex
0.772727	0.606151	Age+Sex
0.772727	0.608135	Age+Sex
0.772727	0.611111	Age+Sex
0.769697	0.615079	Age+Sex
0.769697	0.616071	Age+Sex
0.769697	0.618056	Age+Sex
0.766667	0.62004	Age+Sex
0.766667	0.621032	Age+Sex
0.763636	0.624008	Age+Sex
0.763636	0.625	Age+Sex
0.763636	0.626984	Age+Sex
0.760606	0.627976	Age+Sex
0.760606	0.631944	Age+Sex
0.757576	0.633929	Age+Sex
0.751515	0.633929	Age+Sex
0.751515	0.636905	Age+Sex
0.748485	0.639881	Age+Sex
0.748485	0.641865	Age+Sex
0.748485	0.643849	Age+Sex
0.748485	0.646825	Age+Sex
0.745455	0.64881	Age+Sex
0.745455	0.649802	Age+Sex
0.745455	0.652778	Age+Sex
0.736364	0.652778	Age+Sex
0.736364	0.654762	Age+Sex
0.736364	0.655754	Age+Sex
0.736364	0.657738	Age+Sex
0.736364	0.659722	Age+Sex
0.730303	0.660714	Age+Sex
0.730303	0.662698	Age+Sex
0.730303	0.664683	Age+Sex
0.727273	0.665675	Age+Sex
0.727273	0.667659	Age+Sex
0.724242	0.671627	Age+Sex
0.724242	0.672619	Age+Sex
0.724242	0.674603	Age+Sex
0.724242	0.676587	Age+Sex
0.724242	0.678571	Age+Sex
0.724242	0.679563	Age+Sex
0.724242	0.684524	Age+Sex
0.718182	0.684524	Age+Sex
0.715152	0.686508	Age+Sex
0.715152	0.6875	Age+Sex
0.715152	0.688492	Age+Sex
0.715152	0.690476	Age+Sex
0.715152	0.691468	Age+Sex
0.712121	0.693452	Age+Sex
0.712121	0.694444	Age+Sex
0.712121	0.698413	Age+Sex
0.709091	0.700397	Age+Sex
0.709091	0.701389	Age+Sex
0.70303	0.703373	Age+Sex
0.70303	0.704365	Age+Sex
0.7	0.705357	Age+Sex
0.69697	0.708333	Age+Sex
0.693939	0.712302	Age+Sex
0.693939	0.713294	Age+Sex
0.690909	0.715278	Age+Sex
0.687879	0.71627	Age+Sex
0.684848	0.718254	Age+Sex
0.681818	0.72123	Age+Sex
0.675758	0.723214	Age+Sex
0.672727	0.725198	Age+Sex
0.672727	0.728175	Age+Sex
0.672727	0.729167	Age+Sex
0.672727	0.731151	Age+Sex
0.672727	0.733135	Age+Sex
0.672727	0.736111	Age+Sex
0.669697	0.737103	Age+Sex
0.666667	0.740079	Age+Sex
0.657576	0.742063	Age+Sex
0.654545	0.743056	Age+Sex
0.651515	0.744048	Age+Sex
0.651515	0.748016	Age+Sex
0.651515	0.749008	Age+Sex
0.651515	0.75	Age+Sex
0.651515	0.750992	Age+Sex
0.642424	0.750992	Age+Sex
0.642424	0.753968	Age+Sex
0.639394	0.756944	Age+Sex
0.636364	0.758929	Age+Sex
0.633333	0.758929	Age+Sex
0.633333	0.759921	Age+Sex
0.627273	0.760913	Age+Sex
0.624242	0.762897	Age+Sex
0.621212	0.764881	Age+Sex
0.621212	0.765873	Age+Sex
0.618182	0.768849	Age+Sex
0.618182	0.771825	Age+Sex
0.612121	0.77381	Age+Sex
0.612121	0.774802	Age+Sex
0.609091	0.774802	Age+Sex
0.609091	0.775794	Age+Sex
0.609091	0.777778	Age+Sex
0.606061	0.781746	Age+Sex
0.60303	0.781746	Age+Sex
0.6	0.782738	Age+Sex
0.6	0.785714	Age+Sex
0.59697	0.78869	Age+Sex
0.593939	0.791667	Age+Sex
0.593939	0.793651	Age+Sex
0.593939	0.794643	Age+Sex
0.593939	0.796627	Age+Sex
0.590909	0.799603	Age+Sex
0.584848	0.803571	Age+Sex
0.584848	0.805556	Age+Sex
0.581818	0.805556	Age+Sex
0.581818	0.80754	Age+Sex
0.581818	0.809524	Age+Sex
0.572727	0.8125	Age+Sex
0.572727	0.814484	Age+Sex
0.566667	0.816468	Age+Sex
0.563636	0.816468	Age+Sex
0.560606	0.81746	Age+Sex
0.554545	0.819444	Age+Sex
0.548485	0.822421	Age+Sex
0.542424	0.824405	Age+Sex
0.542424	0.827381	Age+Sex
0.542424	0.828373	Age+Sex
0.539394	0.830357	Age+Sex
0.536364	0.831349	Age+Sex
0.533333	0.833333	Age+Sex
0.530303	0.834325	Age+Sex
0.527273	0.837302	Age+Sex
0.518182	0.838294	Age+Sex
0.512121	0.838294	Age+Sex
0.509091	0.839286	Age+Sex
0.506061	0.84127	Age+Sex
0.50303	0.843254	Age+Sex
0.50303	0.845238	Age+Sex
0.50303	0.847222	Age+Sex
0.490909	0.850198	Age+Sex
0.490909	0.85119	Age+Sex
0.484848	0.853175	Age+Sex
0.484848	0.854167	Age+Sex
0.481818	0.855159	Age+Sex
0.481818	0.857143	Age+Sex
0.475758	0.862103	Age+Sex
0.472727	0.863095	Age+Sex
0.469697	0.866071	Age+Sex
0.469697	0.868056	Age+Sex
0.466667	0.871032	Age+Sex
0.463636	0.874008	Age+Sex
0.460606	0.875992	Age+Sex
0.460606	0.876984	Age+Sex
0.454545	0.876984	Age+Sex
0.451515	0.876984	Age+Sex
0.451515	0.877976	Age+Sex
0.448485	0.881944	Age+Sex
0.448485	0.883929	Age+Sex
0.448485	0.885913	Age+Sex
0.448485	0.887897	Age+Sex
0.448485	0.888889	Age+Sex
0.445455	0.889881	Age+Sex
0.445455	0.890873	Age+Sex
0.442424	0.891865	Age+Sex
0.439394	0.892857	Age+Sex
0.430303	0.892857	Age+Sex
0.430303	0.893849	Age+Sex
0.424242	0.896825	Age+Sex
0.424242	0.897817	Age+Sex
0.424242	0.89881	Age+Sex
0.421212	0.89881	Age+Sex
0.418182	0.900794	Age+Sex
0.415152	0.900794	Age+Sex
0.409091	0.90377	Age+Sex
0.406061	0.90873	Age+Sex
0.4	0.911706	Age+Sex
0.393939	0.914683	Age+Sex
0.384848	0.914683	Age+Sex
0.378788	0.917659	Age+Sex
0.366667	0.921627	Age+Sex
0.363636	0.923611	Age+Sex
0.345455	0.924603	Age+Sex
0.345455	0.925595	Age+Sex
0.342424	0.926587	Age+Sex
0.339394	0.928571	Age+Sex
0.330303	0.929563	Age+Sex
0.327273	0.930556	Age+Sex
0.324242	0.930556	Age+Sex
0.315152	0.931548	Age+Sex
0.309091	0.93254	Age+Sex
0.306061	0.933532	Age+Sex
0.29697	0.936508	Age+Sex
0.287879	0.9375	Age+Sex
0.287879	0.938492	Age+Sex
0.284848	0.939484	Age+Sex
0.281818	0.943452	Age+Sex
0.278788	0.944444	Age+Sex
0.269697	0.946429	Age+Sex
0.260606	0.947421	Age+Sex
0.254545	0.949405	Age+Sex
0.254545	0.950397	Age+Sex
0.251515	0.950397	Age+Sex
0.242424	0.953373	Age+Sex
0.236364	0.953373	Age+Sex
0.233333	0.953373	Age+Sex
0.230303	0.953373	Age+Sex
0.224242	0.954365	Age+Sex
0.218182	0.954365	Age+Sex
0.215152	0.955357	Age+Sex
0.212121	0.956349	Age+Sex
0.209091	0.957341	Age+Sex
0.206061	0.958333	Age+Sex
0.193939	0.958333	Age+Sex
0.187879	0.960317	Age+Sex
0.184848	0.964286	Age+Sex
0.175758	0.964286	Age+Sex
0.166667	0.965278	Age+Sex
0.163636	0.968254	Age+Sex
0.157576	0.968254	Age+Sex
0.157576	0.969246	Age+Sex
0.151515	0.969246	Age+Sex
0.139394	0.97123	Age+Sex
0.133333	0.972222	Age+Sex
0.130303	0.972222	Age+Sex
0.124242	0.975198	Age+Sex
0.109091	0.97619	Age+Sex
0.1	0.977183	Age+Sex
0.1	0.978175	Age+Sex
0.0939394	0.978175	Age+Sex
0.0818182	0.978175	Age+Sex
0.0818182	0.980159	Age+Sex
0.0757576	0.981151	Age+Sex
0.0757576	0.982143	Age+Sex
0.069697	0.982143	Age+Sex
0.0636364	0.985119	Age+Sex
0.0575758	0.985119	Age+Sex
0.0515152	0.987103	Age+Sex
0.0515152	0.988095	Age+Sex
0.0454545	0.990079	Age+Sex
0.0363636	0.991071	Age+Sex
0.0272727	0.992063	Age+Sex
0.0242424	0.992063	Age+Sex
0.0151515	0.993056	Age+Sex
0.0121212	0.996032	Age+Sex
0.00606061	0.997024	Age+Sex
0.00606061	0.998016	Age+Sex
0	0.999008	Age+Sex
0	1	Age+Sex
1	0	Age+Sex+Lifestyle
1	0.000992063	Age+Sex+Lifestyle
1	0.00198413	Age+Sex+Lifestyle
1	0.00297619	Age+Sex+Lifestyle
1	0.00396825	Age+Sex+Lifestyle
1	0.00496032	Age+Sex+Lifestyle
1	0.00595238	Age+Sex+Lifestyle
1	0.00694444	Age+Sex+Lifestyle
1	0.00793651	Age+Sex+Lifestyle
1	0.00892857	Age+Sex+Lifestyle
1	0.00992063	Age+Sex+Lifestyle
1	0.0109127	Age+Sex+Lifestyle
1	0.0119048	Age+Sex+Lifestyle
1	0.0128968	Age+Sex+Lifestyle
0.99697	0.0128968	Age+Sex+Lifestyle
0.99697	0.0138889	Age+Sex+Lifestyle
0.993939	0.0138889	Age+Sex+Lifestyle
0.993939	0.014881	Age+Sex+Lifestyle
0.993939	0.015873	Age+Sex+Lifestyle
0.993939	0.0168651	Age+Sex+Lifestyle
0.993939	0.0178571	Age+Sex+Lifestyle
0.993939	0.0188492	Age+Sex+Lifestyle
0.993939	0.0198413	Age+Sex+Lifestyle
0.993939	0.0208333	Age+Sex+Lifestyle
0.993939	0.0218254	Age+Sex+Lifestyle
0.993939	0.0228175	Age+Sex+Lifestyle
0.993939	0.0238095	Age+Sex+Lifestyle
0.993939	0.0248016	Age+Sex+Lifestyle
0.993939	0.0257937	Age+Sex+Lifestyle
0.993939	0.0267857	Age+Sex+Lifestyle
0.993939	0.0277778	Age+Sex+Lifestyle
0.993939	0.0287698	Age+Sex+Lifestyle
0.993939	0.0297619	Age+Sex+Lifestyle
0.993939	0.030754	Age+Sex+Lifestyle
0.993939	0.031746	Age+Sex+Lifestyle
0.993939	0.0327381	Age+Sex+Lifestyle
0.993939	0.0337302	Age+Sex+Lifestyle
0.993939	0.0347222	Age+Sex+Lifestyle
0.993939	0.0357143	Age+Sex+Lifestyle
0.993939	0.0367063	Age+Sex+Lifestyle
0.993939	0.0376984	Age+Sex+Lifestyle
0.993939	0.0386905	Age+Sex+Lifestyle
0.993939	0.0396825	Age+Sex+Lifestyle
0.993939	0.0406746	Age+Sex+Lifestyle
0.993939	0.0416667	Age+Sex+Lifestyle
0.993939	0.0426587	Age+Sex+Lifestyle
0.993939	0.0436508	Age+Sex+Lifestyle
0.993939	0.0446429	Age+Sex+Lifestyle
0.993939	0.0456349	Age+Sex+Lifestyle
0.993939	0.046627	Age+Sex+Lifestyle
0.993939	0.047619	Age+Sex+Lifestyle
0.993939	0.0486111	Age+Sex+Lifestyle
0.993939	0.0496032	Age+Sex+Lifestyle
0.993939	0.0505952	Age+Sex+Lifestyle
0.990909	0.0505952	Age+Sex+Lifestyle
0.990909	0.0515873	Age+Sex+Lifestyle
0.990909	0.0525794	Age+Sex+Lifestyle
0.990909	0.0535714	Age+Sex+Lifestyle
0.990909	0.0545635	Age+Sex+Lifestyle
0.990909	0.0555556	Age+Sex+Lifestyle
0.990909	0.0565476	Age+Sex+Lifestyle
0.990909	0.0575397	Age+Sex+Lifestyle
0.990909	0.0585317	Age+Sex+Lifestyle
0.990909	0.0595238	Age+Sex+Lifestyle
0.990909	0.0605159	Age+Sex+Lifestyle
0.990909	0.0615079	Age+Sex+Lifestyle
0.990909	0.0625	Age+Sex+Lifestyle
0.990909	0.0634921	Age+Sex+Lifestyle
0.990909	0.0644841	Age+Sex+Lifestyle
0.990909	0.0654762	Age+Sex+Lifestyle
0.990909	0.0664683	Age+Sex+Lifestyle
0.990909	0.0674603	Age+Sex+Lifestyle
0.990909	0.0684524	Age+Sex+Lifestyle
0.990909	0.0694444	Age+Sex+Lifestyle
0.990909	0.0704365	Age+Sex+Lifestyle
0.990909	0.0714286	Age+Sex+Lifestyle
0.990909	0.0724206	Age+Sex+Lifestyle
0.990909	0.0734127	Age+Sex+Lifestyle
0.990909	0.0744048	Age+Sex+Lifestyle
0.990909	0.0753968	Age+Sex+Lifestyle
0.990909	0.0763889	Age+Sex+Lifestyle
0.990909	0.077381	Age+Sex+Lifestyle
0.990909	0.078373	Age+Sex+Lifestyle
0.987879	0.078373	Age+Sex+Lifestyle
0.987879	0.0793651	Age+Sex+Lifestyle
0.987879	0.0803571	Age+Sex+Lifestyle
0.987879	0.0813492	Age+Sex+Lifestyle
0.987879	0.0823413	Age+Sex+Lifestyle
0.987879	0.0833333	Age+Sex+Lifestyle
0.987879	0.0843254	Age+Sex+Lifestyle
0.987879	0.0853175	Age+Sex+Lifestyle
0.987879	0.0863095	Age+Sex+Lifestyle
0.987879	0.0873016	Age+Sex+Lifestyle
0.987879	0.0882937	Age+Sex+Lifestyle
0.987879	0.0892857	Age+Sex+Lifestyle
0.987879	0.0902778	Age+Sex+Lifestyle
0.987879	0.0912698	Age+Sex+Lifestyle
0.987879	0.0922619	Age+Sex+Lifestyle
0.987879	0.093254	Age+Sex+Lifestyle
0.987879	0.094246	Age+Sex+Lifestyle
0.987879	0.0952381	Age+Sex+Lifestyle
0.987879	0.0962302	Age+Sex+Lifestyle
0.987879	0.0972222	Age+Sex+Lifestyle
0.987879	0.0982143	Age+Sex+Lifestyle
0.984848	0.0982143	Age+Sex+Lifestyle
0.984848	0.0992063	Age+Sex+Lifestyle
0.984848	0.100198	Age+Sex+Lifestyle
0.984848	0.10119	Age+Sex+Lifestyle
0.984848	0.102183	Age+Sex+Lifestyle
0.981818	0.102183	Age+Sex+Lifestyle
0.981818	0.103175	Age+Sex+Lifestyle
0.981818	0.104167	Age+Sex+Lifestyle
0.981818	0.105159	Age+Sex+Lifestyle
0.981818	0.106151	Age+Sex+Lifestyle
0.981818	0.107143	Age+Sex+Lifestyle
0.981818	0.108135	Age+Sex+Lifestyle
0.981818	0.109127	Age+Sex+Lifestyle
0.981818	0.110119	Age+Sex+Lifestyle
0.981818	0.111111	Age+Sex+Lifestyle
0.981818	0.112103	Age+Sex+Lifestyle
0.981818	0.113095	Age+Sex+Lifestyle
0.981818	0.114087	Age+Sex+Lifestyle
0.981818	0.115079	Age+Sex+Lifestyle
0.981818	0.116071	Age+Sex+Lifestyle
0.981818	0.117063	Age+Sex+Lifestyle
0.981818	0.118056	Age+Sex+Lifestyle
0.981818	0.119048	Age+Sex+Lifestyle
0.981818	0.12004	Age+Sex+Lifestyle
0.981818	0.121032	Age+Sex+Lifestyle
0.981818	0.122024	Age+Sex+Lifestyle
0.981818	0.123016	Age+Sex+Lifestyle
0.981818	0.124008	Age+Sex+Lifestyle
0.981818	0.125	Age+Sex+Lifestyle
0.981818	0.125992	Age+Sex+Lifestyle
0.981818	0.126984	Age+Sex+Lifestyle
0.978788	0.126984	Age+Sex+Lifestyle
0.978788	0.127976	Age+Sex+Lifestyle
0.978788	0.128968	Age+Sex+Lifestyle
0.978788	0.12996	Age+Sex+Lifestyle
0.978788	0.130952	Age+Sex+Lifestyle
0.978788	0.131944	Age+Sex+Lifestyle
0.978788	0.132937	Age+Sex+Lifestyle
0.978788	0.133929	Age+Sex+Lifestyle
0.978788	0.134921	Age+Sex+Lifestyle
0.978788	0.135913	Age+Sex+Lifestyle
0.978788	0.136905	Age+Sex+Lifestyle
0.978788	0.137897	Age+Sex+Lifestyle
0.978788	0.138889	Age+Sex+Lifestyle
0.978788	0.139881	Age+Sex+Lifestyle
0.978788	0.140873	Age+Sex+Lifestyle
0.978788	0.141865	Age+Sex+Lifestyle
0.978788	0.142857	Age+Sex+Lifestyle
0.978788	0.143849	Age+Sex+Lifestyle
0.978788	0.144841	Age+Sex+Lifestyle
0.978788	0.145833	Age+Sex+Lifestyle
0.978788	0.146825	Age+Sex+Lifestyle
0.978788	0.147817	Age+Sex+Lifestyle
0.978788	0.14881	Age+Sex+Lifestyle
0.978788	0.149802	Age+Sex+Lifestyle
0.978788	0.150794	Age+Sex+Lifestyle
0.978788	0.151786	Age+Sex+Lifestyle
0.978788	0.152778	Age+Sex+Lifestyle
0.978788	0.15377	Age+Sex+Lifestyle
0.975758	0.15377	Age+Sex+Lifestyle
0.975758	0.154762	Age+Sex+Lifestyle
0.975758	0.155754	Age+Sex+Lifestyle
0.975758	0.156746	Age+Sex+Lifestyle
0.975758	0.157738	Age+Sex+Lifestyle
0.975758	0.15873	Age+Sex+Lifestyle
0.975758	0.159722	Age+Sex+Lifestyle
0.975758	0.160714	Age+Sex+Lifestyle
0.975758	0.161706	Age+Sex+Lifestyle
0.972727	0.161706	Age+Sex+Lifestyle
0.972727	0.162698	Age+Sex+Lifestyle
0.972727	0.16369	Age+Sex+Lifestyle
0.972727	0.164683	Age+Sex+Lifestyle
0.972727	0.165675	Age+Sex+Lifestyle
0.972727	0.166667	Age+Sex+Lifestyle
0.972727	0.167659	Age+Sex+Lifestyle
0.969697	0.167659	Age+Sex+Lifestyle
0.969697	0.168651	Age+Sex+Lifestyle
0.969697	0.169643	Age+Sex+Lifestyle
0.969697	0.170635	Age+Sex+Lifestyle
0.969697	0.171627	Age+Sex+Lifestyle
0.969697	0.172619	Age+Sex+Lifestyle
0.969697	0.173611	Age+Sex+Lifestyle
0.969697	0.174603	Age+Sex+Lifestyle
0.969697	0.175595	Age+Sex+Lifestyle
0.969697	0.176587	Age+Sex+Lifestyle
0.969697	0.177579	Age+Sex+Lifestyle
0.966667	0.177579	Age+Sex+Lifestyle
0.966667	0.178571	Age+Sex+Lifestyle
0.966667	0.179563	Age+Sex+Lifestyle
0.966667	0.180556	Age+Sex+Lifestyle
0.966667	0.181548	Age+Sex+Lifestyle
0.966667	0.18254	Age+Sex+Lifestyle
0.966667	0.183532	Age+Sex+Lifestyle
0.966667	0.184524	Age+Sex+Lifestyle
0.966667	0.185516	Age+Sex+Lifestyle
0.963636	0.185516	Age+Sex+Lifestyle
0.963636	0.186508	Age+Sex+Lifestyle
0.963636	0.1875	Age+Sex+Lifestyle
0.963636	0.188492	Age+Sex+Lifestyle
0.963636	0.189484	Age+Sex+Lifestyle
0.963636	0.190476	Age+Sex+Lifestyle
0.963636	0.191468	Age+Sex+Lifestyle
0.963636	0.19246	Age+Sex+Lifestyle
0.963636	0.193452	Age+Sex+Lifestyle
0.963636	0.194444	Age+Sex+Lifestyle
0.963636	0.195437	Age+Sex+Lifestyle
0.963636	0.196429	Age+Sex+Lifestyle
0.963636	0.197421	Age+Sex+Lifestyle
0.963636	0.198413	Age+Sex+Lifestyle
0.963636	0.199405	Age+Sex+Lifestyle
0.963636	0.200397	Age+Sex+Lifestyle
0.963636	0.201389	Age+Sex+Lifestyle
0.963636	0.202381	Age+Sex+Lifestyle
0.963636	0.203373	Age+Sex+Lifestyle
0.963636	0.204365	Age+Sex+Lifestyle
0.963636	0.205357	Age+Sex+Lifestyle
0.963636	0.206349	Age+Sex+Lifestyle
0.963636	0.207341	Age+Sex+Lifestyle
0.963636	0.208333	Age+Sex+Lifestyle
0.963636	0.209325	Age+Sex+Lifestyle
0.963636	0.210317	Age+Sex+Lifestyle
0.963636	0.21131	Age+Sex+Lifestyle
0.963636	0.212302	Age+Sex+Lifestyle
0.963636	0.213294	Age+Sex+Lifestyle
0.963636	0.214286	Age+Sex+Lifestyle
0.963636	0.215278	Age+Sex+Lifestyle
0.960606	0.215278	Age+Sex+Lifestyle
0.960606	0.21627	Age+Sex+Lifestyle
0.960606	0.217262	Age+Sex+Lifestyle
0.960606	0.218254	Age+Sex+Lifestyle
0.960606	0.219246	Age+Sex+Lifestyle
0.960606	0.220238	Age+Sex+Lifestyle
0.960606	0.22123	Age+Sex+Lifestyle
0.957576	0.22123	Age+Sex+Lifestyle
0.957576	0.222222	Age+Sex+Lifestyle
0.957576	0.223214	Age+Sex+Lifestyle
0.957576	0.224206	Age+Sex+Lifestyle
0.957576	0.225198	Age+Sex+Lifestyle
0.957576	0.22619	Age+Sex+Lifestyle
0.957576	0.227183	Age+Sex+Lifestyle
0.957576	0.228175	Age+Sex+Lifestyle
0.954545	0.228175	Age+Sex+Lifestyle
0.954545	0.229167	Age+Sex+Lifestyle
0.954545	0.230159	Age+Sex+Lifestyle
0.954545	0.231151	Age+Sex+Lifestyle
0.954545	0.232143	Age+Sex+Lifestyle
0.954545	0.233135	Age+Sex+Lifestyle
0.954545	0.234127	Age+Sex+Lifestyle
0.954545	0.235119	Age+Sex+Lifestyle
0.954545	0.236111	Age+Sex+Lifestyle
0.954545	0.237103	Age+Sex+Lifestyle
0.954545	0.238095	Age+Sex+Lifestyle
0.954545	0.239087	Age+Sex+Lifestyle
0.954545	0.240079	Age+Sex+Lifestyle
0.954545	0.241071	Age+Sex+Lifestyle
0.954545	0.242063	Age+Sex+Lifestyle
0.954545	0.243056	Age+Sex+Lifestyle
0.954545	0.244048	Age+Sex+Lifestyle
0.954545	0.24504	Age+Sex+Lifestyle
0.954545	0.246032	Age+Sex+Lifestyle
0.954545	0.247024	Age+Sex+Lifestyle
0.954545	0.248016	Age+Sex+Lifestyle
0.951515	0.248016	Age+Sex+Lifestyle
0.951515	0.249008	Age+Sex+Lifestyle
0.951515	0.25	Age+Sex+Lifestyle
0.951515	0.250992	Age+Sex+Lifestyle
0.951515	0.251984	Age+Sex+Lifestyle
0.951515	0.252976	Age+Sex+Lifestyle
0.951515	0.253968	Age+Sex+Lifestyle
0.951515	0.25496	Age+Sex+Lifestyle
0.951515	0.255952	Age+Sex+Lifestyle
0.951515	0.256944	Age+Sex+Lifestyle
0.951515	0.257937	Age+Sex+Lifestyle
0.951515	0.258929	Age+Sex+Lifestyle
0.951515	0.259921	Age+Sex+Lifestyle
0.951515	0.260913	Age+Sex+Lifestyle
0.951515	0.261905	Age+Sex+Lifestyle
0.951515	0.262897	Age+Sex+Lifestyle
0.951515	0.263889	Age+Sex+Lifestyle
0.948485	0.263889	Age+Sex+Lifestyle
0.948485	0.264881	Age+Sex+Lifestyle
0.948485	0.265873	Age+Sex+Lifestyle
0.948485	0.266865	Age+Sex+Lifestyle
0.948485	0.267857	Age+Sex+Lifestyle
0.948485	0.268849	Age+Sex+Lifestyle
0.948485	0.269841	Age+Sex+Lifestyle
0.948485	0.270833	Age+Sex+Lifestyle
0.948485	0.271825	Age+Sex+Lifestyle
0.948485	0.272817	Age+Sex+Lifestyle
0.948485	0.27381	Age+Sex+Lifestyle
0.948485	0.274802	Age+Sex+Lifestyle
0.948485	0.275794	Age+Sex+Lifestyle
0.948485	0.276786	Age+Sex+Lifestyle
0.948485	0.277778	Age+Sex+Lifestyle
0.948485	0.27877	Age+Sex+Lifestyle
0.948485	0.279762	Age+Sex+Lifestyle
0.945455	0.279762	Age+Sex+Lifestyle
0.942424	0.279762	Age+Sex+Lifestyle
0.942424	0.280754	Age+Sex+Lifestyle
0.942424	0.281746	Age+Sex+Lifestyle
0.942424	0.282738	Age+Sex+Lifestyle
0.942424	0.28373	Age+Sex+Lifestyle
0.942424	0.284722	Age+Sex+Lifestyle
0.942424	0.285714	Age+Sex+Lifestyle
0.942424	0.286706	Age+Sex+Lifestyle
0.942424	0.287698	Age+Sex+Lifestyle
0.942424	0.28869	Age+Sex+Lifestyle
0.942424	0.289683	Age+Sex+Lifestyle
0.942424	0.290675	Age+Sex+Lifestyle
0.942424	0.291667	Age+Sex+Lifestyle
0.942424	0.292659	Age+Sex+Lifestyle
0.942424	0.293651	Age+Sex+Lifestyle
0.942424	0.294643	Age+Sex+Lifestyle
0.942424	0.295635	Age+Sex+Lifestyle
0.942424	0.296627	Age+Sex+Lifestyle
0.942424	0.297619	Age+Sex+Lifestyle
0.942424	0.298611	Age+Sex+Lifestyle
0.942424	0.299603	Age+Sex+Lifestyle
0.942424	0.300595	Age+Sex+Lifestyle
0.942424	0.301587	Age+Sex+Lifestyle
0.942424	0.302579	Age+Sex+Lifestyle
0.942424	0.303571	Age+Sex+Lifestyle
0.942424	0.304563	Age+Sex+Lifestyle
0.942424	0.305556	Age+Sex+Lifestyle
0.942424	0.306548	Age+Sex+Lifestyle
0.942424	0.30754	Age+Sex+Lifestyle
0.942424	0.308532	Age+Sex+Lifestyle
0.942424	0.309524	Age+Sex+Lifestyle
0.942424	0.310516	Age+Sex+Lifestyle
0.942424	0.311508	Age+Sex+Lifestyle
0.942424	0.3125	Age+Sex+Lifestyle
0.942424	0.313492	Age+Sex+Lifestyle
0.942424	0.314484	Age+Sex+Lifestyle
0.942424	0.315476	Age+Sex+Lifestyle
0.942424	0.316468	Age+Sex+Lifestyle
0.942424	0.31746	Age+Sex+Lifestyle
0.942424	0.318452	Age+Sex+Lifestyle
0.942424	0.319444	Age+Sex+Lifestyle
0.942424	0.320437	Age+Sex+Lifestyle
0.942424	0.321429	Age+Sex+Lifestyle
0.942424	0.322421	Age+Sex+Lifestyle
0.942424	0.323413	Age+Sex+Lifestyle
0.942424	0.324405	Age+Sex+Lifestyle
0.939394	0.324405	Age+Sex+Lifestyle
0.939394	0.325397	Age+Sex+Lifestyle
0.939394	0.326389	Age+Sex+Lifestyle
0.939394	0.327381	Age+Sex+Lifestyle
0.936364	0.327381	Age+Sex+Lifestyle
0.936364	0.328373	Age+Sex+Lifestyle
0.936364	0.329365	Age+Sex+Lifestyle
0.936364	0.330357	Age+Sex+Lifestyle
0.936364	0.331349	Age+Sex+Lifestyle
0.936364	0.332341	Age+Sex+Lifestyle
0.936364	0.333333	Age+Sex+Lifestyle
0.936364	0.334325	Age+Sex+Lifestyle
0.936364	0.335317	Age+Sex+Lifestyle
0.936364	0.33631	Age+Sex+Lifestyle
0.936364	0.337302	Age+Sex+Lifestyle
0.936364	0.338294	Age+Sex+Lifestyle
0.936364	0.339286	Age+Sex+Lifestyle
0.933333	0.339286	Age+Sex+Lifestyle
0.933333	0.340278	Age+Sex+Lifestyle
0.933333	0.34127	Age+Sex+Lifestyle
0.930303	0.34127	Age+Sex+Lifestyle
0.930303	0.342262	Age+Sex+Lifestyle
0.930303	0.343254	Age+Sex+Lifestyle
0.930303	0.344246	Age+Sex+Lifestyle
0.930303	0.345238	Age+Sex+Lifestyle
0.930303	0.34623	Age+Sex+Lifestyle
0.930303	0.347222	Age+Sex+Lifestyle
0.930303	0.348214	Age+Sex+Lifestyle
0.930303	0.349206	Age+Sex+Lifestyle
0.930303	0.350198	Age+Sex+Lifestyle
0.930303	0.35119	Age+Sex+Lifestyle
0.930303	0.352183	Age+Sex+Lifestyle
0.930303	0.353175	Age+Sex+Lifestyle
0.927273	0.353175	Age+Sex+Lifestyle
0.927273	0.354167	Age+Sex+Lifestyle
0.927273	0.355159	Age+Sex+Lifestyle
0.927273	0.356151	Age+Sex+Lifestyle
0.927273	0.357143	Age+Sex+Lifestyle
0.927273	0.358135	Age+Sex+Lifestyle
0.927273	0.359127	Age+Sex+Lifestyle
0.927273	0.360119	Age+Sex+Lifestyle
0.927273	0.361111	Age+Sex+Lifestyle
0.927273	0.362103	Age+Sex+Lifestyle
0.927273	0.363095	Age+Sex+Lifestyle
0.927273	0.364087	Age+Sex+Lifestyle
0.927273	0.365079	Age+Sex+Lifestyle
0.924242	0.365079	Age+Sex+Lifestyle
0.924242	0.366071	Age+Sex+Lifestyle
0.924242	0.367063	Age+Sex+Lifestyle
0.924242	0.368056	Age+Sex+Lifestyle
0.924242	0.369048	Age+Sex+Lifestyle
0.924242	0.37004	Age+Sex+Lifestyle
0.924242	0.371032	Age+Sex+Lifestyle
0.921212	0.371032	Age+Sex+Lifestyle
0.921212	0.372024	Age+Sex+Lifestyle
0.921212	0.373016	Age+Sex+Lifestyle
0.921212	0.374008	Age+Sex+Lifestyle
0.921212	0.375	Age+Sex+Lifestyle
0.921212	0.375992	Age+Sex+Lifestyle
0.921212	0.376984	Age+Sex+Lifestyle
0.918182	0.376984	Age+Sex+Lifestyle
0.918182	0.377976	Age+Sex+Lifestyle
0.918182	0.378968	Age+Sex+Lifestyle
0.918182	0.37996	Age+Sex+Lifestyle
0.918182	0.380952	Age+Sex+Lifestyle
0.918182	0.381944	Age+Sex+Lifestyle
0.915152	0.381944	Age+Sex+Lifestyle
0.915152	0.382937	Age+Sex+Lifestyle
0.915152	0.383929	Age+Sex+Lifestyle
0.915152	0.384921	Age+Sex+Lifestyle
0.915152	0.385913	Age+Sex+Lifestyle
0.915152	0.386905	Age+Sex+Lifestyle
0.912121	0.386905	Age+Sex+Lifestyle
0.912121	0.387897	Age+Sex+Lifestyle
0.912121	0.388889	Age+Sex+Lifestyle
0.912121	0.389881	Age+Sex+Lifestyle
0.912121	0.390873	Age+Sex+Lifestyle
0.912121	0.391865	Age+Sex+Lifestyle
0.912121	0.392857	Age+Sex+Lifestyle
0.912121	0.393849	Age+Sex+Lifestyle
0.912121	0.394841	Age+Sex+Lifestyle
0.912121	0.395833	Age+Sex+Lifestyle
0.912121	0.396825	Age+Sex+Lifestyle
0.912121	0.397817	Age+Sex+Lifestyle
0.912121	0.39881	Age+Sex+Lifestyle
0.912121	0.399802	Age+Sex+Lifestyle
0.912121	0.400794	Age+Sex+Lifestyle
0.912121	0.401786	Age+Sex+Lifestyle
0.912121	0.402778	Age+Sex+Lifestyle
0.912121	0.40377	Age+Sex+Lifestyle
0.912121	0.404762	Age+Sex+Lifestyle
0.912121	0.405754	Age+Sex+Lifestyle
0.912121	0.406746	Age+Sex+Lifestyle
0.912121	0.407738	Age+Sex+Lifestyle
0.912121	0.40873	Age+Sex+Lifestyle
0.912121	0.409722	Age+Sex+Lifestyle
0.912121	0.410714	Age+Sex+Lifestyle
0.912121	0.411706	Age+Sex+Lifestyle
0.912121	0.412698	Age+Sex+Lifestyle
0.912121	0.41369	Age+Sex+Lifestyle
0.912121	0.414683	Age+Sex+Lifestyle
0.912121	0.415675	Age+Sex+Lifestyle
0.912121	0.416667	Age+Sex+Lifestyle
0.912121	0.417659	Age+Sex+Lifestyle
0.912121	0.418651	Age+Sex+Lifestyle
0.909091	0.418651	Age+Sex+Lifestyle
0.906061	0.418651	Age+Sex+Lifestyle
0.906061	0.419643	Age+Sex+Lifestyle
0.906061	0.420635	Age+Sex+Lifestyle
0.906061	0.421627	Age+Sex+Lifestyle
0.906061	0.422619	Age+Sex+Lifestyle
0.906061	0.423611	Age+Sex+Lifestyle
0.906061	0.424603	Age+Sex+Lifestyle
0.906061	0.425595	Age+Sex+Lifestyle
0.906061	0.426587	Age+Sex+Lifestyle
0.906061	0.427579	Age+Sex+Lifestyle
0.906061	0.428571	Age+Sex+Lifestyle
0.906061	0.429563	Age+Sex+Lifestyle
0.906061	0.430556	Age+Sex+Lifestyle
0.906061	0.431548	Age+Sex+Lifestyle
0.906061	0.43254	Age+Sex+Lifestyle
0.906061	0.433532	Age+Sex+Lifestyle
0.906061	0.434524	Age+Sex+Lifestyle
0.906061	0.435516	Age+Sex+Lifestyle
0.906061	0.436508	Age+Sex+Lifestyle
0.906061	0.4375	Age+Sex+Lifestyle
0.90303	0.4375	Age+Sex+Lifestyle
0.90303	0.438492	Age+Sex+Lifestyle
0.90303	0.439484	Age+Sex+Lifestyle
0.90303	0.440476	Age+Sex+Lifestyle
0.9	0.440476	Age+Sex+Lifestyle
0.9	0.441468	Age+Sex+Lifestyle
0.9	0.44246	Age+Sex+Lifestyle
0.9	0.443452	Age+Sex+Lifestyle
0.9	0.444444	Age+Sex+Lifestyle
0.89697	0.444444	Age+Sex+Lifestyle
0.89697	0.445437	Age+Sex+Lifestyle
0.89697	0.446429	Age+Sex+Lifestyle
0.89697	0.447421	Age+Sex+Lifestyle
0.89697	0.448413	Age+Sex+Lifestyle
0.89697	0.449405	Age+Sex+Lifestyle
0.89697	0.450397	Age+Sex+Lifestyle
0.893939	0.450397	Age+Sex+Lifestyle
0.893939	0.451389	Age+Sex+Lifestyle
0.893939	0.452381	Age+Sex+Lifestyle
0.893939	0.453373	Age+Sex+Lifestyle
0.890909	0.453373	Age+Sex+Lifestyle
0.890909	0.454365	Age+Sex+Lifestyle
0.890909	0.455357	Age+Sex+Lifestyle
0.887879	0.455357	Age+Sex+Lifestyle
0.887879	0.456349	Age+Sex+Lifestyle
0.887879	0.457341	Age+Sex+Lifestyle
0.887879	0.458333	Age+Sex+Lifestyle
0.887879	0.459325	Age+Sex+Lifestyle
0.887879	0.460317	Age+Sex+Lifestyle
0.887879	0.46131	Age+Sex+Lifestyle
0.887879	0.462302	Age+Sex+Lifestyle
0.887879	0.463294	Age+Sex+Lifestyle
0.887879	0.464286	Age+Sex+Lifestyle
0.887879	0.465278	Age+Sex+Lifestyle
0.887879	0.46627	Age+Sex+Lifestyle
0.887879	0.467262	Age+Sex+Lifestyle
0.887879	0.468254	Age+Sex+Lifestyle
0.887879	0.469246	Age+Sex+Lifestyle
0.884848	0.469246	Age+Sex+Lifestyle
0.884848	0.470238	Age+Sex+Lifestyle
0.884848	0.47123	Age+Sex+Lifestyle
0.884848	0.472222	Age+Sex+Lifestyle
0.884848	0.473214	Age+Sex+Lifestyle
0.884848	0.474206	Age+Sex+Lifestyle
0.884848	0.475198	Age+Sex+Lifestyle
0.884848	0.47619	Age+Sex+Lifestyle
0.884848	0.477183	Age+Sex+Lifestyle
0.884848	0.478175	Age+Sex+Lifestyle
0.884848	0.479167	Age+Sex+Lifestyle
0.884848	0.480159	Age+Sex+Lifestyle
0.884848	0.481151	Age+Sex+Lifestyle
0.881818	0.481151	Age+Sex+Lifestyle
0.881818	0.482143	Age+Sex+Lifestyle
0.881818	0.483135	Age+Sex+Lifestyle
0.881818	0.484127	Age+Sex+Lifestyle
0.881818	0.485119	Age+Sex+Lifestyle
0.881818	0.486111	Age+Sex+Lifestyle
0.881818	0.487103	Age+Sex+Lifestyle
0.881818	0.488095	Age+Sex+Lifestyle
0.881818	0.489087	Age+Sex+Lifestyle
0.881818	0.490079	Age+Sex+Lifestyle
0.881818	0.491071	Age+Sex+Lifestyle
0.881818	0.492063	Age+Sex+Lifestyle
0.881818	0.493056	Age+Sex+Lifestyle
0.881818	0.494048	Age+Sex+Lifestyle
0.881818	0.49504	Age+Sex+Lifestyle
0.881818	0.496032	Age+Sex+Lifestyle
0.881818	0.497024	Age+Sex+Lifestyle
0.881818	0.498016	Age+Sex+Lifestyle
0.881818	0.499008	Age+Sex+Lifestyle
0.881818	0.5	Age+Sex+Lifestyle
0.881818	0.500992	Age+Sex+Lifestyle
0.881818	0.501984	Age+Sex+Lifestyle
0.881818	0.502976	Age+Sex+Lifestyle
0.881818	0.503968	Age+Sex+Lifestyle
0.878788	0.503968	Age+Sex+Lifestyle
0.878788	0.50496	Age+Sex+Lifestyle
0.878788	0.505952	Age+Sex+Lifestyle
0.878788	0.506944	Age+Sex+Lifestyle
0.878788	0.507937	Age+Sex+Lifestyle
0.878788	0.508929	Age+Sex+Lifestyle
0.878788	0.509921	Age+Sex+Lifestyle
0.878788	0.510913	Age+Sex+Lifestyle
0.875758	0.510913	Age+Sex+Lifestyle
0.875758	0.511905	Age+Sex+Lifestyle
0.875758	0.512897	Age+Sex+Lifestyle
0.875758	0.513889	Age+Sex+Lifestyle
0.875758	0.514881	Age+Sex+Lifestyle
0.875758	0.515873	Age+Sex+Lifestyle
0.875758	0.516865	Age+Sex+Lifestyle
0.875758	0.517857	Age+Sex+Lifestyle
0.875758	0.518849	Age+Sex+Lifestyle
0.875758	0.519841	Age+Sex+Lifestyle
0.875758	0.520833	Age+Sex+Lifestyle
0.875758	0.521825	Age+Sex+Lifestyle
0.875758	0.522817	Age+Sex+Lifestyle
0.875758	0.52381	Age+Sex+Lifestyle
0.875758	0.524802	Age+Sex+Lifestyle
0.875758	0.525794	Age+Sex+Lifestyle
0.875758	0.526786	Age+Sex+Lifestyle
0.875758	0.527778	Age+Sex+Lifestyle
0.875758	0.52877	Age+Sex+Lifestyle
0.875758	0.529762	Age+Sex+Lifestyle
0.875758	0.530754	Age+Sex+Lifestyle
0.872727	0.530754	Age+Sex+Lifestyle
0.872727	0.531746	Age+Sex+Lifestyle
0.872727	0.532738	Age+Sex+Lifestyle
0.872727	0.53373	Age+Sex+Lifestyle
0.872727	0.534722	Age+Sex+Lifestyle
0.872727	0.535714	Age+Sex+Lifestyle
0.872727	0.536706	Age+Sex+Lifestyle
0.872727	0.537698	Age+Sex+Lifestyle
0.869697	0.537698	Age+Sex+Lifestyle
0.869697	0.53869	Age+Sex+Lifestyle
0.869697	0.539683	Age+Sex+Lifestyle
0.869697	0.540675	Age+Sex+Lifestyle
0.866667	0.540675	Age+Sex+Lifestyle
0.866667	0.541667	Age+Sex+Lifestyle
0.863636	0.541667	Age+Sex+Lifestyle
0.863636	0.542659	Age+Sex+Lifestyle
0.863636	0.543651	Age+Sex+Lifestyle
0.863636	0.544643	Age+Sex+Lifestyle
0.863636	0.545635	Age+Sex+Lifestyle
0.863636	0.546627	Age+Sex+Lifestyle
0.863636	0.547619	Age+Sex+Lifestyle
0.860606	0.547619	Age+Sex+Lifestyle
0.860606	0.548611	Age+Sex+Lifestyle
0.860606	0.549603	Age+Sex+Lifestyle
0.860606	0.550595	Age+Sex+Lifestyle
0.860606	0.551587	Age+Sex+Lifestyle
0.860606	0.552579	Age+Sex+Lifestyle
0.860606	0.553571	Age+Sex+Lifestyle
0.860606	0.554563	Age+Sex+Lifestyle
0.857576	0.554563	Age+Sex+Lifestyle
0.857576	0.555556	Age+Sex+Lifestyle
0.857576	0.556548	Age+Sex+Lifestyle
0.854545	0.556548	Age+Sex+Lifestyle
0.854545	0.55754	Age+Sex+Lifestyle
0.854545	0.558532	Age+Sex+Lifestyle
0.854545	0.559524	Age+Sex+Lifestyle
0.854545	0.560516	Age+Sex+Lifestyle
0.854545	0.561508	Age+Sex+Lifestyle
0.854545	0.5625	Age+Sex+Lifestyle
0.854545	0.563492	Age+Sex+Lifestyle
0.854545	0.564484	Age+Sex+Lifestyle
0.854545	0.565476	Age+Sex+Lifestyle
0.854545	0.566468	Age+Sex+Lifestyle
0.854545	0.56746	Age+Sex+Lifestyle
0.854545	0.568452	Age+Sex+Lifestyle
0.854545	0.569444	Age+Sex+Lifestyle
0.854545	0.570437	Age+Sex+Lifestyle
0.854545	0.571429	Age+Sex+Lifestyle
0.851515	0.571429	Age+Sex+Lifestyle
0.851515	0.572421	Age+Sex+Lifestyle
0.851515	0.573413	Age+Sex+Lifestyle
0.851515	0.574405	Age+Sex+Lifestyle
0.848485	0.574405	Age+Sex+Lifestyle
0.848485	0.575397	Age+Sex+Lifestyle
0.848485	0.576389	Age+Sex+Lifestyle
0.848485	0.577381	Age+Sex+Lifestyle
0.848485	0.578373	Age+Sex+Lifestyle
0.845455	0.578373	Age+Sex+Lifestyle
0.845455	0.579365	Age+Sex+Lifestyle
0.845455	0.580357	Age+Sex+Lifestyle
0.845455	0.581349	Age+Sex+Lifestyle
0.845455	0.582341	Age+Sex+Lifestyle
0.845455	0.583333	Age+Sex+Lifestyle
0.845455	0.584325	Age+Sex+Lifestyle
0.845455	0.585317	Age+Sex+Lifestyle
0.845455	0.58631	Age+Sex+Lifestyle
0.845455	0.587302	Age+Sex+Lifestyle
0.845455	0.588294	Age+Sex+Lifestyle
0.845455	0.589286	Age+Sex+Lifestyle
0.845455	0.590278	Age+Sex+Lifestyle
0.842424	0.590278	Age+Sex+Lifestyle
0.842424	0.59127	Age+Sex+Lifestyle
0.842424	0.592262	Age+Sex+Lifestyle
0.842424	0.593254	Age+Sex+Lifestyle
0.842424	0.594246	Age+Sex+Lifestyle
0.842424	0.595238	Age+Sex+Lifestyle
0.842424	0.59623	Age+Sex+Lifestyle
0.842424	0.597222	Age+Sex+Lifestyle
0.839394	0.597222	Age+Sex+Lifestyle
0.839394	0.598214	Age+Sex+Lifestyle
0.836364	0.598214	Age+Sex+Lifestyle
0.836364	0.599206	Age+Sex+Lifestyle
0.836364	0.600198	Age+Sex+Lifestyle
0.836364	0.60119	Age+Sex+Lifestyle
0.836364	0.602183	Age+Sex+Lifestyle
0.836364	0.603175	Age+Sex+Lifestyle
0.836364	0.604167	Age+Sex+Lifestyle
0.836364	0.605159	Age+Sex+Lifestyle
0.836364	0.606151	Age+Sex+Lifestyle
0.836364	0.607143	Age+Sex+Lifestyle
0.836364	0.608135	Age+Sex+Lifestyle
0.836364	0.609127	Age+Sex+Lifestyle
0.836364	0.610119	Age+Sex+Lifestyle
0.833333	0.610119	Age+Sex+Lifestyle
0.833333	0.611111	Age+Sex+Lifestyle
0.833333	0.612103	Age+Sex+Lifestyle
0.830303	0.612103	Age+Sex+Lifestyle
0.830303	0.613095	Age+Sex+Lifestyle
0.827273	0.613095	Age+Sex+Lifestyle
0.827273	0.614087	Age+Sex+Lifestyle
0.827273	0.615079	Age+Sex+Lifestyle
0.827273	0.616071	Age+Sex+Lifestyle
0.824242	0.616071	Age+Sex+Lifestyle
0.824242	0.617063	Age+Sex+Lifestyle
0.821212	0.617063	Age+Sex+Lifestyle
0.821212	0.618056	Age+Sex+Lifestyle
0.818182	0.618056	Age+Sex+Lifestyle
0.818182	0.619048	Age+Sex+Lifestyle
0.818182	0.62004	Age+Sex+Lifestyle
0.818182	0.621032	Age+Sex+Lifestyle
0.818182	0.622024	Age+Sex+Lifestyle
0.815152	0.622024	Age+Sex+Lifestyle
0.815152	0.623016	Age+Sex+Lifestyle
0.815152	0.624008	Age+Sex+Lifestyle
0.815152	0.625	Age+Sex+Lifestyle
0.815152	0.625992	Age+Sex+Lifestyle
0.815152	0.626984	Age+Sex+Lifestyle
0.815152	0.627976	Age+Sex+Lifestyle
0.815152	0.628968	Age+Sex+Lifestyle
0.815152	0.62996	Age+Sex+Lifestyle
0.812121	0.62996	Age+Sex+Lifestyle
0.812121	0.630952	Age+Sex+Lifestyle
0.812121	0.631944	Age+Sex+Lifestyle
0.809091	0.631944	Age+Sex+Lifestyle
0.806061	0.631944	Age+Sex+Lifestyle
0.806061	0.632937	Age+Sex+Lifestyle
0.80303	0.632937	Age+Sex+Lifestyle
0.80303	0.633929	Age+Sex+Lifestyle
0.80303	0.634921	Age+Sex+Lifestyle
0.8	0.634921	Age+Sex+Lifestyle
0.8	0.635913	Age+Sex+Lifestyle
0.8	0.636905	Age+Sex+Lifestyle
0.8	0.637897	Age+Sex+Lifestyle
0.8	0.638889	Age+Sex+Lifestyle
0.8	0.639881	Age+Sex+Lifestyle
0.8	0.640873	Age+Sex+Lifestyle
0.79697	0.640873	Age+Sex+Lifestyle
0.79697	0.641865	Age+Sex+Lifestyle
0.79697	0.642857	Age+Sex+Lifestyle
0.79697	0.643849	Age+Sex+Lifestyle
0.79697	0.644841	Age+Sex+Lifestyle
0.79697	0.645833	Age+Sex+Lifestyle
0.79697	0.646825	Age+Sex+Lifestyle
0.79697	0.647817	Age+Sex+Lifestyle
0.79697	0.64881	Age+Sex+Lifestyle
0.79697	0.649802	Age+Sex+Lifestyle
0.79697	0.650794	Age+Sex+Lifestyle
0.79697	0.651786	Age+Sex+Lifestyle
0.79697	0.652778	Age+Sex+Lifestyle
0.79697	0.65377	Age+Sex+Lifestyle
0.79697	0.654762	Age+Sex+Lifestyle
0.793939	0.654762	Age+Sex+Lifestyle
0.793939	0.655754	Age+Sex+Lifestyle
0.793939	0.656746	Age+Sex+Lifestyle
0.790909	0.656746	Age+Sex+Lifestyle
0.790909	0.657738	Age+Sex+Lifestyle
0.790909	0.65873	Age+Sex+Lifestyle
0.790909	0.659722	Age+Sex+Lifestyle
0.790909	0.660714	Age+Sex+Lifestyle
0.790909	0.661706	Age+Sex+Lifestyle
0.790909	0.662698	Age+Sex+Lifestyle
0.787879	0.662698	Age+Sex+Lifestyle
0.787879	0.66369	Age+Sex+Lifestyle
0.784848	0.66369	Age+Sex+Lifestyle
0.784848	0.664683	Age+Sex+Lifestyle
0.784848	0.665675	Age+Sex+Lifestyle
0.781818	0.665675	Age+Sex+Lifestyle
0.781818	0.666667	Age+Sex+Lifestyle
0.778788	0.666667	Age+Sex+Lifestyle
0.775758	0.666667	Age+Sex+Lifestyle
0.775758	0.667659	Age+Sex+Lifestyle
0.775758	0.668651	Age+Sex+Lifestyle
0.772727	0.668651	Age+Sex+Lifestyle
0.772727	0.669643	Age+Sex+Lifestyle
0.772727	0.670635	Age+Sex+Lifestyle
0.772727	0.671627	Age+Sex+Lifestyle
0.772727	0.672619	Age+Sex+Lifestyle
0.772727	0.673611	Age+Sex+Lifestyle
0.772727	0.674603	Age+Sex+Lifestyle
0.769697	0.674603	Age+Sex+Lifestyle
0.769697	0.675595	Age+Sex+Lifestyle
0.769697	0.676587	Age+Sex+Lifestyle
0.769697	0.677579	Age+Sex+Lifestyle
0.769697	0.678571	Age+Sex+Lifestyle
0.766667	0.678571	Age+Sex+Lifestyle
0.766667	0.679563	Age+Sex+Lifestyle
0.766667	0.680556	Age+Sex+Lifestyle
0.766667	0.681548	Age+Sex+Lifestyle
0.766667	0.68254	Age+Sex+Lifestyle
0.763636	0.68254	Age+Sex+Lifestyle
0.763636	0.683532	Age+Sex+Lifestyle
0.760606	0.683532	Age+Sex+Lifestyle
0.760606	0.684524	Age+Sex+Lifestyle
0.760606	0.685516	Age+Sex+Lifestyle
0.760606	0.686508	Age+Sex+Lifestyle
0.760606	0.6875	Age+Sex+Lifestyle
0.757576	0.6875	Age+Sex+Lifestyle
0.754545	0.6875	Age+Sex+Lifestyle
0.754545	0.688492	Age+Sex+Lifestyle
0.754545	0.689484	Age+Sex+Lifestyle
0.754545	0.690476	Age+Sex+Lifestyle
0.754545	0.691468	Age+Sex+Lifestyle
0.751515	0.691468	Age+Sex+Lifestyle
0.748485	0.691468	Age+Sex+Lifestyle
0.748485	0.69246	Age+Sex+Lifestyle
0.748485	0.693452	Age+Sex+Lifestyle
0.748485	0.694444	Age+Sex+Lifestyle
0.745455	0.694444	Age+Sex+Lifestyle
0.742424	0.694444	Age+Sex+Lifestyle
0.742424	0.695437	Age+Sex+Lifestyle
0.739394	0.695437	Age+Sex+Lifestyle
0.739394	0.696429	Age+Sex+Lifestyle
0.739394	0.697421	Age+Sex+Lifestyle
0.739394	0.698413	Age+Sex+Lifestyle
0.736364	0.698413	Age+Sex+Lifestyle
0.733333	0.698413	Age+Sex+Lifestyle
0.733333	0.699405	Age+Sex+Lifestyle
0.733333	0.700397	Age+Sex+Lifestyle
0.733333	0.701389	Age+Sex+Lifestyle
0.733333	0.702381	Age+Sex+Lifestyle
0.733333	0.703373	Age+Sex+Lifestyle
0.733333	0.704365	Age+Sex+Lifestyle
0.733333	0.705357	Age+Sex+Lifestyle
0.733333	0.706349	Age+Sex+Lifestyle
0.730303	0.706349	Age+Sex+Lifestyle
0.730303	0.707341	Age+Sex+Lifestyle
0.727273	0.707341	Age+Sex+Lifestyle
0.727273	0.708333	Age+Sex+Lifestyle
0.727273	0.709325	Age+Sex+Lifestyle
0.727273	0.710317	Age+Sex+Lifestyle
0.727273	0.71131	Age+Sex+Lifestyle
0.727273	0.712302	Age+Sex+Lifestyle
0.724242	0.712302	Age+Sex+Lifestyle
0.724242	0.713294	Age+Sex+Lifestyle
0.724242	0.714286	Age+Sex+Lifestyle
0.724242	0.715278	Age+Sex+Lifestyle
0.724242	0.71627	Age+Sex+Lifestyle
0.724242	0.717262	Age+Sex+Lifestyle
0.724242	0.718254	Age+Sex+Lifestyle
0.721212	0.718254	Age+Sex+Lifestyle
0.718182	0.718254	Age+Sex+Lifestyle
0.718182	0.719246	Age+Sex+Lifestyle
0.718182	0.720238	Age+Sex+Lifestyle
0.715152	0.720238	Age+Sex+Lifestyle
0.712121	0.720238	Age+Sex+Lifestyle
0.712121	0.72123	Age+Sex+Lifestyle
0.712121	0.722222	Age+Sex+Lifestyle
0.712121	0.723214	Age+Sex+Lifestyle
0.712121	0.724206	Age+Sex+Lifestyle
0.712121	0.725198	Age+Sex+Lifestyle
0.709091	0.725198	Age+Sex+Lifestyle
0.709091	0.72619	Age+Sex+Lifestyle
0.709091	0.727183	Age+Sex+Lifestyle
0.706061	0.727183	Age+Sex+Lifestyle
0.706061	0.728175	Age+Sex+Lifestyle
0.706061	0.729167	Age+Sex+Lifestyle
0.706061	0.730159	Age+Sex+Lifestyle
0.70303	0.730159	Age+Sex+Lifestyle
0.70303	0.731151	Age+Sex+Lifestyle
0.7	0.731151	Age+Sex+Lifestyle
0.7	0.732143	Age+Sex+Lifestyle
0.7	0.733135	Age+Sex+Lifestyle
0.7	0.734127	Age+Sex+Lifestyle
0.7	0.735119	Age+Sex+Lifestyle
0.69697	0.735119	Age+Sex+Lifestyle
0.69697	0.736111	Age+Sex+Lifestyle
0.693939	0.736111	Age+Sex+Lifestyle
0.693939	0.737103	Age+Sex+Lifestyle
0.693939	0.738095	Age+Sex+Lifestyle
0.693939	0.739087	Age+Sex+Lifestyle
0.693939	0.740079	Age+Sex+Lifestyle
0.690909	0.740079	Age+Sex+Lifestyle
0.687879	0.740079	Age+Sex+Lifestyle
0.687879	0.741071	Age+Sex+Lifestyle
0.684848	0.741071	Age+Sex+Lifestyle
0.681818	0.741071	Age+Sex+Lifestyle
0.678788	0.741071	Age+Sex+Lifestyle
0.675758	0.741071	Age+Sex+Lifestyle
0.675758	0.742063	Age+Sex+Lifestyle
0.675758	0.743056	Age+Sex+Lifestyle
0.675758	0.744048	Age+Sex+Lifestyle
0.675758	0.74504	Age+Sex+Lifestyle
0.675758	0.746032	Age+Sex+Lifestyle
0.675758	0.747024	Age+Sex+Lifestyle
0.672727	0.747024	Age+Sex+Lifestyle
0.669697	0.747024	Age+Sex+Lifestyle
0.669697	0.748016	Age+Sex+Lifestyle
0.669697	0.749008	Age+Sex+Lifestyle
0.669697	0.75	Age+Sex+Lifestyle
0.669697	0.750992	Age+Sex+Lifestyle
0.669697	0.751984	Age+Sex+Lifestyle
0.669697	0.752976	Age+Sex+Lifestyle
0.666667	0.752976	Age+Sex+Lifestyle
0.663636	0.752976	Age+Sex+Lifestyle
0.663636	0.753968	Age+Sex+Lifestyle
0.663636	0.75496	Age+Sex+Lifestyle
0.663636	0.755952	Age+Sex+Lifestyle
0.663636	0.756944	Age+Sex+Lifestyle
0.660606	0.756944	Age+Sex+Lifestyle
0.660606	0.757937	Age+Sex+Lifestyle
0.657576	0.757937	Age+Sex+Lifestyle
0.654545	0.757937	Age+Sex+Lifestyle
0.654545	0.758929	Age+Sex+Lifestyle
0.651515	0.758929	Age+Sex+Lifestyle
0.651515	0.759921	Age+Sex+Lifestyle
0.651515	0.760913	Age+Sex+Lifestyle
0.648485	0.760913	Age+Sex+Lifestyle
0.645455	0.760913	Age+Sex+Lifestyle
0.645455	0.761905	Age+Sex+Lifestyle
0.645455	0.762897	Age+Sex+Lifestyle
0.642424	0.762897	Age+Sex+Lifestyle
0.639394	0.762897	Age+Sex+Lifestyle
0.639394	0.763889	Age+Sex+Lifestyle
0.639394	0.764881	Age+Sex+Lifestyle
0.639394	0.765873	Age+Sex+Lifestyle
0.639394	0.766865	Age+Sex+Lifestyle
0.639394	0.767857	Age+Sex+Lifestyle
0.639394	0.768849	Age+Sex+Lifestyle
0.636364	0.768849	Age+Sex+Lifestyle
0.636364	0.769841	Age+Sex+Lifestyle
0.636364	0.770833	Age+Sex+Lifestyle
0.633333	0.770833	Age+Sex+Lifestyle
0.633333	0.771825	Age+Sex+Lifestyle
0.633333	0.772817	Age+Sex+Lifestyle
0.630303	0.772817	Age+Sex+Lifestyle
0.630303	0.77381	Age+Sex+Lifestyle
0.627273	0.77381	Age+Sex+Lifestyle
0.624242	0.77381	Age+Sex+Lifestyle
0.621212	0.77381	Age+Sex+Lifestyle
0.618182	0.77381	Age+Sex+Lifestyle
0.618182	0.774802	Age+Sex+Lifestyle
0.618182	0.775794	Age+Sex+Lifestyle
0.618182	0.776786	Age+Sex+Lifestyle
0.615152	0.776786	Age+Sex+Lifestyle
0.612121	0.776786	Age+Sex+Lifestyle
0.609091	0.776786	Age+Sex+Lifestyle
0.606061	0.776786	Age+Sex+Lifestyle
0.606061	0.777778	Age+Sex+Lifestyle
0.606061	0.77877	Age+Sex+Lifestyle
0.606061	0.779762	Age+Sex+Lifestyle
0.606061	0.780754	Age+Sex+Lifestyle
0.60303	0.780754	Age+Sex+Lifestyle
0.60303	0.781746	Age+Sex+Lifestyle
0.60303	0.782738	Age+Sex+Lifestyle
0.60303	0.78373	Age+Sex+Lifestyle
0.60303	0.784722	Age+Sex+Lifestyle
0.60303	0.785714	Age+Sex+Lifestyle
0.6	0.785714	Age+Sex+Lifestyle
0.6	0.786706	Age+Sex+Lifestyle
0.6	0.787698	Age+Sex+Lifestyle
0.6	0.78869	Age+Sex+Lifestyle
0.6	0.789683	Age+Sex+Lifestyle
0.6	0.790675	Age+Sex+Lifestyle
0.59697	0.790675	Age+Sex+Lifestyle
0.59697	0.791667	Age+Sex+Lifestyle
0.59697	0.792659	Age+Sex+Lifestyle
0.59697	0.793651	Age+Sex+Lifestyle
0.59697	0.794643	Age+Sex+Lifestyle
0.593939	0.794643	Age+Sex+Lifestyle
0.593939	0.795635	Age+Sex+Lifestyle
0.593939	0.796627	Age+Sex+Lifestyle
0.593939	0.797619	Age+Sex+Lifestyle
0.593939	0.798611	Age+Sex+Lifestyle
0.593939	0.799603	Age+Sex+Lifestyle
0.593939	0.800595	Age+Sex+Lifestyle
0.593939	0.801587	Age+Sex+Lifestyle
0.593939	0.802579	Age+Sex+Lifestyle
0.593939	0.803571	Age+Sex+Lifestyle
0.590909	0.803571	Age+Sex+Lifestyle
0.590909	0.804563	Age+Sex+Lifestyle
0.590909	0.805556	Age+Sex+Lifestyle
0.587879	0.805556	Age+Sex+Lifestyle
0.587879	0.806548	Age+Sex+Lifestyle
0.587879	0.80754	Age+Sex+Lifestyle
0.587879	0.808532	Age+Sex+Lifestyle
0.587879	0.809524	Age+Sex+Lifestyle
0.587879	0.810516	Age+Sex+Lifestyle
0.587879	0.811508	Age+Sex+Lifestyle
0.587879	0.8125	Age+Sex+Lifestyle
0.584848	0.8125	Age+Sex+Lifestyle
0.584848	0.813492	Age+Sex+Lifestyle
0.581818	0.813492	Age+Sex+Lifestyle
0.581818	0.814484	Age+Sex+Lifestyle
0.581818	0.815476	Age+Sex+Lifestyle
0.581818	0.816468	Age+Sex+Lifestyle
0.581818	0.81746	Age+Sex+Lifestyle
0.581818	0.818452	Age+Sex+Lifestyle
0.581818	0.819444	Age+Sex+Lifestyle
0.578788	0.819444	Age+Sex+Lifestyle
0.578788	0.820437	Age+Sex+Lifestyle
0.578788	0.821429	Age+Sex+Lifestyle
0.578788	0.822421	Age+Sex+Lifestyle
0.575758	0.822421	Age+Sex+Lifestyle
0.575758	0.823413	Age+Sex+Lifestyle
0.575758	0.824405	Age+Sex+Lifestyle
0.575758	0.825397	Age+Sex+Lifestyle
0.575758	0.826389	Age+Sex+Lifestyle
0.575758	0.827381	Age+Sex+Lifestyle
0.575758	0.828373	Age+Sex+Lifestyle
0.575758	0.829365	Age+Sex+Lifestyle
0.575758	0.830357	Age+Sex+Lifestyle
0.572727	0.830357	Age+Sex+Lifestyle
0.572727	0.831349	Age+Sex+Lifestyle
0.572727	0.832341	Age+Sex+Lifestyle
0.572727	0.833333	Age+Sex+Lifestyle
0.572727	0.834325	Age+Sex+Lifestyle
0.569697	0.834325	Age+Sex+Lifestyle
0.566667	0.834325	Age+Sex+Lifestyle
0.563636	0.834325	Age+Sex+Lifestyle
0.560606	0.834325	Age+Sex+Lifestyle
0.557576	0.834325	Age+Sex+Lifestyle
0.557576	0.835317	Age+Sex+Lifestyle
0.554545	0.835317	Age+Sex+Lifestyle
0.554545	0.83631	Age+Sex+Lifestyle
0.551515	0.83631	Age+Sex+Lifestyle
0.548485	0.83631	Age+Sex+Lifestyle
0.548485	0.837302	Age+Sex+Lifestyle
0.545455	0.837302	Age+Sex+Lifestyle
0.542424	0.837302	Age+Sex+Lifestyle
0.542424	0.838294	Age+Sex+Lifestyle
0.539394	0.838294	Age+Sex+Lifestyle
0.539394	0.839286	Age+Sex+Lifestyle
0.536364	0.839286	Age+Sex+Lifestyle
0.533333	0.839286	Age+Sex+Lifestyle
0.533333	0.840278	Age+Sex+Lifestyle
0.533333	0.84127	Age+Sex+Lifestyle
0.530303	0.84127	Age+Sex+Lifestyle
0.527273	0.84127	Age+Sex+Lifestyle
0.527273	0.842262	Age+Sex+Lifestyle
0.524242	0.842262	Age+Sex+Lifestyle
0.524242	0.843254	Age+Sex+Lifestyle
0.524242	0.844246	Age+Sex+Lifestyle
0.524242	0.845238	Age+Sex+Lifestyle
0.524242	0.84623	Age+Sex+Lifestyle
0.524242	0.847222	Age+Sex+Lifestyle
0.524242	0.848214	Age+Sex+Lifestyle
0.524242	0.849206	Age+Sex+Lifestyle
0.521212	0.849206	Age+Sex+Lifestyle
0.518182	0.849206	Age+Sex+Lifestyle
0.518182	0.850198	Age+Sex+Lifestyle
0.515152	0.850198	Age+Sex+Lifestyle
0.512121	0.850198	Age+Sex+Lifestyle
0.512121	0.85119	Age+Sex+Lifestyle
0.509091	0.85119	Age+Sex+Lifestyle
0.506061	0.85119	Age+Sex+Lifestyle
0.506061	0.852183	Age+Sex+Lifestyle
0.506061	0.853175	Age+Sex+Lifestyle
0.506061	0.854167	Age+Sex+Lifestyle
0.506061	0.855159	Age+Sex+Lifestyle
0.506061	0.856151	Age+Sex+Lifestyle
0.50303	0.856151	Age+Sex+Lifestyle
0.5	0.856151	Age+Sex+Lifestyle
0.49697	0.856151	Age+Sex+Lifestyle
0.493939	0.856151	Age+Sex+Lifestyle
0.490909	0.856151	Age+Sex+Lifestyle
0.490909	0.857143	Age+Sex+Lifestyle
0.490909	0.858135	Age+Sex+Lifestyle
0.490909	0.859127	Age+Sex+Lifestyle
0.490909	0.860119	Age+Sex+Lifestyle
0.490909	0.861111	Age+Sex+Lifestyle
0.490909	0.862103	Age+Sex+Lifestyle
0.487879	0.862103	Age+Sex+Lifestyle
0.484848	0.862103	Age+Sex+Lifestyle
0.484848	0.863095	Age+Sex+Lifestyle
0.484848	0.864087	Age+Sex+Lifestyle
0.484848	0.865079	Age+Sex+Lifestyle
0.481818	0.865079	Age+Sex+Lifestyle
0.481818	0.866071	Age+Sex+Lifestyle
0.481818	0.867063	Age+Sex+Lifestyle
0.481818	0.868056	Age+Sex+Lifestyle
0.481818	0.869048	Age+Sex+Lifestyle
0.478788	0.869048	Age+Sex+Lifestyle
0.478788	0.87004	Age+Sex+Lifestyle
0.478788	0.871032	Age+Sex+Lifestyle
0.478788	0.872024	Age+Sex+Lifestyle
0.475758	0.872024	Age+Sex+Lifestyle
0.472727	0.872024	Age+Sex+Lifestyle
0.472727	0.873016	Age+Sex+Lifestyle
0.472727	0.874008	Age+Sex+Lifestyle
0.469697	0.874008	Age+Sex+Lifestyle
0.466667	0.874008	Age+Sex+Lifestyle
0.466667	0.875	Age+Sex+Lifestyle
0.466667	0.875992	Age+Sex+Lifestyle
0.466667	0.876984	Age+Sex+Lifestyle
0.466667	0.877976	Age+Sex+Lifestyle
0.466667	0.878968	Age+Sex+Lifestyle
0.463636	0.878968	Age+Sex+Lifestyle
0.463636	0.87996	Age+Sex+Lifestyle
0.460606	0.87996	Age+Sex+Lifestyle
0.460606	0.880952	Age+Sex+Lifestyle
0.457576	0.880952	Age+Sex+Lifestyle
0.457576	0.881944	Age+Sex+Lifestyle
0.454545	0.881944	Age+Sex+Lifestyle
0.454545	0.882937	Age+Sex+Lifestyle
0.454545	0.883929	Age+Sex+Lifestyle
0.454545	0.884921	Age+Sex+Lifestyle
0.454545	0.885913	Age+Sex+Lifestyle
0.454545	0.886905	Age+Sex+Lifestyle
0.451515	0.886905	Age+Sex+Lifestyle
0.448485	0.886905	Age+Sex+Lifestyle
0.448485	0.887897	Age+Sex+Lifestyle
0.445455	0.887897	Age+Sex+Lifestyle
0.445455	0.888889	Age+Sex+Lifestyle
0.445455	0.889881	Age+Sex+Lifestyle
0.445455	0.890873	Age+Sex+Lifestyle
0.445455	0.891865	Age+Sex+Lifestyle
0.445455	0.892857	Age+Sex+Lifestyle
0.442424	0.892857	Age+Sex+Lifestyle
0.442424	0.893849	Age+Sex+Lifestyle
0.439394	0.893849	Age+Sex+Lifestyle
0.436364	0.893849	Age+Sex+Lifestyle
0.436364	0.894841	Age+Sex+Lifestyle
0.436364	0.895833	Age+Sex+Lifestyle
0.433333	0.895833	Age+Sex+Lifestyle
0.433333	0.896825	Age+Sex+Lifestyle
0.433333	0.897817	Age+Sex+Lifestyle
0.430303	0.897817	Age+Sex+Lifestyle
0.430303	0.89881	Age+Sex+Lifestyle
0.430303	0.899802	Age+Sex+Lifestyle
0.430303	0.900794	Age+Sex+Lifestyle
0.430303	0.901786	Age+Sex+Lifestyle
0.430303	0.902778	Age+Sex+Lifestyle
0.430303	0.90377	Age+Sex+Lifestyle
0.430303	0.904762	Age+Sex+Lifestyle
0.430303	0.905754	Age+Sex+Lifestyle
0.430303	0.906746	Age+Sex+Lifestyle
0.430303	0.907738	Age+Sex+Lifestyle
0.430303	0.90873	Age+Sex+Lifestyle
0.427273	0.90873	Age+Sex+Lifestyle
0.424242	0.90873	Age+Sex+Lifestyle
0.424242	0.909722	Age+Sex+Lifestyle
0.424242	0.910714	Age+Sex+Lifestyle
0.424242	0.911706	Age+Sex+Lifestyle
0.421212	0.911706	Age+Sex+Lifestyle
0.421212	0.912698	Age+Sex+Lifestyle
0.418182	0.912698	Age+Sex+Lifestyle
0.415152	0.912698	Age+Sex+Lifestyle
0.415152	0.91369	Age+Sex+Lifestyle
0.415152	0.914683	Age+Sex+Lifestyle
0.412121	0.914683	Age+Sex+Lifestyle
0.409091	0.914683	Age+Sex+Lifestyle
0.406061	0.914683	Age+Sex+Lifestyle
0.40303	0.914683	Age+Sex+Lifestyle
0.40303	0.915675	Age+Sex+Lifestyle
0.4	0.915675	Age+Sex+Lifestyle
0.39697	0.915675	Age+Sex+Lifestyle
0.39697	0.916667	Age+Sex+Lifestyle
0.39697	0.917659	Age+Sex+Lifestyle
0.39697	0.918651	Age+Sex+Lifestyle
0.393939	0.918651	Age+Sex+Lifestyle
0.390909	0.918651	Age+Sex+Lifestyle
0.387879	0.918651	Age+Sex+Lifestyle
0.384848	0.918651	Age+Sex+Lifestyle
0.384848	0.919643	Age+Sex+Lifestyle
0.384848	0.920635	Age+Sex+Lifestyle
0.384848	0.921627	Age+Sex+Lifestyle
0.381818	0.921627	Age+Sex+Lifestyle
0.378788	0.921627	Age+Sex+Lifestyle
0.378788	0.922619	Age+Sex+Lifestyle
0.378788	0.923611	Age+Sex+Lifestyle
0.378788	0.924603	Age+Sex+Lifestyle
0.378788	0.925595	Age+Sex+Lifestyle
0.378788	0.926587	Age+Sex+Lifestyle
0.375758	0.926587	Age+Sex+Lifestyle
0.375758	0.927579	Age+Sex+Lifestyle
0.372727	0.927579	Age+Sex+Lifestyle
0.369697	0.927579	Age+Sex+Lifestyle
0.369697	0.928571	Age+Sex+Lifestyle
0.366667	0.928571	Age+Sex+Lifestyle
0.363636	0.928571	Age+Sex+Lifestyle
0.360606	0.928571	Age+Sex+Lifestyle
0.357576	0.928571	Age+Sex+Lifestyle
0.354545	0.928571	Age+Sex+Lifestyle
0.351515	0.928571	Age+Sex+Lifestyle
0.351515	0.929563	Age+Sex+Lifestyle
0.348485	0.929563	Age+Sex+Lifestyle
0.345455	0.929563	Age+Sex+Lifestyle
0.345455	0.930556	Age+Sex+Lifestyle
0.342424	0.930556	Age+Sex+Lifestyle
0.342424	0.931548	Age+Sex+Lifestyle
0.342424	0.93254	Age+Sex+Lifestyle
0.339394	0.93254	Age+Sex+Lifestyle
0.339394	0.933532	Age+Sex+Lifestyle
0.336364	0.933532	Age+Sex+Lifestyle
0.336364	0.934524	Age+Sex+Lifestyle
0.336364	0.935516	Age+Sex+Lifestyle
0.333333	0.935516	Age+Sex+Lifestyle
0.333333	0.936508	Age+Sex+Lifestyle
0.330303	0.936508	Age+Sex+Lifestyle
0.330303	0.9375	Age+Sex+Lifestyle
0.330303	0.938492	Age+Sex+Lifestyle
0.330303	0.939484	Age+Sex+Lifestyle
0.330303	0.940476	Age+Sex+Lifestyle
0.327273	0.940476	Age+Sex+Lifestyle
0.324242	0.940476	Age+Sex+Lifestyle
0.324242	0.941468	Age+Sex+Lifestyle
0.321212	0.941468	Age+Sex+Lifestyle
0.318182	0.941468	Age+Sex+Lifestyle
0.318182	0.94246	Age+Sex+Lifestyle
0.315152	0.94246	Age+Sex+Lifestyle
0.312121	0.94246	Age+Sex+Lifestyle
0.309091	0.94246	Age+Sex+Lifestyle
0.306061	0.94246	Age+Sex+Lifestyle
0.30303	0.94246	Age+Sex+Lifestyle
0.30303	0.943452	Age+Sex+Lifestyle
0.3	0.943452	Age+Sex+Lifestyle
0.3	0.944444	Age+Sex+Lifestyle
0.3	0.945437	Age+Sex+Lifestyle
0.29697	0.945437	Age+Sex+Lifestyle
0.29697	0.946429	Age+Sex+Lifestyle
0.293939	0.946429	Age+Sex+Lifestyle
0.290909	0.946429	Age+Sex+Lifestyle
0.290909	0.947421	Age+Sex+Lifestyle
0.290909	0.948413	Age+Sex+Lifestyle
0.287879	0.948413	Age+Sex+Lifestyle
0.287879	0.949405	Age+Sex+Lifestyle
0.284848	0.949405	Age+Sex+Lifestyle
0.284848	0.950397	Age+Sex+Lifestyle
0.281818	0.950397	Age+Sex+Lifestyle
0.278788	0.950397	Age+Sex+Lifestyle
0.278788	0.951389	Age+Sex+Lifestyle
0.278788	0.952381	Age+Sex+Lifestyle
0.275758	0.952381	Age+Sex+Lifestyle
0.272727	0.952381	Age+Sex+Lifestyle
0.272727	0.953373	Age+Sex+Lifestyle
0.269697	0.953373	Age+Sex+Lifestyle
0.269697	0.954365	Age+Sex+Lifestyle
0.269697	0.955357	Age+Sex+Lifestyle
0.266667	0.955357	Age+Sex+Lifestyle
0.263636	0.955357	Age+Sex+Lifestyle
0.260606	0.955357	Age+Sex+Lifestyle
0.257576	0.955357	Age+Sex+Lifestyle
0.257576	0.956349	Age+Sex+Lifestyle
0.254545	0.956349	Age+Sex+Lifestyle
0.254545	0.957341	Age+Sex+Lifestyle
0.251515	0.957341	Age+Sex+Lifestyle
0.248485	0.957341	Age+Sex+Lifestyle
0.245455	0.957341	Age+Sex+Lifestyle
0.242424	0.957341	Age+Sex+Lifestyle
0.239394	0.957341	Age+Sex+Lifestyle
0.236364	0.957341	Age+Sex+Lifestyle
0.233333	0.957341	Age+Sex+Lifestyle
0.233333	0.958333	Age+Sex+Lifestyle
0.233333	0.959325	Age+Sex+Lifestyle
0.233333	0.960317	Age+Sex+Lifestyle
0.233333	0.96131	Age+Sex+Lifestyle
0.233333	0.962302	Age+Sex+Lifestyle
0.233333	0.963294	Age+Sex+Lifestyle
0.233333	0.964286	Age+Sex+Lifestyle
0.233333	0.965278	Age+Sex+Lifestyle
0.230303	0.965278	Age+Sex+Lifestyle
0.230303	0.96627	Age+Sex+Lifestyle
0.230303	0.967262	Age+Sex+Lifestyle
0.227273	0.967262	Age+Sex+Lifestyle
0.224242	0.967262	Age+Sex+Lifestyle
0.221212	0.967262	Age+Sex+Lifestyle
0.218182	0.967262	Age+Sex+Lifestyle
0.218182	0.968254	Age+Sex+Lifestyle
0.218182	0.969246	Age+Sex+Lifestyle
0.218182	0.970238	Age+Sex+Lifestyle
0.218182	0.97123	Age+Sex+Lifestyle
0.215152	0.97123	Age+Sex+Lifestyle
0.212121	0.97123	Age+Sex+Lifestyle
0.209091	0.97123	Age+Sex+Lifestyle
0.206061	0.97123	Age+Sex+Lifestyle
0.20303	0.97123	Age+Sex+Lifestyle
0.2	0.97123	Age+Sex+Lifestyle
0.19697	0.97123	Age+Sex+Lifestyle
0.193939	0.97123	Age+Sex+Lifestyle
0.190909	0.97123	Age+Sex+Lifestyle
0.190909	0.972222	Age+Sex+Lifestyle
0.187879	0.972222	Age+Sex+Lifestyle
0.187879	0.973214	Age+Sex+Lifestyle
0.184848	0.973214	Age+Sex+Lifestyle
0.181818	0.973214	Age+Sex+Lifestyle
0.178788	0.973214	Age+Sex+Lifestyle
0.178788	0.974206	Age+Sex+Lifestyle
0.175758	0.974206	Age+Sex+Lifestyle
0.175758	0.975198	Age+Sex+Lifestyle
0.175758	0.97619	Age+Sex+Lifestyle
0.172727	0.97619	Age+Sex+Lifestyle
0.172727	0.977183	Age+Sex+Lifestyle
0.169697	0.977183	Age+Sex+Lifestyle
0.166667	0.977183	Age+Sex+Lifestyle
0.163636	0.977183	Age+Sex+Lifestyle
0.160606	0.977183	Age+Sex+Lifestyle
0.157576	0.977183	Age+Sex+Lifestyle
0.157576	0.978175	Age+Sex+Lifestyle
0.157576	0.979167	Age+Sex+Lifestyle
0.157576	0.980159	Age+Sex+Lifestyle
0.154545	0.980159	Age+Sex+Lifestyle
0.151515	0.980159	Age+Sex+Lifestyle
0.148485	0.980159	Age+Sex+Lifestyle
0.148485	0.981151	Age+Sex+Lifestyle
0.148485	0.982143	Age+Sex+Lifestyle
0.145455	0.982143	Age+Sex+Lifestyle
0.142424	0.982143	Age+Sex+Lifestyle
0.139394	0.982143	Age+Sex+Lifestyle
0.139394	0.983135	Age+Sex+Lifestyle
0.136364	0.983135	Age+Sex+Lifestyle
0.136364	0.984127	Age+Sex+Lifestyle
0.133333	0.984127	Age+Sex+Lifestyle
0.133333	0.985119	Age+Sex+Lifestyle
0.130303	0.985119	Age+Sex+Lifestyle
0.127273	0.985119	Age+Sex+Lifestyle
0.124242	0.985119	Age+Sex+Lifestyle
0.121212	0.985119	Age+Sex+Lifestyle
0.118182	0.985119	Age+Sex+Lifestyle
0.115152	0.985119	Age+Sex+Lifestyle
0.115152	0.986111	Age+Sex+Lifestyle
0.115152	0.987103	Age+Sex+Lifestyle
0.112121	0.987103	Age+Sex+Lifestyle
0.109091	0.987103	Age+Sex+Lifestyle
0.106061	0.987103	Age+Sex+Lifestyle
0.10303	0.987103	Age+Sex+Lifestyle
0.1	0.987103	Age+Sex+Lifestyle
0.0969697	0.987103	Age+Sex+Lifestyle
0.0939394	0.987103	Age+Sex+Lifestyle
0.0909091	0.987103	Age+Sex+Lifestyle
0.0878788	0.987103	Age+Sex+Lifestyle
0.0848485	0.987103	Age+Sex+Lifestyle
0.0818182	0.987103	Age+Sex+Lifestyle
0.0787879	0.987103	Age+Sex+Lifestyle
0.0757576	0.987103	Age+Sex+Lifestyle
0.0727273	0.987103	Age+Sex+Lifestyle
0.0727273	0.988095	Age+Sex+Lifestyle
0.069697	0.988095	Age+Sex+Lifestyle
0.069697	0.989087	Age+Sex+Lifestyle
0.0666667	0.989087	Age+Sex+Lifestyle
0.0636364	0.989087	Age+Sex+Lifestyle
0.0636364	0.990079	Age+Sex+Lifestyle
0.0606061	0.990079	Age+Sex+Lifestyle
0.0575758	0.990079	Age+Sex+Lifestyle
0.0575758	0.991071	Age+Sex+Lifestyle
0.0545455	0.991071	Age+Sex+Lifestyle
0.0515152	0.991071	Age+Sex+Lifestyle
0.0484848	0.991071	Age+Sex+Lifestyle
0.0484848	0.992063	Age+Sex+Lifestyle
0.0454545	0.992063	Age+Sex+Lifestyle
0.0424242	0.992063	Age+Sex+Lifestyle
0.0424242	0.993056	Age+Sex+Lifestyle
0.0393939	0.993056	Age+Sex+Lifestyle
0.0393939	0.994048	Age+Sex+Lifestyle
0.0393939	0.99504	Age+Sex+Lifestyle
0.0393939	0.996032	Age+Sex+Lifestyle
0.0363636	0.996032	Age+Sex+Lifestyle
0.0333333	0.996032	Age+Sex+Lifestyle
0.0333333	0.997024	Age+Sex+Lifestyle
0.030303	0.997024	Age+Sex+Lifestyle
0.0272727	0.997024	Age+Sex+Lifestyle
0.0272727	0.998016	Age+Sex+Lifestyle
0.0242424	0.998016	Age+Sex+Lifestyle
0.0212121	0.998016	Age+Sex+Lifestyle
0.0181818	0.998016	Age+Sex+Lifestyle
0.0151515	0.998016	Age+Sex+Lifestyle
0.0121212	0.998016	Age+Sex+Lifestyle
0.00909091	0.998016	Age+Sex+Lifestyle
0.00606061	0.998016	Age+Sex+Lifestyle
0.0030303	0.998016	Age+Sex+Lifestyle
0.0030303	0.999008	Age+Sex+Lifestyle
0.0030303	1	Age+Sex+Lifestyle
0	1	Age+Sex+Lifestyle
1	0	MetabScore
1	0.000992063	MetabScore
1	0.00198413	MetabScore
0.99697	0.00198413	MetabScore
0.993939	0.00198413	MetabScore
0.993939	0.00297619	MetabScore
0.993939	0.00396825	MetabScore
0.990909	0.00396825	MetabScore
0.990909	0.00496032	MetabScore
0.990909	0.00595238	MetabScore
0.987879	0.00595238	MetabScore
0.987879	0.00694444	MetabScore
0.987879	0.00793651	MetabScore
0.987879	0.00892857	MetabScore
0.987879	0.00992063	MetabScore
0.987879	0.0109127	MetabScore
0.987879	0.0119048	MetabScore
0.987879	0.0128968	MetabScore
0.987879	0.0138889	MetabScore
0.987879	0.014881	MetabScore
0.987879	0.015873	MetabScore
0.987879	0.0168651	MetabScore
0.987879	0.0178571	MetabScore
0.987879	0.0188492	MetabScore
0.987879	0.0198413	MetabScore
0.987879	0.0208333	MetabScore
0.987879	0.0218254	MetabScore
0.987879	0.0228175	MetabScore
0.987879	0.0238095	MetabScore
0.987879	0.0248016	MetabScore
0.987879	0.0257937	MetabScore
0.987879	0.0267857	MetabScore
0.987879	0.0277778	MetabScore
0.987879	0.0287698	MetabScore
0.987879	0.0297619	MetabScore
0.987879	0.030754	MetabScore
0.987879	0.031746	MetabScore
0.987879	0.0327381	MetabScore
0.987879	0.0337302	MetabScore
0.987879	0.0347222	MetabScore
0.987879	0.0357143	MetabScore
0.987879	0.0367063	MetabScore
0.987879	0.0376984	MetabScore
0.987879	0.0386905	MetabScore
0.987879	0.0396825	MetabScore
0.987879	0.0406746	MetabScore
0.987879	0.0416667	MetabScore
0.987879	0.0426587	MetabScore
0.987879	0.0436508	MetabScore
0.984848	0.0436508	MetabScore
0.981818	0.0436508	MetabScore
0.981818	0.0446429	MetabScore
0.981818	0.0456349	MetabScore
0.981818	0.046627	MetabScore
0.981818	0.047619	MetabScore
0.981818	0.0486111	MetabScore
0.981818	0.0496032	MetabScore
0.981818	0.0505952	MetabScore
0.981818	0.0515873	MetabScore
0.981818	0.0525794	MetabScore
0.981818	0.0535714	MetabScore
0.981818	0.0545635	MetabScore
0.981818	0.0555556	MetabScore
0.981818	0.0565476	MetabScore
0.981818	0.0575397	MetabScore
0.981818	0.0585317	MetabScore
0.981818	0.0595238	MetabScore
0.978788	0.0595238	MetabScore
0.978788	0.0605159	MetabScore
0.978788	0.0615079	MetabScore
0.978788	0.0625	MetabScore
0.978788	0.0634921	MetabScore
0.978788	0.0644841	MetabScore
0.978788	0.0654762	MetabScore
0.978788	0.0664683	MetabScore
0.978788	0.0674603	MetabScore
[truncated: 7,958 more rows]

## Sheet: Diabetes outcomes
Sensitivity	Specificity	Model
1	0	Age+Sex
1	0.00120337	Age+Sex
1	0.00240674	Age+Sex
1	0.00361011	Age+Sex
1	0.00481348	Age+Sex
1	0.00601685	Age+Sex
1	0.00722022	Age+Sex
1	0.00842359	Age+Sex
1	0.00962696	Age+Sex
1	0.0108303	Age+Sex
1	0.0120337	Age+Sex
1	0.0132371	Age+Sex
1	0.0144404	Age+Sex
1	0.0156438	Age+Sex
0.996364	0.0180505	Age+Sex
0.996364	0.0204573	Age+Sex
0.996364	0.0216606	Age+Sex
0.996364	0.0240674	Age+Sex
0.996364	0.0264741	Age+Sex
0.996364	0.0276775	Age+Sex
0.996364	0.0300842	Age+Sex
0.996364	0.0348977	Age+Sex
0.996364	0.0361011	Age+Sex
0.996364	0.0373045	Age+Sex
0.996364	0.0385078	Age+Sex
0.996364	0.0397112	Age+Sex
0.992727	0.0397112	Age+Sex
0.992727	0.0409146	Age+Sex
0.992727	0.0421179	Age+Sex
0.992727	0.0445247	Age+Sex
0.989091	0.0445247	Age+Sex
0.989091	0.045728	Age+Sex
0.989091	0.0481348	Age+Sex
0.989091	0.0493381	Age+Sex
0.989091	0.0505415	Age+Sex
0.989091	0.0517449	Age+Sex
0.989091	0.055355	Age+Sex
0.989091	0.0565584	Age+Sex
0.989091	0.0577617	Age+Sex
0.989091	0.0589651	Age+Sex
0.985455	0.0601685	Age+Sex
0.985455	0.0625752	Age+Sex
0.985455	0.0637786	Age+Sex
0.981818	0.0661853	Age+Sex
0.981818	0.0673887	Age+Sex
0.981818	0.0709988	Age+Sex
0.981818	0.0734055	Age+Sex
0.981818	0.0746089	Age+Sex
0.978182	0.0758123	Age+Sex
0.974545	0.0758123	Age+Sex
0.970909	0.0770156	Age+Sex
0.970909	0.0794224	Age+Sex
0.970909	0.0806258	Age+Sex
0.967273	0.0818291	Age+Sex
0.967273	0.0842359	Age+Sex
0.967273	0.0854392	Age+Sex
0.963636	0.087846	Age+Sex
0.963636	0.0890493	Age+Sex
0.963636	0.0902527	Age+Sex
0.963636	0.0914561	Age+Sex
0.963636	0.0926594	Age+Sex
0.963636	0.0974729	Age+Sex
0.96	0.0998797	Age+Sex
0.96	0.102286	Age+Sex
0.96	0.104693	Age+Sex
0.96	0.105897	Age+Sex
0.96	0.1071	Age+Sex
0.96	0.108303	Age+Sex
0.96	0.109507	Age+Sex
0.96	0.11071	Age+Sex
0.96	0.11432	Age+Sex
0.96	0.116727	Age+Sex
0.96	0.11793	Age+Sex
0.96	0.119134	Age+Sex
0.96	0.122744	Age+Sex
0.96	0.123947	Age+Sex
0.956364	0.12515	Age+Sex
0.956364	0.126354	Age+Sex
0.956364	0.127557	Age+Sex
0.956364	0.128761	Age+Sex
0.952727	0.129964	Age+Sex
0.952727	0.132371	Age+Sex
0.952727	0.134777	Age+Sex
0.952727	0.135981	Age+Sex
0.949091	0.138387	Age+Sex
0.949091	0.139591	Age+Sex
0.949091	0.140794	Age+Sex
0.949091	0.141998	Age+Sex
0.949091	0.143201	Age+Sex
0.949091	0.145608	Age+Sex
0.949091	0.146811	Age+Sex
0.949091	0.148014	Age+Sex
0.949091	0.149218	Age+Sex
0.949091	0.150421	Age+Sex
0.949091	0.151625	Age+Sex
0.949091	0.155235	Age+Sex
0.949091	0.156438	Age+Sex
0.949091	0.157641	Age+Sex
0.945455	0.158845	Age+Sex
0.945455	0.161252	Age+Sex
0.945455	0.162455	Age+Sex
0.945455	0.164862	Age+Sex
0.945455	0.166065	Age+Sex
0.941818	0.167268	Age+Sex
0.941818	0.170878	Age+Sex
0.941818	0.172082	Age+Sex
0.938182	0.176895	Age+Sex
0.934545	0.176895	Age+Sex
0.934545	0.180505	Age+Sex
0.934545	0.182912	Age+Sex
0.934545	0.184116	Age+Sex
0.934545	0.186522	Age+Sex
0.934545	0.187726	Age+Sex
0.934545	0.190132	Age+Sex
0.934545	0.191336	Age+Sex
0.934545	0.193742	Age+Sex
0.934545	0.196149	Age+Sex
0.934545	0.199759	Age+Sex
0.934545	0.200963	Age+Sex
0.934545	0.203369	Age+Sex
0.934545	0.204573	Age+Sex
0.934545	0.205776	Age+Sex
0.934545	0.20698	Age+Sex
0.934545	0.209386	Age+Sex
0.934545	0.21059	Age+Sex
0.934545	0.211793	Age+Sex
0.930909	0.212996	Age+Sex
0.930909	0.2142	Age+Sex
0.930909	0.216606	Age+Sex
0.930909	0.21781	Age+Sex
0.930909	0.219013	Age+Sex
0.930909	0.220217	Age+Sex
0.930909	0.22142	Age+Sex
0.927273	0.222623	Age+Sex
0.927273	0.223827	Age+Sex
0.923636	0.226233	Age+Sex
0.92	0.227437	Age+Sex
0.92	0.22864	Age+Sex
0.92	0.231047	Age+Sex
0.916364	0.231047	Age+Sex
0.916364	0.23586	Age+Sex
0.916364	0.237064	Age+Sex
0.916364	0.238267	Age+Sex
0.912727	0.238267	Age+Sex
0.912727	0.239471	Age+Sex
0.912727	0.240674	Age+Sex
0.912727	0.241877	Age+Sex
0.905455	0.241877	Age+Sex
0.905455	0.243081	Age+Sex
0.905455	0.244284	Age+Sex
0.898182	0.245487	Age+Sex
0.894545	0.245487	Age+Sex
0.894545	0.246691	Age+Sex
0.890909	0.247894	Age+Sex
0.890909	0.249097	Age+Sex
0.890909	0.251504	Age+Sex
0.890909	0.253911	Age+Sex
0.890909	0.255114	Age+Sex
0.890909	0.256318	Age+Sex
0.890909	0.258724	Age+Sex
0.890909	0.261131	Age+Sex
0.890909	0.263538	Age+Sex
0.890909	0.265945	Age+Sex
0.890909	0.267148	Age+Sex
0.890909	0.271961	Age+Sex
0.887273	0.271961	Age+Sex
0.883636	0.271961	Age+Sex
0.883636	0.274368	Age+Sex
0.883636	0.275572	Age+Sex
0.883636	0.276775	Age+Sex
0.883636	0.281588	Age+Sex
0.883636	0.286402	Age+Sex
0.88	0.286402	Age+Sex
0.88	0.287605	Age+Sex
0.88	0.290012	Age+Sex
0.88	0.293622	Age+Sex
0.88	0.298436	Age+Sex
0.876364	0.298436	Age+Sex
0.876364	0.302046	Age+Sex
0.876364	0.303249	Age+Sex
0.876364	0.304452	Age+Sex
0.876364	0.305656	Age+Sex
0.876364	0.306859	Age+Sex
0.876364	0.310469	Age+Sex
0.876364	0.311673	Age+Sex
0.872727	0.314079	Age+Sex
0.872727	0.315283	Age+Sex
0.872727	0.316486	Age+Sex
0.865455	0.318893	Age+Sex
0.865455	0.3213	Age+Sex
0.865455	0.32491	Age+Sex
0.861818	0.327316	Age+Sex
0.858182	0.333333	Age+Sex
0.858182	0.33574	Age+Sex
0.854545	0.336943	Age+Sex
0.854545	0.338147	Age+Sex
0.854545	0.340554	Age+Sex
0.850909	0.344164	Age+Sex
0.850909	0.345367	Age+Sex
0.847273	0.34657	Age+Sex
0.847273	0.347774	Age+Sex
0.843636	0.348977	Age+Sex
0.84	0.348977	Age+Sex
0.836364	0.350181	Age+Sex
0.836364	0.351384	Age+Sex
0.836364	0.353791	Age+Sex
0.836364	0.357401	Age+Sex
0.836364	0.358604	Age+Sex
0.836364	0.362214	Age+Sex
0.832727	0.364621	Age+Sex
0.832727	0.367028	Age+Sex
0.832727	0.369434	Age+Sex
0.832727	0.373045	Age+Sex
0.825455	0.373045	Age+Sex
0.825455	0.375451	Age+Sex
0.825455	0.376655	Age+Sex
0.821818	0.377858	Age+Sex
0.821818	0.379061	Age+Sex
0.821818	0.383875	Age+Sex
0.821818	0.386282	Age+Sex
0.821818	0.387485	Age+Sex
0.821818	0.388688	Age+Sex
0.821818	0.389892	Age+Sex
0.821818	0.391095	Age+Sex
0.821818	0.392298	Age+Sex
0.821818	0.394705	Age+Sex
0.821818	0.397112	Age+Sex
0.821818	0.400722	Age+Sex
0.818182	0.400722	Age+Sex
0.818182	0.403129	Age+Sex
0.814545	0.403129	Age+Sex
0.814545	0.404332	Age+Sex
0.814545	0.406739	Age+Sex
0.814545	0.407942	Age+Sex
0.810909	0.411552	Age+Sex
0.807273	0.411552	Age+Sex
0.807273	0.413959	Age+Sex
0.807273	0.416366	Age+Sex
0.807273	0.418773	Age+Sex
0.807273	0.422383	Age+Sex
0.807273	0.429603	Age+Sex
0.807273	0.433213	Age+Sex
0.807273	0.434416	Age+Sex
0.807273	0.43562	Age+Sex
0.803636	0.436823	Age+Sex
0.8	0.440433	Age+Sex
0.796364	0.440433	Age+Sex
0.796364	0.44284	Age+Sex
0.792727	0.444043	Age+Sex
0.792727	0.445247	Age+Sex
0.792727	0.447653	Age+Sex
0.789091	0.45006	Age+Sex
0.789091	0.451264	Age+Sex
0.785455	0.452467	Age+Sex
0.778182	0.454874	Age+Sex
0.778182	0.456077	Age+Sex
0.778182	0.458484	Age+Sex
0.774545	0.46089	Age+Sex
0.774545	0.463297	Age+Sex
0.774545	0.465704	Age+Sex
0.770909	0.470517	Age+Sex
0.770909	0.472924	Age+Sex
0.770909	0.474128	Age+Sex
0.767273	0.477738	Age+Sex
0.767273	0.478941	Age+Sex
0.76	0.481348	Age+Sex
0.76	0.483755	Age+Sex
0.756364	0.486161	Age+Sex
0.756364	0.487365	Age+Sex
0.749091	0.492178	Age+Sex
0.749091	0.493381	Age+Sex
0.749091	0.499398	Age+Sex
0.741818	0.499398	Age+Sex
0.741818	0.500602	Age+Sex
0.738182	0.503008	Age+Sex
0.738182	0.504212	Age+Sex
0.738182	0.505415	Age+Sex
0.738182	0.506619	Age+Sex
0.734545	0.506619	Age+Sex
0.727273	0.507822	Age+Sex
0.727273	0.511432	Age+Sex
0.727273	0.513839	Age+Sex
0.723636	0.515042	Age+Sex
0.72	0.516245	Age+Sex
0.712727	0.516245	Age+Sex
0.712727	0.518652	Age+Sex
0.712727	0.519856	Age+Sex
0.712727	0.521059	Age+Sex
0.709091	0.522262	Age+Sex
0.705455	0.522262	Age+Sex
0.705455	0.523466	Age+Sex
0.705455	0.528279	Age+Sex
0.701818	0.528279	Age+Sex
0.698182	0.528279	Age+Sex
0.694545	0.528279	Age+Sex
0.690909	0.529483	Age+Sex
0.690909	0.531889	Age+Sex
0.690909	0.533093	Age+Sex
0.687273	0.537906	Age+Sex
0.687273	0.53911	Age+Sex
0.687273	0.541516	Age+Sex
0.683636	0.541516	Age+Sex
0.68	0.54272	Age+Sex
0.676364	0.545126	Age+Sex
0.676364	0.547533	Age+Sex
0.669091	0.54994	Age+Sex
0.669091	0.552347	Age+Sex
0.669091	0.55355	Age+Sex
0.669091	0.555957	Age+Sex
0.665455	0.56077	Age+Sex
0.658182	0.561974	Age+Sex
0.658182	0.563177	Age+Sex
0.658182	0.56438	Age+Sex
0.650909	0.566787	Age+Sex
0.647273	0.56799	Age+Sex
0.647273	0.569194	Age+Sex
0.643636	0.569194	Age+Sex
0.643636	0.576414	Age+Sex
0.64	0.578821	Age+Sex
0.64	0.580024	Age+Sex
0.64	0.582431	Age+Sex
0.636364	0.582431	Age+Sex
0.636364	0.583634	Age+Sex
0.636364	0.588448	Age+Sex
0.636364	0.592058	Age+Sex
0.636364	0.595668	Age+Sex
0.636364	0.598075	Age+Sex
0.629091	0.601685	Age+Sex
0.625455	0.602888	Age+Sex
0.625455	0.608905	Age+Sex
0.621818	0.610108	Age+Sex
0.614545	0.613718	Age+Sex
0.614545	0.614922	Age+Sex
0.610909	0.617329	Age+Sex
0.610909	0.618532	Age+Sex
0.596364	0.623345	Age+Sex
0.592727	0.626955	Age+Sex
0.589091	0.626955	Age+Sex
0.585455	0.628159	Age+Sex
0.585455	0.629362	Age+Sex
0.585455	0.631769	Age+Sex
0.585455	0.632972	Age+Sex
0.581818	0.634176	Age+Sex
0.578182	0.634176	Age+Sex
0.570909	0.634176	Age+Sex
0.570909	0.635379	Age+Sex
0.56	0.637786	Age+Sex
0.56	0.638989	Age+Sex
0.56	0.642599	Age+Sex
0.56	0.645006	Age+Sex
0.56	0.649819	Age+Sex
0.556364	0.652226	Age+Sex
0.556364	0.65343	Age+Sex
0.549091	0.655836	Age+Sex
0.549091	0.65704	Age+Sex
0.541818	0.658243	Age+Sex
0.541818	0.659446	Age+Sex
0.541818	0.66065	Age+Sex
0.538182	0.66065	Age+Sex
0.534545	0.663057	Age+Sex
0.534545	0.66426	Age+Sex
0.530909	0.66426	Age+Sex
0.523636	0.665463	Age+Sex
0.523636	0.669073	Age+Sex
0.523636	0.67148	Age+Sex
0.523636	0.672684	Age+Sex
0.52	0.673887	Age+Sex
0.516364	0.676294	Age+Sex
0.516364	0.6787	Age+Sex
0.512727	0.68231	Age+Sex
0.512727	0.684717	Age+Sex
0.512727	0.687124	Age+Sex
0.512727	0.689531	Age+Sex
0.505455	0.690734	Age+Sex
0.505455	0.691937	Age+Sex
0.501818	0.695548	Age+Sex
0.498182	0.696751	Age+Sex
0.498182	0.700361	Age+Sex
0.494545	0.700361	Age+Sex
0.487273	0.702768	Age+Sex
0.483636	0.707581	Age+Sex
0.48	0.707581	Age+Sex
0.476364	0.709988	Age+Sex
0.476364	0.711191	Age+Sex
0.476364	0.713598	Age+Sex
0.476364	0.716005	Age+Sex
0.476364	0.719615	Age+Sex
0.476364	0.720818	Age+Sex
0.476364	0.722022	Age+Sex
0.476364	0.725632	Age+Sex
0.472727	0.725632	Age+Sex
0.469091	0.729242	Age+Sex
0.465455	0.729242	Age+Sex
0.461818	0.730445	Age+Sex
0.458182	0.731649	Age+Sex
0.454545	0.731649	Age+Sex
0.454545	0.732852	Age+Sex
0.44	0.734055	Age+Sex
0.436364	0.735259	Age+Sex
0.432727	0.735259	Age+Sex
0.429091	0.737665	Age+Sex
0.425455	0.740072	Age+Sex
0.425455	0.741276	Age+Sex
0.421818	0.741276	Age+Sex
0.421818	0.742479	Age+Sex
0.414545	0.744886	Age+Sex
0.410909	0.746089	Age+Sex
0.410909	0.747292	Age+Sex
0.410909	0.750903	Age+Sex
0.407273	0.750903	Age+Sex
0.403636	0.750903	Age+Sex
0.4	0.752106	Age+Sex
0.4	0.754513	Age+Sex
0.4	0.755716	Age+Sex
0.4	0.756919	Age+Sex
0.396364	0.756919	Age+Sex
0.389091	0.759326	Age+Sex
0.385455	0.759326	Age+Sex
0.385455	0.760529	Age+Sex
0.385455	0.761733	Age+Sex
0.381818	0.76414	Age+Sex
0.381818	0.766546	Age+Sex
0.378182	0.768953	Age+Sex
0.378182	0.77136	Age+Sex
0.378182	0.772563	Age+Sex
0.378182	0.773767	Age+Sex
0.374545	0.77497	Age+Sex
0.370909	0.776173	Age+Sex
0.370909	0.779783	Age+Sex
0.370909	0.78219	Age+Sex
0.370909	0.7858	Age+Sex
0.367273	0.7858	Age+Sex
0.367273	0.788207	Age+Sex
0.367273	0.791817	Age+Sex
0.36	0.795427	Age+Sex
0.356364	0.796631	Age+Sex
0.356364	0.799037	Age+Sex
0.356364	0.801444	Age+Sex
0.356364	0.802647	Age+Sex
0.349091	0.803851	Age+Sex
0.345455	0.808664	Age+Sex
0.341818	0.809868	Age+Sex
0.341818	0.812274	Age+Sex
0.334545	0.814681	Age+Sex
0.330909	0.815884	Age+Sex
0.327273	0.817088	Age+Sex
0.323636	0.817088	Age+Sex
0.312727	0.817088	Age+Sex
0.301818	0.819495	Age+Sex
0.301818	0.820698	Age+Sex
0.301818	0.824308	Age+Sex
0.298182	0.825511	Age+Sex
0.298182	0.826715	Age+Sex
0.298182	0.830325	Age+Sex
0.298182	0.832732	Age+Sex
0.294545	0.835138	Age+Sex
0.290909	0.837545	Age+Sex
0.290909	0.838748	Age+Sex
0.283636	0.843562	Age+Sex
0.28	0.843562	Age+Sex
0.276364	0.843562	Age+Sex
0.276364	0.844765	Age+Sex
0.261818	0.847172	Age+Sex
0.261818	0.849579	Age+Sex
0.258182	0.853189	Age+Sex
0.254545	0.853189	Age+Sex
0.250909	0.858002	Age+Sex
0.250909	0.862816	Age+Sex
0.24	0.864019	Age+Sex
0.24	0.865223	Age+Sex
0.236364	0.867629	Age+Sex
0.229091	0.868833	Age+Sex
0.229091	0.872443	Age+Sex
0.229091	0.87485	Age+Sex
0.229091	0.879663	Age+Sex
0.225455	0.88207	Age+Sex
0.225455	0.883273	Age+Sex
0.218182	0.883273	Age+Sex
0.210909	0.886883	Age+Sex
0.210909	0.888087	Age+Sex
0.210909	0.891697	Age+Sex
0.196364	0.891697	Age+Sex
0.192727	0.894103	Age+Sex
0.189091	0.897714	Age+Sex
0.189091	0.901324	Age+Sex
0.189091	0.904934	Age+Sex
0.181818	0.904934	Age+Sex
0.174545	0.906137	Age+Sex
0.170909	0.909747	Age+Sex
0.167273	0.914561	Age+Sex
0.163636	0.916968	Age+Sex
0.16	0.919374	Age+Sex
0.16	0.921781	Age+Sex
0.156364	0.924188	Age+Sex
0.156364	0.925391	Age+Sex
0.152727	0.925391	Age+Sex
0.149091	0.925391	Age+Sex
0.141818	0.926594	Age+Sex
0.138182	0.930205	Age+Sex
0.134545	0.932611	Age+Sex
0.134545	0.933815	Age+Sex
0.134545	0.936221	Age+Sex
0.130909	0.937425	Age+Sex
0.130909	0.938628	Age+Sex
0.123636	0.939832	Age+Sex
0.123636	0.944645	Age+Sex
0.12	0.947052	Age+Sex
0.12	0.948255	Age+Sex
0.109091	0.949458	Age+Sex
0.109091	0.953069	Age+Sex
0.105455	0.956679	Age+Sex
0.101818	0.961492	Age+Sex
0.0945455	0.961492	Age+Sex
0.0763636	0.961492	Age+Sex
0.0690909	0.963899	Age+Sex
0.0690909	0.965102	Age+Sex
0.0618182	0.966306	Age+Sex
0.0618182	0.969916	Age+Sex
0.0618182	0.972323	Age+Sex
0.0545455	0.972323	Age+Sex
0.0509091	0.974729	Age+Sex
0.0472727	0.977136	Age+Sex
0.0472727	0.978339	Age+Sex
0.0436364	0.980746	Age+Sex
0.04	0.983153	Age+Sex
0.0327273	0.983153	Age+Sex
0.0290909	0.984356	Age+Sex
0.0181818	0.987966	Age+Sex
0.0109091	0.98917	Age+Sex
0.00727273	0.993983	Age+Sex
0.00363636	0.99639	Age+Sex
0.00363636	0.997593	Age+Sex
0	1	Age+Sex
1	0	Age+Sex+Lifestyle
1	0.00120337	Age+Sex+Lifestyle
1	0.00240674	Age+Sex+Lifestyle
1	0.00361011	Age+Sex+Lifestyle
1	0.00481348	Age+Sex+Lifestyle
1	0.00601685	Age+Sex+Lifestyle
1	0.00722022	Age+Sex+Lifestyle
1	0.00842359	Age+Sex+Lifestyle
1	0.00962696	Age+Sex+Lifestyle
1	0.0108303	Age+Sex+Lifestyle
1	0.0120337	Age+Sex+Lifestyle
1	0.0132371	Age+Sex+Lifestyle
1	0.0144404	Age+Sex+Lifestyle
1	0.0156438	Age+Sex+Lifestyle
1	0.0168472	Age+Sex+Lifestyle
1	0.0180505	Age+Sex+Lifestyle
1	0.0192539	Age+Sex+Lifestyle
1	0.0204573	Age+Sex+Lifestyle
1	0.0216606	Age+Sex+Lifestyle
1	0.022864	Age+Sex+Lifestyle
1	0.0240674	Age+Sex+Lifestyle
1	0.0252708	Age+Sex+Lifestyle
1	0.0264741	Age+Sex+Lifestyle
1	0.0276775	Age+Sex+Lifestyle
1	0.0288809	Age+Sex+Lifestyle
1	0.0300842	Age+Sex+Lifestyle
1	0.0312876	Age+Sex+Lifestyle
1	0.032491	Age+Sex+Lifestyle
1	0.0336943	Age+Sex+Lifestyle
1	0.0348977	Age+Sex+Lifestyle
1	0.0361011	Age+Sex+Lifestyle
1	0.0373045	Age+Sex+Lifestyle
1	0.0385078	Age+Sex+Lifestyle
1	0.0397112	Age+Sex+Lifestyle
1	0.0409146	Age+Sex+Lifestyle
1	0.0421179	Age+Sex+Lifestyle
1	0.0433213	Age+Sex+Lifestyle
1	0.0445247	Age+Sex+Lifestyle
1	0.045728	Age+Sex+Lifestyle
1	0.0469314	Age+Sex+Lifestyle
1	0.0481348	Age+Sex+Lifestyle
1	0.0493381	Age+Sex+Lifestyle
1	0.0505415	Age+Sex+Lifestyle
1	0.0517449	Age+Sex+Lifestyle
1	0.0529483	Age+Sex+Lifestyle
1	0.0541516	Age+Sex+Lifestyle
1	0.055355	Age+Sex+Lifestyle
1	0.0565584	Age+Sex+Lifestyle
1	0.0577617	Age+Sex+Lifestyle
1	0.0589651	Age+Sex+Lifestyle
1	0.0601685	Age+Sex+Lifestyle
1	0.0613718	Age+Sex+Lifestyle
1	0.0625752	Age+Sex+Lifestyle
1	0.0637786	Age+Sex+Lifestyle
1	0.0649819	Age+Sex+Lifestyle
1	0.0661853	Age+Sex+Lifestyle
1	0.0673887	Age+Sex+Lifestyle
1	0.0685921	Age+Sex+Lifestyle
1	0.0697954	Age+Sex+Lifestyle
1	0.0709988	Age+Sex+Lifestyle
1	0.0722022	Age+Sex+Lifestyle
1	0.0734055	Age+Sex+Lifestyle
1	0.0746089	Age+Sex+Lifestyle
1	0.0758123	Age+Sex+Lifestyle
1	0.0770156	Age+Sex+Lifestyle
1	0.078219	Age+Sex+Lifestyle
1	0.0794224	Age+Sex+Lifestyle
1	0.0806258	Age+Sex+Lifestyle
1	0.0818291	Age+Sex+Lifestyle
1	0.0830325	Age+Sex+Lifestyle
1	0.0842359	Age+Sex+Lifestyle
1	0.0854392	Age+Sex+Lifestyle
1	0.0866426	Age+Sex+Lifestyle
1	0.087846	Age+Sex+Lifestyle
1	0.0890493	Age+Sex+Lifestyle
1	0.0902527	Age+Sex+Lifestyle
1	0.0914561	Age+Sex+Lifestyle
1	0.0926594	Age+Sex+Lifestyle
0.996364	0.0926594	Age+Sex+Lifestyle
0.996364	0.0938628	Age+Sex+Lifestyle
0.996364	0.0950662	Age+Sex+Lifestyle
0.996364	0.0962696	Age+Sex+Lifestyle
0.996364	0.0974729	Age+Sex+Lifestyle
0.996364	0.0986763	Age+Sex+Lifestyle
0.996364	0.0998797	Age+Sex+Lifestyle
0.996364	0.101083	Age+Sex+Lifestyle
0.996364	0.102286	Age+Sex+Lifestyle
0.996364	0.10349	Age+Sex+Lifestyle
0.996364	0.104693	Age+Sex+Lifestyle
0.996364	0.105897	Age+Sex+Lifestyle
0.996364	0.1071	Age+Sex+Lifestyle
0.996364	0.108303	Age+Sex+Lifestyle
0.996364	0.109507	Age+Sex+Lifestyle
0.996364	0.11071	Age+Sex+Lifestyle
0.996364	0.111913	Age+Sex+Lifestyle
0.996364	0.113117	Age+Sex+Lifestyle
0.996364	0.11432	Age+Sex+Lifestyle
0.996364	0.115523	Age+Sex+Lifestyle
0.996364	0.116727	Age+Sex+Lifestyle
0.996364	0.11793	Age+Sex+Lifestyle
0.996364	0.119134	Age+Sex+Lifestyle
0.996364	0.120337	Age+Sex+Lifestyle
0.996364	0.12154	Age+Sex+Lifestyle
0.996364	0.122744	Age+Sex+Lifestyle
0.996364	0.123947	Age+Sex+Lifestyle
0.996364	0.12515	Age+Sex+Lifestyle
0.996364	0.126354	Age+Sex+Lifestyle
0.996364	0.127557	Age+Sex+Lifestyle
0.996364	0.128761	Age+Sex+Lifestyle
0.996364	0.129964	Age+Sex+Lifestyle
0.996364	0.131167	Age+Sex+Lifestyle
0.996364	0.132371	Age+Sex+Lifestyle
0.996364	0.133574	Age+Sex+Lifestyle
0.996364	0.134777	Age+Sex+Lifestyle
0.996364	0.135981	Age+Sex+Lifestyle
0.996364	0.137184	Age+Sex+Lifestyle
0.996364	0.138387	Age+Sex+Lifestyle
0.996364	0.139591	Age+Sex+Lifestyle
0.996364	0.140794	Age+Sex+Lifestyle
0.996364	0.141998	Age+Sex+Lifestyle
0.996364	0.143201	Age+Sex+Lifestyle
0.996364	0.144404	Age+Sex+Lifestyle
0.996364	0.145608	Age+Sex+Lifestyle
0.996364	0.146811	Age+Sex+Lifestyle
0.996364	0.148014	Age+Sex+Lifestyle
0.996364	0.149218	Age+Sex+Lifestyle
0.996364	0.150421	Age+Sex+Lifestyle
0.996364	0.151625	Age+Sex+Lifestyle
0.996364	0.152828	Age+Sex+Lifestyle
0.996364	0.154031	Age+Sex+Lifestyle
0.996364	0.155235	Age+Sex+Lifestyle
0.996364	0.156438	Age+Sex+Lifestyle
0.996364	0.157641	Age+Sex+Lifestyle
0.996364	0.158845	Age+Sex+Lifestyle
0.996364	0.160048	Age+Sex+Lifestyle
0.996364	0.161252	Age+Sex+Lifestyle
0.996364	0.162455	Age+Sex+Lifestyle
0.996364	0.163658	Age+Sex+Lifestyle
0.996364	0.164862	Age+Sex+Lifestyle
0.996364	0.166065	Age+Sex+Lifestyle
0.996364	0.167268	Age+Sex+Lifestyle
0.996364	0.168472	Age+Sex+Lifestyle
0.996364	0.169675	Age+Sex+Lifestyle
0.996364	0.170878	Age+Sex+Lifestyle
0.992727	0.170878	Age+Sex+Lifestyle
0.992727	0.172082	Age+Sex+Lifestyle
0.992727	0.173285	Age+Sex+Lifestyle
0.992727	0.174489	Age+Sex+Lifestyle
0.992727	0.175692	Age+Sex+Lifestyle
0.992727	0.176895	Age+Sex+Lifestyle
0.992727	0.178099	Age+Sex+Lifestyle
0.992727	0.179302	Age+Sex+Lifestyle
0.992727	0.180505	Age+Sex+Lifestyle
0.992727	0.181709	Age+Sex+Lifestyle
0.992727	0.182912	Age+Sex+Lifestyle
0.992727	0.184116	Age+Sex+Lifestyle
0.992727	0.185319	Age+Sex+Lifestyle
0.992727	0.186522	Age+Sex+Lifestyle
0.992727	0.187726	Age+Sex+Lifestyle
0.992727	0.188929	Age+Sex+Lifestyle
0.992727	0.190132	Age+Sex+Lifestyle
0.992727	0.191336	Age+Sex+Lifestyle
0.992727	0.192539	Age+Sex+Lifestyle
0.992727	0.193742	Age+Sex+Lifestyle
0.992727	0.194946	Age+Sex+Lifestyle
0.992727	0.196149	Age+Sex+Lifestyle
0.992727	0.197353	Age+Sex+Lifestyle
0.992727	0.198556	Age+Sex+Lifestyle
0.992727	0.199759	Age+Sex+Lifestyle
0.992727	0.200963	Age+Sex+Lifestyle
0.992727	0.202166	Age+Sex+Lifestyle
0.992727	0.203369	Age+Sex+Lifestyle
0.992727	0.204573	Age+Sex+Lifestyle
0.992727	0.205776	Age+Sex+Lifestyle
0.992727	0.20698	Age+Sex+Lifestyle
0.992727	0.208183	Age+Sex+Lifestyle
0.992727	0.209386	Age+Sex+Lifestyle
0.992727	0.21059	Age+Sex+Lifestyle
0.992727	0.211793	Age+Sex+Lifestyle
0.992727	0.212996	Age+Sex+Lifestyle
0.992727	0.2142	Age+Sex+Lifestyle
0.992727	0.215403	Age+Sex+Lifestyle
0.992727	0.216606	Age+Sex+Lifestyle
0.992727	0.21781	Age+Sex+Lifestyle
0.992727	0.219013	Age+Sex+Lifestyle
0.992727	0.220217	Age+Sex+Lifestyle
0.992727	0.22142	Age+Sex+Lifestyle
0.992727	0.222623	Age+Sex+Lifestyle
0.992727	0.223827	Age+Sex+Lifestyle
0.992727	0.22503	Age+Sex+Lifestyle
0.992727	0.226233	Age+Sex+Lifestyle
0.992727	0.227437	Age+Sex+Lifestyle
0.992727	0.22864	Age+Sex+Lifestyle
0.992727	0.229844	Age+Sex+Lifestyle
0.992727	0.231047	Age+Sex+Lifestyle
0.992727	0.23225	Age+Sex+Lifestyle
0.992727	0.233454	Age+Sex+Lifestyle
0.992727	0.234657	Age+Sex+Lifestyle
0.992727	0.23586	Age+Sex+Lifestyle
0.992727	0.237064	Age+Sex+Lifestyle
0.992727	0.238267	Age+Sex+Lifestyle
0.992727	0.239471	Age+Sex+Lifestyle
0.992727	0.240674	Age+Sex+Lifestyle
0.992727	0.241877	Age+Sex+Lifestyle
0.992727	0.243081	Age+Sex+Lifestyle
0.992727	0.244284	Age+Sex+Lifestyle
0.992727	0.245487	Age+Sex+Lifestyle
0.992727	0.246691	Age+Sex+Lifestyle
0.992727	0.247894	Age+Sex+Lifestyle
0.992727	0.249097	Age+Sex+Lifestyle
0.992727	0.250301	Age+Sex+Lifestyle
0.992727	0.251504	Age+Sex+Lifestyle
0.992727	0.252708	Age+Sex+Lifestyle
0.989091	0.252708	Age+Sex+Lifestyle
0.989091	0.253911	Age+Sex+Lifestyle
0.989091	0.255114	Age+Sex+Lifestyle
0.989091	0.256318	Age+Sex+Lifestyle
0.989091	0.257521	Age+Sex+Lifestyle
0.989091	0.258724	Age+Sex+Lifestyle
0.989091	0.259928	Age+Sex+Lifestyle
0.989091	0.261131	Age+Sex+Lifestyle
0.989091	0.262335	Age+Sex+Lifestyle
0.989091	0.263538	Age+Sex+Lifestyle
0.989091	0.264741	Age+Sex+Lifestyle
0.989091	0.265945	Age+Sex+Lifestyle
0.989091	0.267148	Age+Sex+Lifestyle
0.985455	0.267148	Age+Sex+Lifestyle
0.985455	0.268351	Age+Sex+Lifestyle
0.985455	0.269555	Age+Sex+Lifestyle
0.985455	0.270758	Age+Sex+Lifestyle
0.985455	0.271961	Age+Sex+Lifestyle
0.985455	0.273165	Age+Sex+Lifestyle
0.985455	0.274368	Age+Sex+Lifestyle
0.985455	0.275572	Age+Sex+Lifestyle
0.985455	0.276775	Age+Sex+Lifestyle
0.985455	0.277978	Age+Sex+Lifestyle
0.985455	0.279182	Age+Sex+Lifestyle
0.985455	0.280385	Age+Sex+Lifestyle
0.985455	0.281588	Age+Sex+Lifestyle
0.985455	0.282792	Age+Sex+Lifestyle
0.981818	0.282792	Age+Sex+Lifestyle
0.981818	0.283995	Age+Sex+Lifestyle
0.981818	0.285199	Age+Sex+Lifestyle
0.981818	0.286402	Age+Sex+Lifestyle
0.981818	0.287605	Age+Sex+Lifestyle
0.981818	0.288809	Age+Sex+Lifestyle
0.981818	0.290012	Age+Sex+Lifestyle
0.981818	0.291215	Age+Sex+Lifestyle
0.981818	0.292419	Age+Sex+Lifestyle
0.981818	0.293622	Age+Sex+Lifestyle
0.981818	0.294826	Age+Sex+Lifestyle
0.981818	0.296029	Age+Sex+Lifestyle
0.981818	0.297232	Age+Sex+Lifestyle
0.981818	0.298436	Age+Sex+Lifestyle
0.981818	0.299639	Age+Sex+Lifestyle
0.981818	0.300842	Age+Sex+Lifestyle
0.981818	0.302046	Age+Sex+Lifestyle
0.981818	0.303249	Age+Sex+Lifestyle
0.981818	0.304452	Age+Sex+Lifestyle
0.981818	0.305656	Age+Sex+Lifestyle
0.981818	0.306859	Age+Sex+Lifestyle
0.981818	0.308063	Age+Sex+Lifestyle
0.981818	0.309266	Age+Sex+Lifestyle
0.981818	0.310469	Age+Sex+Lifestyle
0.981818	0.311673	Age+Sex+Lifestyle
0.981818	0.312876	Age+Sex+Lifestyle
0.981818	0.314079	Age+Sex+Lifestyle
0.981818	0.315283	Age+Sex+Lifestyle
0.978182	0.315283	Age+Sex+Lifestyle
0.978182	0.316486	Age+Sex+Lifestyle
0.978182	0.31769	Age+Sex+Lifestyle
0.978182	0.318893	Age+Sex+Lifestyle
0.978182	0.320096	Age+Sex+Lifestyle
0.978182	0.3213	Age+Sex+Lifestyle
0.978182	0.322503	Age+Sex+Lifestyle
0.978182	0.323706	Age+Sex+Lifestyle
0.978182	0.32491	Age+Sex+Lifestyle
0.974545	0.32491	Age+Sex+Lifestyle
0.974545	0.326113	Age+Sex+Lifestyle
0.974545	0.327316	Age+Sex+Lifestyle
0.974545	0.32852	Age+Sex+Lifestyle
0.970909	0.32852	Age+Sex+Lifestyle
0.970909	0.329723	Age+Sex+Lifestyle
0.970909	0.330927	Age+Sex+Lifestyle
0.970909	0.33213	Age+Sex+Lifestyle
0.970909	0.333333	Age+Sex+Lifestyle
0.970909	0.334537	Age+Sex+Lifestyle
0.970909	0.33574	Age+Sex+Lifestyle
0.967273	0.33574	Age+Sex+Lifestyle
0.967273	0.336943	Age+Sex+Lifestyle
0.967273	0.338147	Age+Sex+Lifestyle
0.967273	0.33935	Age+Sex+Lifestyle
0.963636	0.33935	Age+Sex+Lifestyle
0.963636	0.340554	Age+Sex+Lifestyle
0.963636	0.341757	Age+Sex+Lifestyle
0.963636	0.34296	Age+Sex+Lifestyle
0.963636	0.344164	Age+Sex+Lifestyle
0.963636	0.345367	Age+Sex+Lifestyle
0.963636	0.34657	Age+Sex+Lifestyle
0.963636	0.347774	Age+Sex+Lifestyle
0.963636	0.348977	Age+Sex+Lifestyle
0.963636	0.350181	Age+Sex+Lifestyle
0.963636	0.351384	Age+Sex+Lifestyle
0.963636	0.352587	Age+Sex+Lifestyle
0.963636	0.353791	Age+Sex+Lifestyle
0.963636	0.354994	Age+Sex+Lifestyle
0.963636	0.356197	Age+Sex+Lifestyle
0.963636	0.357401	Age+Sex+Lifestyle
0.963636	0.358604	Age+Sex+Lifestyle
0.963636	0.359807	Age+Sex+Lifestyle
0.963636	0.361011	Age+Sex+Lifestyle
0.963636	0.362214	Age+Sex+Lifestyle
0.963636	0.363418	Age+Sex+Lifestyle
0.96	0.363418	Age+Sex+Lifestyle
0.96	0.364621	Age+Sex+Lifestyle
0.96	0.365824	Age+Sex+Lifestyle
0.96	0.367028	Age+Sex+Lifestyle
0.96	0.368231	Age+Sex+Lifestyle
0.96	0.369434	Age+Sex+Lifestyle
0.96	0.370638	Age+Sex+Lifestyle
0.96	0.371841	Age+Sex+Lifestyle
0.96	0.373045	Age+Sex+Lifestyle
0.96	0.374248	Age+Sex+Lifestyle
0.96	0.375451	Age+Sex+Lifestyle
0.96	0.376655	Age+Sex+Lifestyle
0.96	0.377858	Age+Sex+Lifestyle
0.96	0.379061	Age+Sex+Lifestyle
0.96	0.380265	Age+Sex+Lifestyle
0.96	0.381468	Age+Sex+Lifestyle
0.96	0.382671	Age+Sex+Lifestyle
0.956364	0.382671	Age+Sex+Lifestyle
0.956364	0.383875	Age+Sex+Lifestyle
0.956364	0.385078	Age+Sex+Lifestyle
0.956364	0.386282	Age+Sex+Lifestyle
0.956364	0.387485	Age+Sex+Lifestyle
0.952727	0.387485	Age+Sex+Lifestyle
0.949091	0.387485	Age+Sex+Lifestyle
0.949091	0.388688	Age+Sex+Lifestyle
0.949091	0.389892	Age+Sex+Lifestyle
0.949091	0.391095	Age+Sex+Lifestyle
0.949091	0.392298	Age+Sex+Lifestyle
0.949091	0.393502	Age+Sex+Lifestyle
0.949091	0.394705	Age+Sex+Lifestyle
0.949091	0.395909	Age+Sex+Lifestyle
0.949091	0.397112	Age+Sex+Lifestyle
0.949091	0.398315	Age+Sex+Lifestyle
0.949091	0.399519	Age+Sex+Lifestyle
0.949091	0.400722	Age+Sex+Lifestyle
0.949091	0.401925	Age+Sex+Lifestyle
0.945455	0.401925	Age+Sex+Lifestyle
0.945455	0.403129	Age+Sex+Lifestyle
0.945455	0.404332	Age+Sex+Lifestyle
0.945455	0.405535	Age+Sex+Lifestyle
0.941818	0.405535	Age+Sex+Lifestyle
0.941818	0.406739	Age+Sex+Lifestyle
0.941818	0.407942	Age+Sex+Lifestyle
0.941818	0.409146	Age+Sex+Lifestyle
0.941818	0.410349	Age+Sex+Lifestyle
0.938182	0.410349	Age+Sex+Lifestyle
0.938182	0.411552	Age+Sex+Lifestyle
0.938182	0.412756	Age+Sex+Lifestyle
0.938182	0.413959	Age+Sex+Lifestyle
0.938182	0.415162	Age+Sex+Lifestyle
0.934545	0.415162	Age+Sex+Lifestyle
0.930909	0.415162	Age+Sex+Lifestyle
0.930909	0.416366	Age+Sex+Lifestyle
0.930909	0.417569	Age+Sex+Lifestyle
0.930909	0.418773	Age+Sex+Lifestyle
0.930909	0.419976	Age+Sex+Lifestyle
0.930909	0.421179	Age+Sex+Lifestyle
0.927273	0.421179	Age+Sex+Lifestyle
0.927273	0.422383	Age+Sex+Lifestyle
0.927273	0.423586	Age+Sex+Lifestyle
0.927273	0.424789	Age+Sex+Lifestyle
0.927273	0.425993	Age+Sex+Lifestyle
0.927273	0.427196	Age+Sex+Lifestyle
0.927273	0.4284	Age+Sex+Lifestyle
0.927273	0.429603	Age+Sex+Lifestyle
0.927273	0.430806	Age+Sex+Lifestyle
0.927273	0.43201	Age+Sex+Lifestyle
0.927273	0.433213	Age+Sex+Lifestyle
0.927273	0.434416	Age+Sex+Lifestyle
0.927273	0.43562	Age+Sex+Lifestyle
0.927273	0.436823	Age+Sex+Lifestyle
0.927273	0.438026	Age+Sex+Lifestyle
0.927273	0.43923	Age+Sex+Lifestyle
0.927273	0.440433	Age+Sex+Lifestyle
0.923636	0.440433	Age+Sex+Lifestyle
0.923636	0.441637	Age+Sex+Lifestyle
0.923636	0.44284	Age+Sex+Lifestyle
0.923636	0.444043	Age+Sex+Lifestyle
0.923636	0.445247	Age+Sex+Lifestyle
0.923636	0.44645	Age+Sex+Lifestyle
0.923636	0.447653	Age+Sex+Lifestyle
0.923636	0.448857	Age+Sex+Lifestyle
0.923636	0.45006	Age+Sex+Lifestyle
0.923636	0.451264	Age+Sex+Lifestyle
0.923636	0.452467	Age+Sex+Lifestyle
0.923636	0.45367	Age+Sex+Lifestyle
0.923636	0.454874	Age+Sex+Lifestyle
0.923636	0.456077	Age+Sex+Lifestyle
0.923636	0.45728	Age+Sex+Lifestyle
0.923636	0.458484	Age+Sex+Lifestyle
0.923636	0.459687	Age+Sex+Lifestyle
0.923636	0.46089	Age+Sex+Lifestyle
0.92	0.46089	Age+Sex+Lifestyle
0.916364	0.46089	Age+Sex+Lifestyle
0.916364	0.462094	Age+Sex+Lifestyle
0.916364	0.463297	Age+Sex+Lifestyle
0.916364	0.464501	Age+Sex+Lifestyle
0.916364	0.465704	Age+Sex+Lifestyle
0.916364	0.466907	Age+Sex+Lifestyle
0.916364	0.468111	Age+Sex+Lifestyle
0.916364	0.469314	Age+Sex+Lifestyle
0.916364	0.470517	Age+Sex+Lifestyle
0.916364	0.471721	Age+Sex+Lifestyle
0.916364	0.472924	Age+Sex+Lifestyle
0.916364	0.474128	Age+Sex+Lifestyle
0.916364	0.475331	Age+Sex+Lifestyle
0.912727	0.475331	Age+Sex+Lifestyle
0.909091	0.475331	Age+Sex+Lifestyle
0.909091	0.476534	Age+Sex+Lifestyle
0.909091	0.477738	Age+Sex+Lifestyle
0.909091	0.478941	Age+Sex+Lifestyle
0.909091	0.480144	Age+Sex+Lifestyle
0.909091	0.481348	Age+Sex+Lifestyle
0.909091	0.482551	Age+Sex+Lifestyle
0.909091	0.483755	Age+Sex+Lifestyle
0.909091	0.484958	Age+Sex+Lifestyle
0.909091	0.486161	Age+Sex+Lifestyle
0.909091	0.487365	Age+Sex+Lifestyle
0.909091	0.488568	Age+Sex+Lifestyle
0.909091	0.489771	Age+Sex+Lifestyle
0.909091	0.490975	Age+Sex+Lifestyle
0.909091	0.492178	Age+Sex+Lifestyle
0.905455	0.492178	Age+Sex+Lifestyle
0.905455	0.493381	Age+Sex+Lifestyle
0.905455	0.494585	Age+Sex+Lifestyle
0.905455	0.495788	Age+Sex+Lifestyle
0.905455	0.496992	Age+Sex+Lifestyle
0.905455	0.498195	Age+Sex+Lifestyle
0.905455	0.499398	Age+Sex+Lifestyle
0.901818	0.499398	Age+Sex+Lifestyle
0.901818	0.500602	Age+Sex+Lifestyle
0.901818	0.501805	Age+Sex+Lifestyle
0.901818	0.503008	Age+Sex+Lifestyle
0.901818	0.504212	Age+Sex+Lifestyle
0.901818	0.505415	Age+Sex+Lifestyle
0.898182	0.505415	Age+Sex+Lifestyle
0.894545	0.505415	Age+Sex+Lifestyle
0.894545	0.506619	Age+Sex+Lifestyle
0.890909	0.506619	Age+Sex+Lifestyle
0.890909	0.507822	Age+Sex+Lifestyle
0.890909	0.509025	Age+Sex+Lifestyle
0.890909	0.510229	Age+Sex+Lifestyle
0.890909	0.511432	Age+Sex+Lifestyle
0.890909	0.512635	Age+Sex+Lifestyle
0.890909	0.513839	Age+Sex+Lifestyle
0.890909	0.515042	Age+Sex+Lifestyle
0.890909	0.516245	Age+Sex+Lifestyle
0.890909	0.517449	Age+Sex+Lifestyle
0.887273	0.517449	Age+Sex+Lifestyle
0.887273	0.518652	Age+Sex+Lifestyle
0.887273	0.519856	Age+Sex+Lifestyle
0.887273	0.521059	Age+Sex+Lifestyle
0.883636	0.521059	Age+Sex+Lifestyle
0.883636	0.522262	Age+Sex+Lifestyle
0.883636	0.523466	Age+Sex+Lifestyle
0.88	0.523466	Age+Sex+Lifestyle
0.88	0.524669	Age+Sex+Lifestyle
0.876364	0.524669	Age+Sex+Lifestyle
0.876364	0.525872	Age+Sex+Lifestyle
0.876364	0.527076	Age+Sex+Lifestyle
0.876364	0.528279	Age+Sex+Lifestyle
0.876364	0.529483	Age+Sex+Lifestyle
0.876364	0.530686	Age+Sex+Lifestyle
0.876364	0.531889	Age+Sex+Lifestyle
0.872727	0.531889	Age+Sex+Lifestyle
0.869091	0.531889	Age+Sex+Lifestyle
0.865455	0.531889	Age+Sex+Lifestyle
0.861818	0.531889	Age+Sex+Lifestyle
0.858182	0.531889	Age+Sex+Lifestyle
0.858182	0.533093	Age+Sex+Lifestyle
0.858182	0.534296	Age+Sex+Lifestyle
0.858182	0.535499	Age+Sex+Lifestyle
0.858182	0.536703	Age+Sex+Lifestyle
0.858182	0.537906	Age+Sex+Lifestyle
0.858182	0.53911	Age+Sex+Lifestyle
0.858182	0.540313	Age+Sex+Lifestyle
0.854545	0.540313	Age+Sex+Lifestyle
0.854545	0.541516	Age+Sex+Lifestyle
0.854545	0.54272	Age+Sex+Lifestyle
0.854545	0.543923	Age+Sex+Lifestyle
0.854545	0.545126	Age+Sex+Lifestyle
0.850909	0.545126	Age+Sex+Lifestyle
0.850909	0.54633	Age+Sex+Lifestyle
0.847273	0.54633	Age+Sex+Lifestyle
0.847273	0.547533	Age+Sex+Lifestyle
0.847273	0.548736	Age+Sex+Lifestyle
0.847273	0.54994	Age+Sex+Lifestyle
0.843636	0.54994	Age+Sex+Lifestyle
0.843636	0.551143	Age+Sex+Lifestyle
0.843636	0.552347	Age+Sex+Lifestyle
0.843636	0.55355	Age+Sex+Lifestyle
0.843636	0.554753	Age+Sex+Lifestyle
0.843636	0.555957	Age+Sex+Lifestyle
0.843636	0.55716	Age+Sex+Lifestyle
0.843636	0.558363	Age+Sex+Lifestyle
0.843636	0.559567	Age+Sex+Lifestyle
0.843636	0.56077	Age+Sex+Lifestyle
0.843636	0.561974	Age+Sex+Lifestyle
0.843636	0.563177	Age+Sex+Lifestyle
0.843636	0.56438	Age+Sex+Lifestyle
0.84	0.56438	Age+Sex+Lifestyle
0.84	0.565584	Age+Sex+Lifestyle
0.84	0.566787	Age+Sex+Lifestyle
0.84	0.56799	Age+Sex+Lifestyle
0.84	0.569194	Age+Sex+Lifestyle
0.84	0.570397	Age+Sex+Lifestyle
0.84	0.5716	Age+Sex+Lifestyle
0.84	0.572804	Age+Sex+Lifestyle
0.84	0.574007	Age+Sex+Lifestyle
0.84	0.575211	Age+Sex+Lifestyle
0.84	0.576414	Age+Sex+Lifestyle
0.84	0.577617	Age+Sex+Lifestyle
0.836364	0.577617	Age+Sex+Lifestyle
0.836364	0.578821	Age+Sex+Lifestyle
0.832727	0.578821	Age+Sex+Lifestyle
0.832727	0.580024	Age+Sex+Lifestyle
0.832727	0.581227	Age+Sex+Lifestyle
0.832727	0.582431	Age+Sex+Lifestyle
0.832727	0.583634	Age+Sex+Lifestyle
0.832727	0.584838	Age+Sex+Lifestyle
0.829091	0.584838	Age+Sex+Lifestyle
0.829091	0.586041	Age+Sex+Lifestyle
0.825455	0.586041	Age+Sex+Lifestyle
0.825455	0.587244	Age+Sex+Lifestyle
0.825455	0.588448	Age+Sex+Lifestyle
0.825455	0.589651	Age+Sex+Lifestyle
0.825455	0.590854	Age+Sex+Lifestyle
0.825455	0.592058	Age+Sex+Lifestyle
0.825455	0.593261	Age+Sex+Lifestyle
0.825455	0.594465	Age+Sex+Lifestyle
0.821818	0.594465	Age+Sex+Lifestyle
0.821818	0.595668	Age+Sex+Lifestyle
0.821818	0.596871	Age+Sex+Lifestyle
0.821818	0.598075	Age+Sex+Lifestyle
0.821818	0.599278	Age+Sex+Lifestyle
0.821818	0.600481	Age+Sex+Lifestyle
0.821818	0.601685	Age+Sex+Lifestyle
0.821818	0.602888	Age+Sex+Lifestyle
0.821818	0.604091	Age+Sex+Lifestyle
0.821818	0.605295	Age+Sex+Lifestyle
0.821818	0.606498	Age+Sex+Lifestyle
0.821818	0.607702	Age+Sex+Lifestyle
0.821818	0.608905	Age+Sex+Lifestyle
0.821818	0.610108	Age+Sex+Lifestyle
0.821818	0.611312	Age+Sex+Lifestyle
0.821818	0.612515	Age+Sex+Lifestyle
0.818182	0.612515	Age+Sex+Lifestyle
0.818182	0.613718	Age+Sex+Lifestyle
0.818182	0.614922	Age+Sex+Lifestyle
0.814545	0.614922	Age+Sex+Lifestyle
0.814545	0.616125	Age+Sex+Lifestyle
0.814545	0.617329	Age+Sex+Lifestyle
0.810909	0.617329	Age+Sex+Lifestyle
0.810909	0.618532	Age+Sex+Lifestyle
0.810909	0.619735	Age+Sex+Lifestyle
0.810909	0.620939	Age+Sex+Lifestyle
0.810909	0.622142	Age+Sex+Lifestyle
0.807273	0.622142	Age+Sex+Lifestyle
0.807273	0.623345	Age+Sex+Lifestyle
0.807273	0.624549	Age+Sex+Lifestyle
0.807273	0.625752	Age+Sex+Lifestyle
0.807273	0.626955	Age+Sex+Lifestyle
0.807273	0.628159	Age+Sex+Lifestyle
0.803636	0.628159	Age+Sex+Lifestyle
0.803636	0.629362	Age+Sex+Lifestyle
0.803636	0.630566	Age+Sex+Lifestyle
0.803636	0.631769	Age+Sex+Lifestyle
0.8	0.631769	Age+Sex+Lifestyle
0.796364	0.631769	Age+Sex+Lifestyle
0.796364	0.632972	Age+Sex+Lifestyle
0.796364	0.634176	Age+Sex+Lifestyle
0.796364	0.635379	Age+Sex+Lifestyle
0.796364	0.636582	Age+Sex+Lifestyle
0.796364	0.637786	Age+Sex+Lifestyle
0.792727	0.637786	Age+Sex+Lifestyle
0.792727	0.638989	Age+Sex+Lifestyle
0.789091	0.638989	Age+Sex+Lifestyle
0.785455	0.638989	Age+Sex+Lifestyle
0.785455	0.640193	Age+Sex+Lifestyle
0.785455	0.641396	Age+Sex+Lifestyle
0.785455	0.642599	Age+Sex+Lifestyle
0.785455	0.643803	Age+Sex+Lifestyle
0.785455	0.645006	Age+Sex+Lifestyle
0.781818	0.645006	Age+Sex+Lifestyle
0.781818	0.646209	Age+Sex+Lifestyle
0.781818	0.647413	Age+Sex+Lifestyle
0.781818	0.648616	Age+Sex+Lifestyle
0.778182	0.648616	Age+Sex+Lifestyle
0.778182	0.649819	Age+Sex+Lifestyle
0.778182	0.651023	Age+Sex+Lifestyle
0.778182	0.652226	Age+Sex+Lifestyle
0.774545	0.652226	Age+Sex+Lifestyle
0.770909	0.652226	Age+Sex+Lifestyle
0.770909	0.65343	Age+Sex+Lifestyle
0.770909	0.654633	Age+Sex+Lifestyle
0.770909	0.655836	Age+Sex+Lifestyle
0.770909	0.65704	Age+Sex+Lifestyle
0.770909	0.658243	Age+Sex+Lifestyle
0.770909	0.659446	Age+Sex+Lifestyle
0.767273	0.659446	Age+Sex+Lifestyle
0.767273	0.66065	Age+Sex+Lifestyle
0.767273	0.661853	Age+Sex+Lifestyle
0.763636	0.661853	Age+Sex+Lifestyle
0.76	0.661853	Age+Sex+Lifestyle
0.756364	0.661853	Age+Sex+Lifestyle
0.752727	0.661853	Age+Sex+Lifestyle
0.752727	0.663057	Age+Sex+Lifestyle
0.752727	0.66426	Age+Sex+Lifestyle
0.749091	0.66426	Age+Sex+Lifestyle
0.749091	0.665463	Age+Sex+Lifestyle
0.745455	0.665463	Age+Sex+Lifestyle
0.741818	0.665463	Age+Sex+Lifestyle
0.741818	0.666667	Age+Sex+Lifestyle
0.741818	0.66787	Age+Sex+Lifestyle
0.741818	0.669073	Age+Sex+Lifestyle
0.741818	0.670277	Age+Sex+Lifestyle
0.738182	0.670277	Age+Sex+Lifestyle
0.738182	0.67148	Age+Sex+Lifestyle
0.738182	0.672684	Age+Sex+Lifestyle
0.738182	0.673887	Age+Sex+Lifestyle
0.738182	0.67509	Age+Sex+Lifestyle
0.738182	0.676294	Age+Sex+Lifestyle
0.738182	0.677497	Age+Sex+Lifestyle
0.738182	0.6787	Age+Sex+Lifestyle
0.738182	0.679904	Age+Sex+Lifestyle
0.738182	0.681107	Age+Sex+Lifestyle
0.738182	0.68231	Age+Sex+Lifestyle
0.734545	0.68231	Age+Sex+Lifestyle
0.734545	0.683514	Age+Sex+Lifestyle
0.734545	0.684717	Age+Sex+Lifestyle
0.734545	0.685921	Age+Sex+Lifestyle
0.734545	0.687124	Age+Sex+Lifestyle
0.734545	0.688327	Age+Sex+Lifestyle
0.734545	0.689531	Age+Sex+Lifestyle
0.730909	0.689531	Age+Sex+Lifestyle
0.727273	0.689531	Age+Sex+Lifestyle
0.727273	0.690734	Age+Sex+Lifestyle
0.727273	0.691937	Age+Sex+Lifestyle
0.727273	0.693141	Age+Sex+Lifestyle
0.727273	0.694344	Age+Sex+Lifestyle
0.727273	0.695548	Age+Sex+Lifestyle
0.723636	0.695548	Age+Sex+Lifestyle
0.723636	0.696751	Age+Sex+Lifestyle
0.72	0.696751	Age+Sex+Lifestyle
0.72	0.697954	Age+Sex+Lifestyle
0.72	0.699158	Age+Sex+Lifestyle
0.716364	0.699158	Age+Sex+Lifestyle
0.712727	0.699158	Age+Sex+Lifestyle
0.712727	0.700361	Age+Sex+Lifestyle
0.712727	0.701564	Age+Sex+Lifestyle
0.709091	0.701564	Age+Sex+Lifestyle
0.705455	0.701564	Age+Sex+Lifestyle
0.705455	0.702768	Age+Sex+Lifestyle
0.705455	0.703971	Age+Sex+Lifestyle
0.705455	0.705174	Age+Sex+Lifestyle
0.701818	0.705174	Age+Sex+Lifestyle
0.701818	0.706378	Age+Sex+Lifestyle
0.701818	0.707581	Age+Sex+Lifestyle
0.701818	0.708785	Age+Sex+Lifestyle
0.701818	0.709988	Age+Sex+Lifestyle
0.698182	0.709988	Age+Sex+Lifestyle
0.694545	0.709988	Age+Sex+Lifestyle
0.694545	0.711191	Age+Sex+Lifestyle
0.694545	0.712395	Age+Sex+Lifestyle
0.694545	0.713598	Age+Sex+Lifestyle
0.694545	0.714801	Age+Sex+Lifestyle
0.694545	0.716005	Age+Sex+Lifestyle
0.694545	0.717208	Age+Sex+Lifestyle
0.694545	0.718412	Age+Sex+Lifestyle
0.694545	0.719615	Age+Sex+Lifestyle
0.690909	0.719615	Age+Sex+Lifestyle
0.690909	0.720818	Age+Sex+Lifestyle
0.690909	0.722022	Age+Sex+Lifestyle
0.690909	0.723225	Age+Sex+Lifestyle
0.687273	0.723225	Age+Sex+Lifestyle
0.687273	0.724428	Age+Sex+Lifestyle
0.687273	0.725632	Age+Sex+Lifestyle
0.687273	0.726835	Age+Sex+Lifestyle
0.687273	0.728039	Age+Sex+Lifestyle
0.687273	0.729242	Age+Sex+Lifestyle
0.683636	0.729242	Age+Sex+Lifestyle
0.683636	0.730445	Age+Sex+Lifestyle
0.683636	0.731649	Age+Sex+Lifestyle
0.683636	0.732852	Age+Sex+Lifestyle
0.683636	0.734055	Age+Sex+Lifestyle
0.68	0.734055	Age+Sex+Lifestyle
0.68	0.735259	Age+Sex+Lifestyle
0.68	0.736462	Age+Sex+Lifestyle
0.676364	0.736462	Age+Sex+Lifestyle
0.676364	0.737665	Age+Sex+Lifestyle
0.676364	0.738869	Age+Sex+Lifestyle
0.676364	0.740072	Age+Sex+Lifestyle
0.676364	0.741276	Age+Sex+Lifestyle
0.676364	0.742479	Age+Sex+Lifestyle
0.676364	0.743682	Age+Sex+Lifestyle
0.676364	0.744886	Age+Sex+Lifestyle
0.672727	0.744886	Age+Sex+Lifestyle
0.669091	0.744886	Age+Sex+Lifestyle
0.669091	0.746089	Age+Sex+Lifestyle
0.665455	0.746089	Age+Sex+Lifestyle
0.665455	0.747292	Age+Sex+Lifestyle
0.665455	0.748496	Age+Sex+Lifestyle
0.665455	0.749699	Age+Sex+Lifestyle
0.665455	0.750903	Age+Sex+Lifestyle
0.665455	0.752106	Age+Sex+Lifestyle
0.665455	0.753309	Age+Sex+Lifestyle
0.665455	0.754513	Age+Sex+Lifestyle
0.665455	0.755716	Age+Sex+Lifestyle
0.665455	0.756919	Age+Sex+Lifestyle
0.661818	0.756919	Age+Sex+Lifestyle
0.661818	0.758123	Age+Sex+Lifestyle
0.661818	0.759326	Age+Sex+Lifestyle
0.661818	0.760529	Age+Sex+Lifestyle
0.658182	0.760529	Age+Sex+Lifestyle
0.658182	0.761733	Age+Sex+Lifestyle
0.654545	0.761733	Age+Sex+Lifestyle
0.654545	0.762936	Age+Sex+Lifestyle
0.654545	0.76414	Age+Sex+Lifestyle
0.654545	0.765343	Age+Sex+Lifestyle
0.650909	0.765343	Age+Sex+Lifestyle
0.647273	0.765343	Age+Sex+Lifestyle
0.647273	0.766546	Age+Sex+Lifestyle
0.647273	0.76775	Age+Sex+Lifestyle
0.647273	0.768953	Age+Sex+Lifestyle
0.647273	0.770156	Age+Sex+Lifestyle
0.643636	0.770156	Age+Sex+Lifestyle
0.64	0.770156	Age+Sex+Lifestyle
0.64	0.77136	Age+Sex+Lifestyle
0.64	0.772563	Age+Sex+Lifestyle
0.64	0.773767	Age+Sex+Lifestyle
0.64	0.77497	Age+Sex+Lifestyle
0.636364	0.77497	Age+Sex+Lifestyle
0.632727	0.77497	Age+Sex+Lifestyle
0.632727	0.776173	Age+Sex+Lifestyle
0.632727	0.777377	Age+Sex+Lifestyle
0.632727	0.77858	Age+Sex+Lifestyle
0.632727	0.779783	Age+Sex+Lifestyle
0.632727	0.780987	Age+Sex+Lifestyle
0.632727	0.78219	Age+Sex+Lifestyle
0.632727	0.783394	Age+Sex+Lifestyle
0.629091	0.783394	Age+Sex+Lifestyle
0.625455	0.783394	Age+Sex+Lifestyle
0.625455	0.784597	Age+Sex+Lifestyle
0.625455	0.7858	Age+Sex+Lifestyle
0.625455	0.787004	Age+Sex+Lifestyle
0.625455	0.788207	Age+Sex+Lifestyle
0.621818	0.788207	Age+Sex+Lifestyle
0.621818	0.78941	Age+Sex+Lifestyle
0.621818	0.790614	Age+Sex+Lifestyle
0.621818	0.791817	Age+Sex+Lifestyle
0.621818	0.79302	Age+Sex+Lifestyle
0.618182	0.79302	Age+Sex+Lifestyle
0.614545	0.79302	Age+Sex+Lifestyle
0.614545	0.794224	Age+Sex+Lifestyle
0.610909	0.794224	Age+Sex+Lifestyle
0.610909	0.795427	Age+Sex+Lifestyle
0.610909	0.796631	Age+Sex+Lifestyle
0.607273	0.796631	Age+Sex+Lifestyle
0.607273	0.797834	Age+Sex+Lifestyle
0.607273	0.799037	Age+Sex+Lifestyle
0.603636	0.799037	Age+Sex+Lifestyle
0.603636	0.800241	Age+Sex+Lifestyle
0.603636	0.801444	Age+Sex+Lifestyle
0.603636	0.802647	Age+Sex+Lifestyle
0.603636	0.803851	Age+Sex+Lifestyle
0.603636	0.805054	Age+Sex+Lifestyle
0.603636	0.806258	Age+Sex+Lifestyle
0.603636	0.807461	Age+Sex+Lifestyle
0.603636	0.808664	Age+Sex+Lifestyle
0.6	0.808664	Age+Sex+Lifestyle
0.596364	0.808664	Age+Sex+Lifestyle
0.596364	0.809868	Age+Sex+Lifestyle
0.592727	0.809868	Age+Sex+Lifestyle
0.592727	0.811071	Age+Sex+Lifestyle
0.592727	0.812274	Age+Sex+Lifestyle
0.592727	0.813478	Age+Sex+Lifestyle
0.592727	0.814681	Age+Sex+Lifestyle
0.589091	0.814681	Age+Sex+Lifestyle
0.589091	0.815884	Age+Sex+Lifestyle
0.589091	0.817088	Age+Sex+Lifestyle
0.585455	0.817088	Age+Sex+Lifestyle
0.585455	0.818291	Age+Sex+Lifestyle
0.585455	0.819495	Age+Sex+Lifestyle
0.581818	0.819495	Age+Sex+Lifestyle
0.581818	0.820698	Age+Sex+Lifestyle
0.581818	0.821901	Age+Sex+Lifestyle
0.578182	0.821901	Age+Sex+Lifestyle
0.574545	0.821901	Age+Sex+Lifestyle
0.574545	0.823105	Age+Sex+Lifestyle
0.570909	0.823105	Age+Sex+Lifestyle
0.570909	0.824308	Age+Sex+Lifestyle
0.567273	0.824308	Age+Sex+Lifestyle
0.563636	0.824308	Age+Sex+Lifestyle
0.563636	0.825511	Age+Sex+Lifestyle
0.563636	0.826715	Age+Sex+Lifestyle
0.56	0.826715	Age+Sex+Lifestyle
0.56	0.827918	Age+Sex+Lifestyle
0.56	0.829122	Age+Sex+Lifestyle
0.56	0.830325	Age+Sex+Lifestyle
0.556364	0.830325	Age+Sex+Lifestyle
0.556364	0.831528	Age+Sex+Lifestyle
0.556364	0.832732	Age+Sex+Lifestyle
0.556364	0.833935	Age+Sex+Lifestyle
0.556364	0.835138	Age+Sex+Lifestyle
0.552727	0.835138	Age+Sex+Lifestyle
0.552727	0.836342	Age+Sex+Lifestyle
0.552727	0.837545	Age+Sex+Lifestyle
0.552727	0.838748	Age+Sex+Lifestyle
0.552727	0.839952	Age+Sex+Lifestyle
0.552727	0.841155	Age+Sex+Lifestyle
0.552727	0.842359	Age+Sex+Lifestyle
0.552727	0.843562	Age+Sex+Lifestyle
0.552727	0.844765	Age+Sex+Lifestyle
0.549091	0.844765	Age+Sex+Lifestyle
0.549091	0.845969	Age+Sex+Lifestyle
0.549091	0.847172	Age+Sex+Lifestyle
0.549091	0.848375	Age+Sex+Lifestyle
0.549091	0.849579	Age+Sex+Lifestyle
0.549091	0.850782	Age+Sex+Lifestyle
0.545455	0.850782	Age+Sex+Lifestyle
0.545455	0.851986	Age+Sex+Lifestyle
0.541818	0.851986	Age+Sex+Lifestyle
0.541818	0.853189	Age+Sex+Lifestyle
0.541818	0.854392	Age+Sex+Lifestyle
0.541818	0.855596	Age+Sex+Lifestyle
0.538182	0.855596	Age+Sex+Lifestyle
0.538182	0.856799	Age+Sex+Lifestyle
0.538182	0.858002	Age+Sex+Lifestyle
0.538182	0.859206	Age+Sex+Lifestyle
0.534545	0.859206	Age+Sex+Lifestyle
0.530909	0.859206	Age+Sex+Lifestyle
0.530909	0.860409	Age+Sex+Lifestyle
0.530909	0.861613	Age+Sex+Lifestyle
0.530909	0.862816	Age+Sex+Lifestyle
0.530909	0.864019	Age+Sex+Lifestyle
0.530909	0.865223	Age+Sex+Lifestyle
0.527273	0.865223	Age+Sex+Lifestyle
0.527273	0.866426	Age+Sex+Lifestyle
0.527273	0.867629	Age+Sex+Lifestyle
0.523636	0.867629	Age+Sex+Lifestyle
0.523636	0.868833	Age+Sex+Lifestyle
0.523636	0.870036	Age+Sex+Lifestyle
0.523636	0.871239	Age+Sex+Lifestyle
0.523636	0.872443	Age+Sex+Lifestyle
0.523636	0.873646	Age+Sex+Lifestyle
0.523636	0.87485	Age+Sex+Lifestyle
0.52	0.87485	Age+Sex+Lifestyle
0.52	0.876053	Age+Sex+Lifestyle
0.52	0.877256	Age+Sex+Lifestyle
0.516364	0.877256	Age+Sex+Lifestyle
0.512727	0.877256	Age+Sex+Lifestyle
0.509091	0.877256	Age+Sex+Lifestyle
0.505455	0.877256	Age+Sex+Lifestyle
0.501818	0.877256	Age+Sex+Lifestyle
0.501818	0.87846	Age+Sex+Lifestyle
0.501818	0.879663	Age+Sex+Lifestyle
0.498182	0.879663	Age+Sex+Lifestyle
0.494545	0.879663	Age+Sex+Lifestyle
0.494545	0.880866	Age+Sex+Lifestyle
0.494545	0.88207	Age+Sex+Lifestyle
0.494545	0.883273	Age+Sex+Lifestyle
0.494545	0.884477	Age+Sex+Lifestyle
0.494545	0.88568	Age+Sex+Lifestyle
0.490909	0.88568	Age+Sex+Lifestyle
0.490909	0.886883	Age+Sex+Lifestyle
0.487273	0.886883	Age+Sex+Lifestyle
0.483636	0.886883	Age+Sex+Lifestyle
0.483636	0.888087	Age+Sex+Lifestyle
0.48	0.888087	Age+Sex+Lifestyle
0.48	0.88929	Age+Sex+Lifestyle
0.476364	0.88929	Age+Sex+Lifestyle
0.476364	0.890493	Age+Sex+Lifestyle
0.476364	0.891697	Age+Sex+Lifestyle
0.472727	0.891697	Age+Sex+Lifestyle
0.472727	0.8929	Age+Sex+Lifestyle
0.472727	0.894103	Age+Sex+Lifestyle
0.472727	0.895307	Age+Sex+Lifestyle
0.469091	0.895307	Age+Sex+Lifestyle
0.469091	0.89651	Age+Sex+Lifestyle
0.469091	0.897714	Age+Sex+Lifestyle
0.465455	0.897714	Age+Sex+Lifestyle
0.465455	0.898917	Age+Sex+Lifestyle
0.461818	0.898917	Age+Sex+Lifestyle
0.461818	0.90012	Age+Sex+Lifestyle
0.461818	0.901324	Age+Sex+Lifestyle
0.461818	0.902527	Age+Sex+Lifestyle
0.461818	0.90373	Age+Sex+Lifestyle
0.458182	0.90373	Age+Sex+Lifestyle
0.454545	0.90373	Age+Sex+Lifestyle
0.454545	0.904934	Age+Sex+Lifestyle
0.454545	0.906137	Age+Sex+Lifestyle
0.450909	0.906137	Age+Sex+Lifestyle
0.447273	0.906137	Age+Sex+Lifestyle
0.447273	0.907341	Age+Sex+Lifestyle
0.443636	0.907341	Age+Sex+Lifestyle
0.44	0.907341	Age+Sex+Lifestyle
0.44	0.908544	Age+Sex+Lifestyle
0.436364	0.908544	Age+Sex+Lifestyle
0.436364	0.909747	Age+Sex+Lifestyle
0.436364	0.910951	Age+Sex+Lifestyle
0.436364	0.912154	Age+Sex+Lifestyle
0.432727	0.912154	Age+Sex+Lifestyle
0.432727	0.913357	Age+Sex+Lifestyle
0.429091	0.913357	Age+Sex+Lifestyle
0.429091	0.914561	Age+Sex+Lifestyle
0.425455	0.914561	Age+Sex+Lifestyle
0.425455	0.915764	Age+Sex+Lifestyle
0.421818	0.915764	Age+Sex+Lifestyle
0.418182	0.915764	Age+Sex+Lifestyle
0.414545	0.915764	Age+Sex+Lifestyle
0.410909	0.915764	Age+Sex+Lifestyle
0.410909	0.916968	Age+Sex+Lifestyle
0.407273	0.916968	Age+Sex+Lifestyle
0.407273	0.918171	Age+Sex+Lifestyle
0.407273	0.919374	Age+Sex+Lifestyle
0.403636	0.919374	Age+Sex+Lifestyle
0.4	0.919374	Age+Sex+Lifestyle
0.4	0.920578	Age+Sex+Lifestyle
0.396364	0.920578	Age+Sex+Lifestyle
0.392727	0.920578	Age+Sex+Lifestyle
0.392727	0.921781	Age+Sex+Lifestyle
0.389091	0.921781	Age+Sex+Lifestyle
0.385455	0.921781	Age+Sex+Lifestyle
0.381818	0.921781	Age+Sex+Lifestyle
0.378182	0.921781	Age+Sex+Lifestyle
0.374545	0.921781	Age+Sex+Lifestyle
0.374545	0.922984	Age+Sex+Lifestyle
0.370909	0.922984	Age+Sex+Lifestyle
0.370909	0.924188	Age+Sex+Lifestyle
0.367273	0.924188	Age+Sex+Lifestyle
0.367273	0.925391	Age+Sex+Lifestyle
0.367273	0.926594	Age+Sex+Lifestyle
0.363636	0.926594	Age+Sex+Lifestyle
0.363636	0.927798	Age+Sex+Lifestyle
0.363636	0.929001	Age+Sex+Lifestyle
0.363636	0.930205	Age+Sex+Lifestyle
0.363636	0.931408	Age+Sex+Lifestyle
0.363636	0.932611	Age+Sex+Lifestyle
0.363636	0.933815	Age+Sex+Lifestyle
0.363636	0.935018	Age+Sex+Lifestyle
0.36	0.935018	Age+Sex+Lifestyle
0.36	0.936221	Age+Sex+Lifestyle
0.36	0.937425	Age+Sex+Lifestyle
0.36	0.938628	Age+Sex+Lifestyle
0.36	0.939832	Age+Sex+Lifestyle
0.36	0.941035	Age+Sex+Lifestyle
0.36	0.942238	Age+Sex+Lifestyle
0.36	0.943442	Age+Sex+Lifestyle
0.36	0.944645	Age+Sex+Lifestyle
0.356364	0.944645	Age+Sex+Lifestyle
0.352727	0.944645	Age+Sex+Lifestyle
0.352727	0.945848	Age+Sex+Lifestyle
0.352727	0.947052	Age+Sex+Lifestyle
0.352727	0.948255	Age+Sex+Lifestyle
0.349091	0.948255	Age+Sex+Lifestyle
0.349091	0.949458	Age+Sex+Lifestyle
0.349091	0.950662	Age+Sex+Lifestyle
0.349091	0.951865	Age+Sex+Lifestyle
0.345455	0.951865	Age+Sex+Lifestyle
0.341818	0.951865	Age+Sex+Lifestyle
0.338182	0.951865	Age+Sex+Lifestyle
0.334545	0.951865	Age+Sex+Lifestyle
0.334545	0.953069	Age+Sex+Lifestyle
0.330909	0.953069	Age+Sex+Lifestyle
0.327273	0.953069	Age+Sex+Lifestyle
0.327273	0.954272	Age+Sex+Lifestyle
0.327273	0.955475	Age+Sex+Lifestyle
0.327273	0.956679	Age+Sex+Lifestyle
0.323636	0.956679	Age+Sex+Lifestyle
0.323636	0.957882	Age+Sex+Lifestyle
0.32	0.957882	Age+Sex+Lifestyle
0.32	0.959085	Age+Sex+Lifestyle
0.316364	0.959085	Age+Sex+Lifestyle
0.312727	0.959085	Age+Sex+Lifestyle
0.309091	0.959085	Age+Sex+Lifestyle
0.309091	0.960289	Age+Sex+Lifestyle
0.305455	0.960289	Age+Sex+Lifestyle
0.301818	0.960289	Age+Sex+Lifestyle
0.298182	0.960289	Age+Sex+Lifestyle
0.294545	0.960289	Age+Sex+Lifestyle
0.290909	0.960289	Age+Sex+Lifestyle
0.287273	0.960289	Age+Sex+Lifestyle
0.283636	0.960289	Age+Sex+Lifestyle
0.28	0.960289	Age+Sex+Lifestyle
0.276364	0.960289	Age+Sex+Lifestyle
0.276364	0.961492	Age+Sex+Lifestyle
0.276364	0.962696	Age+Sex+Lifestyle
0.272727	0.962696	Age+Sex+Lifestyle
0.272727	0.963899	Age+Sex+Lifestyle
0.269091	0.963899	Age+Sex+Lifestyle
0.269091	0.965102	Age+Sex+Lifestyle
0.269091	0.966306	Age+Sex+Lifestyle
0.265455	0.966306	Age+Sex+Lifestyle
0.261818	0.966306	Age+Sex+Lifestyle
0.258182	0.966306	Age+Sex+Lifestyle
0.258182	0.967509	Age+Sex+Lifestyle
0.254545	0.967509	Age+Sex+Lifestyle
0.250909	0.967509	Age+Sex+Lifestyle
0.247273	0.967509	Age+Sex+Lifestyle
0.243636	0.967509	Age+Sex+Lifestyle
0.243636	0.968712	Age+Sex+Lifestyle
0.24	0.968712	Age+Sex+Lifestyle
0.24	0.969916	Age+Sex+Lifestyle
0.24	0.971119	Age+Sex+Lifestyle
0.236364	0.971119	Age+Sex+Lifestyle
0.232727	0.971119	Age+Sex+Lifestyle
0.229091	0.971119	Age+Sex+Lifestyle
0.225455	0.971119	Age+Sex+Lifestyle
0.225455	0.972323	Age+Sex+Lifestyle
0.221818	0.972323	Age+Sex+Lifestyle
0.218182	0.972323	Age+Sex+Lifestyle
0.214545	0.972323	Age+Sex+Lifestyle
0.210909	0.972323	Age+Sex+Lifestyle
0.210909	0.973526	Age+Sex+Lifestyle
0.207273	0.973526	Age+Sex+Lifestyle
0.203636	0.973526	Age+Sex+Lifestyle
0.203636	0.974729	Age+Sex+Lifestyle
0.203636	0.975933	Age+Sex+Lifestyle
0.2	0.975933	Age+Sex+Lifestyle
0.2	0.977136	Age+Sex+Lifestyle
0.196364	0.977136	Age+Sex+Lifestyle
0.192727	0.977136	Age+Sex+Lifestyle
0.189091	0.977136	Age+Sex+Lifestyle
0.189091	0.978339	Age+Sex+Lifestyle
0.185455	0.978339	Age+Sex+Lifestyle
0.185455	0.979543	Age+Sex+Lifestyle
0.181818	0.979543	Age+Sex+Lifestyle
0.178182	0.979543	Age+Sex+Lifestyle
0.174545	0.979543	Age+Sex+Lifestyle
0.174545	0.980746	Age+Sex+Lifestyle
0.174545	0.981949	Age+Sex+Lifestyle
0.170909	0.981949	Age+Sex+Lifestyle
0.167273	0.981949	Age+Sex+Lifestyle
0.167273	0.983153	Age+Sex+Lifestyle
0.167273	0.984356	Age+Sex+Lifestyle
0.163636	0.984356	Age+Sex+Lifestyle
0.16	0.984356	Age+Sex+Lifestyle
0.156364	0.984356	Age+Sex+Lifestyle
0.152727	0.984356	Age+Sex+Lifestyle
0.149091	0.984356	Age+Sex+Lifestyle
0.145455	0.984356	Age+Sex+Lifestyle
0.145455	0.98556	Age+Sex+Lifestyle
0.141818	0.98556	Age+Sex+Lifestyle
0.138182	0.98556	Age+Sex+Lifestyle
0.138182	0.986763	Age+Sex+Lifestyle
0.134545	0.986763	Age+Sex+Lifestyle
0.130909	0.986763	Age+Sex+Lifestyle
0.130909	0.987966	Age+Sex+Lifestyle
0.127273	0.987966	Age+Sex+Lifestyle
0.123636	0.987966	Age+Sex+Lifestyle
0.12	0.987966	Age+Sex+Lifestyle
0.116364	0.987966	Age+Sex+Lifestyle
0.116364	0.98917	Age+Sex+Lifestyle
0.112727	0.98917	Age+Sex+Lifestyle
0.109091	0.98917	Age+Sex+Lifestyle
0.109091	0.990373	Age+Sex+Lifestyle
0.105455	0.990373	Age+Sex+Lifestyle
0.101818	0.990373	Age+Sex+Lifestyle
0.0981818	0.990373	Age+Sex+Lifestyle
0.0945455	0.990373	Age+Sex+Lifestyle
0.0909091	0.990373	Age+Sex+Lifestyle
0.0872727	0.990373	Age+Sex+Lifestyle
0.0872727	0.991576	Age+Sex+Lifestyle
0.0836364	0.991576	Age+Sex+Lifestyle
0.08	0.991576	Age+Sex+Lifestyle
0.0763636	0.991576	Age+Sex+Lifestyle
0.0763636	0.99278	Age+Sex+Lifestyle
0.0727273	0.99278	Age+Sex+Lifestyle
0.0690909	0.99278	Age+Sex+Lifestyle
0.0654545	0.99278	Age+Sex+Lifestyle
0.0654545	0.993983	Age+Sex+Lifestyle
0.0618182	0.993983	Age+Sex+Lifestyle
0.0618182	0.995187	Age+Sex+Lifestyle
0.0581818	0.995187	Age+Sex+Lifestyle
0.0581818	0.99639	Age+Sex+Lifestyle
0.0545455	0.99639	Age+Sex+Lifestyle
0.0509091	0.99639	Age+Sex+Lifestyle
0.0472727	0.99639	Age+Sex+Lifestyle
0.0436364	0.99639	Age+Sex+Lifestyle
0.04	0.99639	Age+Sex+Lifestyle
0.0363636	0.99639	Age+Sex+Lifestyle
0.0327273	0.99639	Age+Sex+Lifestyle
0.0327273	0.997593	Age+Sex+Lifestyle
0.0290909	0.997593	Age+Sex+Lifestyle
0.0290909	0.998797	Age+Sex+Lifestyle
0.0254545	0.998797	Age+Sex+Lifestyle
0.0218182	0.998797	Age+Sex+Lifestyle
0.0181818	0.998797	Age+Sex+Lifestyle
0.0145455	0.998797	Age+Sex+Lifestyle
0.0109091	0.998797	Age+Sex+Lifestyle
0.00727273	0.998797	Age+Sex+Lifestyle
0.00727273	1	Age+Sex+Lifestyle
0.00363636	1	Age+Sex+Lifestyle
0	1	Age+Sex+Lifestyle
1	0	MetabScore
1	0.00120337	MetabScore
1	0.00240674	MetabScore
1	0.00361011	MetabScore
1	0.00481348	MetabScore
1	0.00601685	MetabScore
1	0.00722022	MetabScore
1	0.00842359	MetabScore
1	0.00962696	MetabScore
1	0.0108303	MetabScore
1	0.0120337	MetabScore
1	0.0132371	MetabScore
1	0.0144404	MetabScore
1	0.0156438	MetabScore
1	0.0168472	MetabScore
1	0.0180505	MetabScore
1	0.0192539	MetabScore
1	0.0204573	MetabScore
1	0.0216606	MetabScore
1	0.022864	MetabScore
1	0.0240674	MetabScore
1	0.0252708	MetabScore
1	0.0264741	MetabScore
1	0.0276775	MetabScore
1	0.0288809	MetabScore
1	0.0300842	MetabScore
1	0.0312876	MetabScore
1	0.032491	MetabScore
1	0.0336943	MetabScore
1	0.0348977	MetabScore
1	0.0361011	MetabScore
1	0.0373045	MetabScore
1	0.0385078	MetabScore
1	0.0397112	MetabScore
1	0.0409146	MetabScore
1	0.0421179	MetabScore
1	0.0433213	MetabScore
1	0.0445247	MetabScore
1	0.045728	MetabScore
1	0.0469314	MetabScore
1	0.0481348	MetabScore
1	0.0493381	MetabScore
1	0.0505415	MetabScore
1	0.0517449	MetabScore
1	0.0529483	MetabScore
1	0.0541516	MetabScore
1	0.055355	MetabScore
1	0.0565584	MetabScore
1	0.0577617	MetabScore
1	0.0589651	MetabScore
1	0.0601685	MetabScore
1	0.0613718	MetabScore
1	0.0625752	MetabScore
1	0.0637786	MetabScore
1	0.0649819	MetabScore
1	0.0661853	MetabScore
1	0.0673887	MetabScore
1	0.0685921	MetabScore
1	0.0697954	MetabScore
1	0.0709988	MetabScore
1	0.0722022	MetabScore
1	0.0734055	MetabScore
1	0.0746089	MetabScore
1	0.0758123	MetabScore
1	0.0770156	MetabScore
1	0.078219	MetabScore
1	0.0794224	MetabScore
1	0.0806258	MetabScore
1	0.0818291	MetabScore
1	0.0830325	MetabScore
1	0.0842359	MetabScore
0.996364	0.0842359	MetabScore
0.996364	0.0854392	MetabScore
0.996364	0.0866426	MetabScore
0.992727	0.0866426	MetabScore
0.992727	0.087846	MetabScore
0.992727	0.0890493	MetabScore
0.992727	0.0902527	MetabScore
0.992727	0.0914561	MetabScore
0.992727	0.0926594	MetabScore
0.992727	0.0938628	MetabScore
0.992727	0.0950662	MetabScore
0.992727	0.0962696	MetabScore
0.992727	0.0974729	MetabScore
0.992727	0.0986763	MetabScore
0.992727	0.0998797	MetabScore
0.992727	0.101083	MetabScore
0.992727	0.102286	MetabScore
0.992727	0.10349	MetabScore
0.992727	0.104693	MetabScore
0.992727	0.105897	MetabScore
0.992727	0.1071	MetabScore
0.992727	0.108303	MetabScore
0.992727	0.109507	MetabScore
0.989091	0.109507	MetabScore
0.989091	0.11071	MetabScore
0.989091	0.111913	MetabScore
0.989091	0.113117	MetabScore
0.989091	0.11432	MetabScore
0.985455	0.11432	MetabScore
0.985455	0.115523	MetabScore
0.985455	0.116727	MetabScore
0.985455	0.11793	MetabScore
0.985455	0.119134	MetabScore
0.985455	0.120337	MetabScore
0.985455	0.12154	MetabScore
0.985455	0.122744	MetabScore
0.985455	0.123947	MetabScore
0.981818	0.123947	MetabScore
0.981818	0.12515	MetabScore
0.981818	0.126354	MetabScore
0.981818	0.127557	MetabScore
0.981818	0.128761	MetabScore
0.981818	0.129964	MetabScore
0.981818	0.131167	MetabScore
0.981818	0.132371	MetabScore
0.981818	0.133574	MetabScore
0.981818	0.134777	MetabScore
0.981818	0.135981	MetabScore
0.981818	0.137184	MetabScore
0.981818	0.138387	MetabScore
0.981818	0.139591	MetabScore
0.981818	0.140794	MetabScore
0.981818	0.141998	MetabScore
0.981818	0.143201	MetabScore
0.981818	0.144404	MetabScore
0.981818	0.145608	MetabScore
0.981818	0.146811	MetabScore
0.981818	0.148014	MetabScore
0.981818	0.149218	MetabScore
0.981818	0.150421	MetabScore
0.981818	0.151625	MetabScore
0.981818	0.152828	MetabScore
0.981818	0.154031	MetabScore
0.981818	0.155235	MetabScore
0.981818	0.156438	MetabScore
0.981818	0.157641	MetabScore
0.981818	0.158845	MetabScore
0.981818	0.160048	MetabScore
0.981818	0.161252	MetabScore
0.978182	0.161252	MetabScore
0.978182	0.162455	MetabScore
0.978182	0.163658	MetabScore
0.978182	0.164862	MetabScore
0.978182	0.166065	MetabScore
0.978182	0.167268	MetabScore
0.978182	0.168472	MetabScore
0.978182	0.169675	MetabScore
0.978182	0.170878	MetabScore
0.978182	0.172082	MetabScore
0.978182	0.173285	MetabScore
0.978182	0.174489	MetabScore
0.978182	0.175692	MetabScore
0.978182	0.176895	MetabScore
0.978182	0.178099	MetabScore
0.978182	0.179302	MetabScore
0.978182	0.180505	MetabScore
0.978182	0.181709	MetabScore
0.978182	0.182912	MetabScore
0.978182	0.184116	MetabScore
0.978182	0.185319	MetabScore
0.978182	0.186522	MetabScore
0.978182	0.187726	MetabScore
0.978182	0.188929	MetabScore
0.978182	0.190132	MetabScore
0.978182	0.191336	MetabScore
0.978182	0.192539	MetabScore
0.978182	0.193742	MetabScore
0.978182	0.194946	MetabScore
0.978182	0.196149	MetabScore
0.978182	0.197353	MetabScore
0.978182	0.198556	MetabScore
0.978182	0.199759	MetabScore
0.978182	0.200963	MetabScore
0.978182	0.202166	MetabScore
0.978182	0.203369	MetabScore
0.978182	0.204573	MetabScore
0.978182	0.205776	MetabScore
0.978182	0.20698	MetabScore
0.978182	0.208183	MetabScore
0.978182	0.209386	MetabScore
0.978182	0.21059	MetabScore
0.978182	0.211793	MetabScore
0.978182	0.212996	MetabScore
0.978182	0.2142	MetabScore
0.978182	0.215403	MetabScore
0.978182	0.216606	MetabScore
0.974545	0.216606	MetabScore
0.974545	0.21781	MetabScore
0.974545	0.219013	MetabScore
0.974545	0.220217	MetabScore
0.974545	0.22142	MetabScore
0.974545	0.222623	MetabScore
0.974545	0.223827	MetabScore
0.974545	0.22503	MetabScore
0.974545	0.226233	MetabScore
0.974545	0.227437	MetabScore
0.974545	0.22864	MetabScore
0.974545	0.229844	MetabScore
0.974545	0.231047	MetabScore
0.974545	0.23225	MetabScore
0.974545	0.233454	MetabScore
0.974545	0.234657	MetabScore
0.974545	0.23586	MetabScore
0.974545	0.237064	MetabScore
0.974545	0.238267	MetabScore
0.974545	0.239471	MetabScore
0.974545	0.240674	MetabScore
0.974545	0.241877	MetabScore
0.974545	0.243081	MetabScore
0.974545	0.244284	MetabScore
0.974545	0.245487	MetabScore
0.974545	0.246691	MetabScore
0.974545	0.247894	MetabScore
0.974545	0.249097	MetabScore
0.974545	0.250301	MetabScore
0.974545	0.251504	MetabScore
0.974545	0.252708	MetabScore
0.974545	0.253911	MetabScore
0.974545	0.255114	MetabScore
0.974545	0.256318	MetabScore
0.974545	0.257521	MetabScore
0.974545	0.258724	MetabScore
0.974545	0.259928	MetabScore
0.970909	0.259928	MetabScore
0.970909	0.261131	MetabScore
0.970909	0.262335	MetabScore
0.970909	0.263538	MetabScore
0.970909	0.264741	MetabScore
0.970909	0.265945	MetabScore
0.970909	0.267148	MetabScore
0.970909	0.268351	MetabScore
0.970909	0.269555	MetabScore
0.970909	0.270758	MetabScore
0.970909	0.271961	MetabScore
0.970909	0.273165	MetabScore
0.970909	0.274368	MetabScore
0.970909	0.275572	MetabScore
0.970909	0.276775	MetabScore
0.970909	0.277978	MetabScore
0.970909	0.279182	MetabScore
0.970909	0.280385	MetabScore
0.970909	0.281588	MetabScore
0.970909	0.282792	MetabScore
0.970909	0.283995	MetabScore
0.970909	0.285199	MetabScore
0.970909	0.286402	MetabScore
0.970909	0.287605	MetabScore
0.970909	0.288809	MetabScore
0.970909	0.290012	MetabScore
0.970909	0.291215	MetabScore
0.970909	0.292419	MetabScore
0.970909	0.293622	MetabScore
0.970909	0.294826	MetabScore
0.970909	0.296029	MetabScore
0.970909	0.297232	MetabScore
0.970909	0.298436	MetabScore
0.970909	0.299639	MetabScore
0.970909	0.300842	MetabScore
0.970909	0.302046	MetabScore
0.970909	0.303249	MetabScore
0.970909	0.304452	MetabScore
0.970909	0.305656	MetabScore
0.970909	0.306859	MetabScore
0.970909	0.308063	MetabScore
0.970909	0.309266	MetabScore
0.967273	0.309266	MetabScore
0.967273	0.310469	MetabScore
0.967273	0.311673	MetabScore
0.967273	0.312876	MetabScore
0.967273	0.314079	MetabScore
0.963636	0.314079	MetabScore
0.963636	0.315283	MetabScore
0.963636	0.316486	MetabScore
0.963636	0.31769	MetabScore
0.963636	0.318893	MetabScore
0.963636	0.320096	MetabScore
0.963636	0.3213	MetabScore
0.963636	0.322503	MetabScore
0.963636	0.323706	MetabScore
0.963636	0.32491	MetabScore
0.963636	0.326113	MetabScore
0.963636	0.327316	MetabScore
0.963636	0.32852	MetabScore
0.963636	0.329723	MetabScore
0.963636	0.330927	MetabScore
0.963636	0.33213	MetabScore
0.963636	0.333333	MetabScore
0.963636	0.334537	MetabScore
0.963636	0.33574	MetabScore
0.963636	0.336943	MetabScore
0.963636	0.338147	MetabScore
0.963636	0.33935	MetabScore
0.963636	0.340554	MetabScore
0.96	0.340554	MetabScore
0.96	0.341757	MetabScore
0.96	0.34296	MetabScore
0.96	0.344164	MetabScore
0.96	0.345367	MetabScore
0.96	0.34657	MetabScore
0.96	0.347774	MetabScore
0.96	0.348977	MetabScore
0.96	0.350181	MetabScore
0.96	0.351384	MetabScore
0.96	0.352587	MetabScore
0.96	0.353791	MetabScore
0.96	0.354994	MetabScore
0.96	0.356197	MetabScore
0.96	0.357401	MetabScore
0.96	0.358604	MetabScore
0.96	0.359807	MetabScore
0.96	0.361011	MetabScore
0.96	0.362214	MetabScore
0.956364	0.362214	MetabScore
0.952727	0.362214	MetabScore
0.952727	0.363418	MetabScore
0.952727	0.364621	MetabScore
0.952727	0.365824	MetabScore
0.952727	0.367028	MetabScore
0.952727	0.368231	MetabScore
0.952727	0.369434	MetabScore
0.952727	0.370638	MetabScore
0.952727	0.371841	MetabScore
0.952727	0.373045	MetabScore
0.952727	0.374248	MetabScore
0.952727	0.375451	MetabScore
0.952727	0.376655	MetabScore
0.952727	0.377858	MetabScore
0.952727	0.379061	MetabScore
0.952727	0.380265	MetabScore
0.952727	0.381468	MetabScore
0.952727	0.382671	MetabScore
0.952727	0.383875	MetabScore
0.952727	0.385078	MetabScore
0.952727	0.386282	MetabScore
0.952727	0.387485	MetabScore
0.952727	0.388688	MetabScore
0.952727	0.389892	MetabScore
0.952727	0.391095	MetabScore
0.949091	0.391095	MetabScore
0.949091	0.392298	MetabScore
0.949091	0.393502	MetabScore
0.949091	0.394705	MetabScore
0.949091	0.395909	MetabScore
0.949091	0.397112	MetabScore
0.949091	0.398315	MetabScore
0.945455	0.398315	MetabScore
0.945455	0.399519	MetabScore
0.945455	0.400722	MetabScore
0.945455	0.401925	MetabScore
0.945455	0.403129	MetabScore
0.945455	0.404332	MetabScore
0.945455	0.405535	MetabScore
0.945455	0.406739	MetabScore
0.945455	0.407942	MetabScore
0.945455	0.409146	MetabScore
0.945455	0.410349	MetabScore
0.945455	0.411552	MetabScore
0.945455	0.412756	MetabScore
[truncated: 6,283 more rows]
